# Supplementary material for: Sugar Promotes Feeding in Flies via the Serine Protease Homolog scarface
Source: Cell Rep. 2018 Sep 18;24(12):3194–3206.e4. doi: 10.1016/j.celrep.2018.08.059 (PMC6167639; doi:10.1016/j.celrep.2018.08.059)
Supplement: Table S1. Genes Differentially Expressed under Complete Starvation Regime, Related to Figure 1 [file mmc2.xlsx]

## Sheet: Sheet1
Table S1: Genes differentially expressed under complete starvation regime. Related to Figure 1.
Gene	Flybase id	locus	sample_1	sample_2	value_1	value_2	log2 (fold_change)	test_stat	p_value	q_value
18w	FBgn0004364	chr2R:15999015-16004437	control	total starvation	14.7723	9.89649	-0.577901	-3.05338	5e-05	0.000519533
26-29-p	FBgn0250848	chr3L:13987330-13989671	control	total starvation	130.022	89.3798	-0.540738	-3.14834	5e-05	0.000519533
7B2	FBgn0041707	chr3R:1202475-1203699	control	total starvation	1860.66	1295.21	-0.522622	-2.99474	5e-05	0.000519533
a10	FBgn0011293	chr3L:17016222-17016841	control	total starvation	4.22176	1.14498	-1.88252	-1.99498	0.0018	0.0114331
Aats-pro	FBgn0027082	chr3L:2648047-2651850	control	total starvation	7.62763	5.27779	-0.5313	-1.49007	0.00415	0.0229622
aay	FBgn0023129	chr3L:9404137-9419777	control	total starvation	59.7821	174.664	1.5468	4.51677	5e-05	0.000519533
Acp53C14a	FBgn0034152	chr2R:12635564-12636077	control	total starvation	1.30982	5.99289	2.19389	2.3118	0.00035	0.00287158
Acp54A1	FBgn0083936	chr2R:13020962-13021255	control	total starvation	4.56254	23.744	2.37965	3.08162	5e-05	0.000519533
Act5C	FBgn0000042	chrX:5794893-5799261	control	total starvation	602.435	397.483	-0.599914	-2.93459	5e-05	0.000519533
Act79B	FBgn0000045	chr3L:21978309-21980290	control	total starvation	58.7434	20.6381	-1.50911	-6.96098	5e-05	0.000519533
Act87E	FBgn0000046	chr3R:9251706-9253811	control	total starvation	5.31975	7.92363	0.574803	1.68627	0.00115	0.00790463
ade2	FBgn0000052	chr2L:6038160-6045970	control	total starvation	8.60918	18.2522	1.08412	4.5143	5e-05	0.000519533
ade3	FBgn0000053	chr2L:7014860-7024400	control	total starvation	19.7562	35.6022	0.849658	4.0431	5e-05	0.000519533
Ady43A	FBgn0026602	chr2R:3122829-3138160	control	total starvation	11.6453	16.6682	0.517345	1.30503	0.01035	0.0478987
Ag5r	FBgn0015010	chrX:14678696-14680584	control	total starvation	13.3153	5.44548	-1.28996	-2.9274	5e-05	0.000519533
agt	FBgn0024912	chr3R:2483603-2485886	control	total starvation	8.39043	17.2328	1.03834	1.78359	0.00105	0.00732009
Ahcy89E	FBgn0015011	chr3R:12804160-12807880	control	total starvation	3.30568	5.77802	0.80563	2.07632	0.0001	0.000976846
Akap200	FBgn0027932	chr2L:8415689-8430984	control	total starvation	45.4222	31.9865	-0.505934	-2.69992	5e-05	0.000519533
Akh	FBgn0004552	chr3L:4141466-4142070	control	total starvation	170.827	28.0895	-2.60443	-8.89658	5e-05	0.000519533
Aldh	FBgn0012036	chr2L:9370308-9415156	control	total starvation	209.421	144.81	-0.532246	-2.38635	5e-05	0.000519533
alpha-Est1	FBgn0015568	chr3R:3371454-3374844	control	total starvation	1.86643	0.693664	-1.42798	-2.23305	0.00055	0.00423556
alpha-Est7	FBgn0015575	chr3R:3345284-3349476	control	total starvation	16.5684	11.1267	-0.574417	-2.41572	5e-05	0.000519533
alpha-Est8	FBgn0015576	chr3R:3335064-3341391	control	total starvation	14.4271	8.61016	-0.744667	-3.27406	5e-05	0.000519533
alphagamma-element:CR32865	FBgn0052865	chr3R:8300192-8304069	control	total starvation	4.94964	8.95965	0.856119	2.40002	5e-05	0.000519533
alphaTub84B	FBgn0003884	chr3R:2912320-2914561	control	total starvation	1066.96	635.547	-0.747433	-4.38168	5e-05	0.000519533
alphaTub84D	FBgn0003885	chr3R:3356477-3358454	control	total starvation	109.644	70.6128	-0.634831	-3.66045	5e-05	0.000519533
alrm	FBgn0039332	chr3R:21165973-21298780	control	total starvation	393.187	245.52	-0.679373	-2.89072	5e-05	0.000519533
Ama	FBgn0000071	chr3R:2588314-2590983	control	total starvation	0.606307	10.3845	4.09824	5.87977	5e-05	0.000519533
Amy-d	FBgn0000078	chr2R:13012266-13013887	control	total starvation	24.7253	7.50442	-1.72017	-5.62315	5e-05	0.000519533
Amy-p	FBgn0000079	chr2R:13006211-13007808	control	total starvation	23.5012	8.64653	-1.44254	-4.86038	5e-05	0.000519533
ana1	FBgn0262167	chr3R:20356297-20369636	control	total starvation	2.25305	7.05141	1.64603	5.22802	5e-05	0.000519533
ana3	FBgn0266111	chr2R:8232590-8238583	control	total starvation	0.768272	1.25752	0.710895	1.74717	0.00085	0.00611301
Ance	FBgn0012037	chr2L:13905644-13909172	control	total starvation	32.4103	15.886	-1.0287	-4.78159	5e-05	0.000519533
Ance-5	FBgn0035076	chr2R:20776150-20778545	control	total starvation	12.8816	2.86779	-2.1673	-6.38056	5e-05	0.000519533
antdh	FBgn0026268	chrX:11062047-11063091	control	total starvation	4.90606	1.837	-1.41721	-2.09471	0.00035	0.00287158
AP-50	FBgn0263351	chr3R:18288176-18290325	control	total starvation	112.954	79.6338	-0.504278	-2.95214	5e-05	0.000519533
Aph-4	FBgn0016123	chr3R:26874650-26878262	control	total starvation	44.0589	25.8199	-0.77095	-3.98094	5e-05	0.000519533
Arc2	FBgn0033928	chr2R:10249448-10250330	control	total starvation	4.11794	8.81634	1.09826	2.29701	5e-05	0.000519533
Argk	FBgn0000116	chr3L:9041965-9059127	control	total starvation	1812.98	1161.15	-0.642813	-3.59671	5e-05	0.000519533
Art2	FBgn0031592	chr2L:4276728-4279315	control	total starvation	3.63127	5.24037	0.529195	1.30249	0.0107	0.0490087
asl	FBgn0261004	chr3R:1428957-1432265	control	total starvation	0.894533	1.6332	0.868494	1.77776	0.0009	0.00643947
asparagine-synthetase	FBgn0041607	chr3L:21165952-21186228	control	total starvation	49.1893	29.8058	-0.722752	-1.64427	0.0013	0.00880581
Ast-C	FBgn0032336	chr2L:11076164-11081402	control	total starvation	282.746	165.239	-0.774953	-4.60222	5e-05	0.000519533
ATPsyn-b	FBgn0019644	chr3L:9723098-9724324	control	total starvation	809.531	571.336	-0.502748	-3.01732	5e-05	0.000519533
ATPsyn-d	FBgn0016120	chr3R:14870603-14921790	control	total starvation	769.714	487.171	-0.659893	-3.2578	5e-05	0.000519533
ATPsyn-gamma	FBgn0020235	chr3R:25573425-25574885	control	total starvation	534.218	351.489	-0.603948	-3.57633	5e-05	0.000519533
AttC	FBgn0041579	chr2R:9281209-9286873	control	total starvation	5.10287	1.058	-2.26997	-2.57627	5e-05	0.000519533
Best2	FBgn0035696	chr3L:6239032-6249765	control	total starvation	0.771088	0.421528	-0.871267	-1.46001	0.0054	0.0285858
betaTry	FBgn0010357	chr2R:7231764-7241880	control	total starvation	1.68209	5.70022	1.76076	1.86446	0.00115	0.00790463
betaTub56D	FBgn0003887	chr2R:15334823-15339122	control	total starvation	552.326	300.508	-0.878118	-5.24527	5e-05	0.000519533
betaTub60D	FBgn0003888	chr2R:20193404-20200626	control	total starvation	3.8872	2.63303	-0.562009	-1.53232	0.00245	0.0148579
betaTub97EF	FBgn0003890	chr3R:23792729-23814106	control	total starvation	48.2675	25.3905	-0.926765	-4.4042	5e-05	0.000519533
BG642163	FBgn0083938	chr2L:4641295-4642747	control	total starvation	0.119344	0.638982	2.42065	1.77229	0.00435	0.0239067
BG642312	FBgn0047334	chr3L:6225568-6226481	control	total starvation	0.732429	2.69972	1.88205	1.52152	0.0031	0.0181693
bgm	FBgn0027348	chr2L:14013746-14019328	control	total starvation	6.99854	4.65729	-0.587565	-1.92859	0.00025	0.00218482
bigmax	FBgn0039509	chr3R:23109501-23114248	control	total starvation	24.7259	39.8954	0.690204	1.78546	0.0003	0.00253575
Blm	FBgn0002906	chr3R:7561168-7567505	control	total starvation	1.6945	2.55317	0.591426	1.52275	0.00395	0.0220425
blw	FBgn0011211	chr2R:18686560-18689685	control	total starvation	1206.99	838.193	-0.526059	-2.97271	5e-05	0.000519533
bmm	FBgn0036449	chr3L:14769595-14779512	control	total starvation	27.7869	63.3415	1.18875	6.52072	5e-05	0.000519533
bond	FBgn0260942	chr3R:18375753-18382216	control	total starvation	19.0291	13.3165	-0.514996	-2.03458	0.00015	0.00140767
brv3	FBgn0040333	chrX:2513832-2518608	control	total starvation	2.15639	4.15745	0.947081	1.79663	0.0005	0.00388413
CAH2	FBgn0027843	chr3L:12170700-12176447	control	total starvation	6.46911	3.78415	-0.7736	-2.25279	5e-05	0.000519533
cbt	FBgn0043364	chr2L:458804-540560	control	total starvation	36.7369	23.1289	-0.667529	-2.19594	5e-05	0.000519533
Ccap	FBgn0039007	chr3R:18526303-18532912	control	total starvation	18.8693	7.21702	-1.38657	-3.5602	5e-05	0.000519533
CCHa2	FBgn0038147	chr3R:9214780-9220919	control	total starvation	28.1298	14.0953	-0.996885	-4.40919	5e-05	0.000519533
CDase	FBgn0039774	chr3R:26285242-26291458	control	total starvation	174.323	123.183	-0.500963	-2.96802	5e-05	0.000519533
Cenp-C	FBgn0266916	chr3R:4389847-4394970	control	total starvation	1.15465	1.97628	0.775327	2.24698	5e-05	0.000519533
CG10026	FBgn0032785	chr2L:19454255-19457723	control	total starvation	2.42403	0.698885	-1.79428	-2.41528	5e-05	0.000519533
CG10062	FBgn0034439	chr2R:15262817-15267679	control	total starvation	6.33986	3.86271	-0.714837	-2.49823	5e-05	0.000519533
CG10126	FBgn0038088	chr3R:8681265-8684968	control	total starvation	46.8955	31.1478	-0.590321	-2.65304	5e-05	0.000519533
CG10131	FBgn0033949	chr2R:10517417-10518526	control	total starvation	1.79996	0.666942	-1.43233	-1.52009	0.0063	0.0323358
CG10157	FBgn0039099	chr3R:19504616-19505580	control	total starvation	35.4738	58.4611	0.720721	2.92019	5e-05	0.000519533
CG10178	FBgn0032684	chr2L:18509571-18513513	control	total starvation	11.1832	3.21826	-1.79697	-5.30929	5e-05	0.000519533
CG10184	FBgn0039094	chr3R:19428228-19431217	control	total starvation	27.6508	8.52443	-1.69765	-5.74131	5e-05	0.000519533
CG10189	FBgn0032793	chr2L:19490261-19497978	control	total starvation	11.0013	19.0206	0.78988	1.56179	0.0027	0.0161341
CG10226	FBgn0035695	chr3L:6227422-6233168	control	total starvation	83.5486	46.551	-0.843803	-4.92777	5e-05	0.000519533
CG10237	FBgn0032783	chr2L:19435849-19447320	control	total starvation	10.7068	3.23297	-1.7276	-2.75159	5e-05	0.000519533
CG10311	FBgn0038420	chr3R:12175114-12182750	control	total starvation	40.0638	24.9096	-0.685597	-2.21408	5e-05	0.000519533
CG10320	FBgn0034645	chr2R:17545579-17547508	control	total starvation	522.69	366.962	-0.510326	-2.62086	5e-05	0.000519533
CG10332	FBgn0260455	chr2R:19488436-19489296	control	total starvation	3.21305	0.184556	-4.12181	-2.97389	0.0073	0.0363996
CG10345	FBgn0027562	chr3R:12420135-12430583	control	total starvation	3.10919	0.73099	-2.08862	-2.99351	5e-05	0.000519533
CG10352	FBgn0030348	chrX:11767351-11770989	control	total starvation	28.3295	17.842	-0.667028	-2.6262	5e-05	0.000519533
CG10383	FBgn0032699	chr2L:18689580-18695422	control	total starvation	9.02752	43.3587	2.26392	10.4964	5e-05	0.000519533
CG10424	FBgn0036848	chr3L:19089498-19090809	control	total starvation	15.1215	21.9625	0.53844	2.05323	5e-05	0.000519533
CG10479	FBgn0035656	chr3L:5960643-5969107	control	total starvation	25.7661	13.2039	-0.96451	-4.10246	5e-05	0.000519533
CG10483	FBgn0035649	chr3L:5911004-5914416	control	total starvation	51.7865	34.7488	-0.575614	-3.11727	5e-05	0.000519533
CG10514	FBgn0039312	chr3R:21104148-21117088	control	total starvation	78.0715	49.6435	-0.653192	-2.22733	5e-05	0.000519533
CG10550	FBgn0039321	chr3R:21132128-21134113	control	total starvation	75.4137	36.813	-1.03461	-5.44598	5e-05	0.000519533
CG10553	FBgn0039324	chr3R:21142182-21143833	control	total starvation	2.2979	0.88365	-1.37877	-2.22554	0.0002	0.00179596
CG10560	FBgn0039325	chr3R:21144271-21145823	control	total starvation	10.7726	3.44646	-1.64418	-4.68594	5e-05	0.000519533
CG10562	FBgn0039326	chr3R:21146774-21148479	control	total starvation	9.44909	5.06947	-0.898341	-2.86179	5e-05	0.000519533
CG10621	FBgn0032726	chr2L:18952205-18954865	control	total starvation	11.4495	7.77218	-0.558888	-1.62937	0.00155	0.0101481
CG10650	FBgn0046302	chr2L:18993439-18996054	control	total starvation	3.29677	1.84659	-0.83619	-1.60907	0.00225	0.0138422
CG10660	FBgn0036288	chr3L:12479765-12483776	control	total starvation	10.7705	6.4919	-0.730379	-2.49145	5e-05	0.000519533
CG10863	FBgn0027552	chr3L:3940518-3942465	control	total starvation	204.813	100.58	-1.02596	-5.84533	5e-05	0.000519533
CG10911	FBgn0034295	chr2R:13940052-13941569	control	total starvation	0.592634	2.22742	1.91016	2.23745	0.0001	0.000976846
CG11034	FBgn0031741	chr2L:5805362-5809039	control	total starvation	1.31492	0.574888	-1.19362	-1.81631	0.00115	0.00790463
CG11120	FBgn0039250	chr3R:20748194-20750882	control	total starvation	0.547229	1.41036	1.36585	2.29741	0.00025	0.00218482
CG11125	FBgn0033174	chr2R:3333693-3339058	control	total starvation	0.75881	9.7782	3.68776	6.76033	5e-05	0.000519533
CG11147	FBgn0031734	chr2L:5724655-5762424	control	total starvation	4.8609	1.77437	-1.45392	-2.12192	0.0003	0.00253575
CG11200	FBgn0034500	chr2R:16192021-16196170	control	total starvation	13.7865	6.78651	-1.02251	-3.09473	5e-05	0.000519533
CG11313	FBgn0039798	chr3R:26555558-26556887	control	total starvation	6.20984	0.635825	-3.28785	-4.3031	5e-05	0.000519533
CG11349	FBgn0035550	chr3L:4473067-4475095	control	total starvation	5.5132	2.11381	-1.38305	-3.35193	5e-05	0.000519533
CG11378	FBgn0040364	chrX:1064860-1066773	control	total starvation	37.6301	19.8634	-0.921775	-3.80217	5e-05	0.000519533
CG11391	FBgn0038732	chr3R:15604471-15606449	control	total starvation	0.928767	0.147855	-2.65113	-2.35356	0.0012	0.00818509
CG11400	FBgn0034198	chr2R:13021661-13022357	control	total starvation	6.98461	3.29088	-1.08571	-2.10382	0.0004	0.00321974
CG11403	FBgn0026876	chrX:1130905-1133917	control	total starvation	1.6793	3.1441	0.904784	2.10344	0.00015	0.00140767
CG11407	FBgn0038733	chr3R:15606967-15608867	control	total starvation	43.3899	24.1691	-0.844198	-4.34551	5e-05	0.000519533
CG11417	FBgn0024364	chrX:1248075-1264209	control	total starvation	4.29493	6.91273	0.686621	1.97055	0.0001	0.000976846
CG1143	FBgn0035359	chr3L:2643630-2647192	control	total starvation	6.3585	14.4613	1.18544	2.59739	5e-05	0.000519533
CG11453	FBgn0038734	chr3R:15609243-15611241	control	total starvation	1.75192	0.615608	-1.50885	-2.10549	0.00035	0.00287158
CG11594	FBgn0035484	chr3L:4021456-4026141	control	total starvation	22.7241	15.0532	-0.594146	-1.99274	5e-05	0.000519533
CG11652	FBgn0036194	chr3L:11686978-11690063	control	total starvation	12.5106	21.5935	0.787449	3.28533	5e-05	0.000519533
CG11668	FBgn0038113	chr3R:8864096-8870123	control	total starvation	3.81617	0.991107	-1.94501	-3.03094	5e-05	0.000519533
CG11672	FBgn0037563	chr3R:4115116-4116300	control	total starvation	8.04351	0.328129	-4.61549	-4.56292	0.00975	0.0457712
CG11752	FBgn0030292	chrX:11244031-11244524	control	total starvation	290.456	199.556	-0.541524	-2.78972	5e-05	0.000519533
CG11796	FBgn0036992	chr3L:20429349-20445964	control	total starvation	17.1364	27.2125	0.667208	1.57412	0.0022	0.0135859
CG11851	FBgn0039293	chr3R:21047314-21049840	control	total starvation	7.78871	4.66269	-0.740222	-2.69132	5e-05	0.000519533
CG11878	FBgn0039310	chr3R:21099558-21100959	control	total starvation	0.255943	0.752764	1.55638	1.45894	0.01005	0.0470217
CG11891	FBgn0039309	chr3R:21095943-21098989	control	total starvation	40.9479	19.1518	-1.09631	-5.21078	5e-05	0.000519533
CG11899	FBgn0014427	chr3R:25026175-25028247	control	total starvation	25.5325	49.744	0.962187	4.15464	5e-05	0.000519533
CG11951	FBgn0039656	chr3R:25061040-25064431	control	total starvation	1.17814	0.369362	-1.6734	-2.34056	5e-05	0.000519533
CG11983	FBgn0037654	chr3R:4834042-4835996	control	total starvation	2.86626	4.43657	0.630273	1.59395	0.0021	0.0130424
CG12079	FBgn0266582	chr3L:3148638-3159578	control	total starvation	211.385	144.495	-0.548857	-1.63113	0.00145	0.00960907
CG1213	FBgn0037387	chr3R:1666907-1672290	control	total starvation	67.9562	37.1915	-0.869634	-4.48353	5e-05	0.000519533
CG12177	FBgn0030510	chrX:13571931-13574429	control	total starvation	84.8162	30.7254	-1.46491	-7.70582	5e-05	0.000519533
CG12203	FBgn0031021	chrX:19386453-19389025	control	total starvation	246.588	173.248	-0.509259	-2.51059	5e-05	0.000519533
CG12256	FBgn0038002	chr3R:8051003-8052061	control	total starvation	4.12305	0.824076	-2.32286	-1.89987	0.008	0.0393685
CG12269	FBgn0038665	chr3R:14803994-14804531	control	total starvation	569.527	256.293	-1.15197	-6.38522	5e-05	0.000519533
CG12338	FBgn0033543	chr2R:6617079-6618419	control	total starvation	25.6924	41.5462	0.693373	2.99909	5e-05	0.000519533
CG12343	FBgn0033556	chr2R:6709175-6710929	control	total starvation	17.1799	25.2085	0.553191	1.97095	0.00035	0.00287158
CG12344	FBgn0033558	chr2R:6711104-6723190	control	total starvation	8.35764	4.26719	-0.969808	-2.94469	5e-05	0.000519533
CG1240	FBgn0035370	chr3L:2766998-2768392	control	total starvation	52.1993	35.4677	-0.557524	-2.75852	5e-05	0.000519533
CG1246	FBgn0035360	chr3L:2648047-2651850	control	total starvation	0.965739	3.23179	1.74263	2.33523	0.00015	0.00140767
CG12576	FBgn0031190	chrX:21875533-21883863	control	total starvation	48.2185	73.0752	0.599796	3.30375	5e-05	0.000519533
CG12581	FBgn0037213	chr3R:353-12473	control	total starvation	2.56477	1.63124	-0.652865	-1.6142	0.0019	0.0119519
CG12643	FBgn0040942	chrX:10158265-10159296	control	total starvation	1.81181	4.46892	1.30249	2.63909	5e-05	0.000519533
CG12859	FBgn0033961	chr2R:10644019-10645358	control	total starvation	245.688	172.518	-0.510084	-2.34043	5e-05	0.000519533
CG12860	FBgn0033954	chr2R:10553145-10554322	control	total starvation	0.917169	2.26598	1.30487	1.68901	0.003	0.0176572
CG12861	FBgn0033953	chr2R:10551750-10552856	control	total starvation	0.443192	1.37182	1.63008	1.57741	0.00565	0.0296527
CG1288	FBgn0250845	chr3R:3033094-3034137	control	total starvation	0.147253	0.834203	2.5021	1.50184	0.0062	0.0319398
CG12926	FBgn0033437	chr2R:5494796-5497795	control	total starvation	76.7988	52.9029	-0.537736	-2.61043	5e-05	0.000519533
CG1299	FBgn0035501	chr3L:4147734-4152473	control	total starvation	3.04946	1.24127	-1.29674	-2.30444	0.0001	0.000976846
CG13004	FBgn0030797	chrX:16720676-16729547	control	total starvation	6.86617	4.56247	-0.589691	-1.66762	0.0006	0.00457027
CG13026	FBgn0036656	chr3L:16718609-16719269	control	total starvation	3.15201	0.241973	-3.70335	-2.65895	0.0034	0.0194729
CG13067	FBgn0036589	chr3L:16264381-16265018	control	total starvation	24.8647	16.8875	-0.558145	-1.57512	0.00215	0.0133191
CG13082	FBgn0032803	chr2L:19538428-19539910	control	total starvation	3.59423	1.05075	-1.77427	-2.78139	5e-05	0.000519533
CG13086	FBgn0032770	chr2L:19364374-19365470	control	total starvation	2.37023	0.524962	-2.17474	-1.53096	0.0017	0.0109399
CG13091	FBgn0032055	chr2L:8519689-8521809	control	total starvation	0.364198	0.860705	1.24079	1.43076	0.00935	0.0443615
CG13101	FBgn0032084	chr2L:8977833-8984872	control	total starvation	0.752341	0.218834	-1.78155	-1.36571	0.01055	0.0485717
CG13252	FBgn0037016	chr3L:20723690-20737621	control	total starvation	10.7425	6.64541	-0.692893	-2.73433	5e-05	0.000519533
CG13284	FBgn0032614	chr2L:16837986-16848716	control	total starvation	9.38344	5.60999	-0.742119	-1.82243	0.00105	0.00732009
CG13315	FBgn0040827	chr3L:9089975-9090596	control	total starvation	20.8094	13.208	-0.655826	-2.00071	5e-05	0.000519533
CG13360	FBgn0025620	chrX:678778-684122	control	total starvation	9.57703	2.54427	-1.91233	-4.33714	5e-05	0.000519533
CG13369	FBgn0025640	chrX:517500-519234	control	total starvation	53.4278	81.1235	0.60253	2.59169	5e-05	0.000519533
CG13397	FBgn0014417	chr2L:8408969-8411868	control	total starvation	9.88481	6.91272	-0.51596	-2.0081	5e-05	0.000519533
CG13408	FBgn0038929	chr3R:17906088-17910543	control	total starvation	23.7478	16.5164	-0.523896	-1.93005	0.00015	0.00140767
CG13455	FBgn0036498	chr3L:15489673-15491155	control	total starvation	0.786448	1.58129	1.00768	1.36997	0.00915	0.0435816
CG13458	FBgn0036479	chr3L:15106656-15109473	control	total starvation	3.87026	2.392	-0.694215	-1.86355	0.00035	0.00287158
CG13607	FBgn0039151	chr3R:19939316-19955976	control	total starvation	4.59911	1.15771	-1.99008	-2.65348	5e-05	0.000519533
CG13618	FBgn0039203	chr3R:20350515-20353255	control	total starvation	6.44853	3.86346	-0.739079	-1.63114	0.00145	0.00960907
CG13624	FBgn0039209	chr3R:20382936-20408586	control	total starvation	14.5026	21.3831	0.560157	3.10181	5e-05	0.000519533
CG13627	FBgn0039217	chr3R:20538505-20543148	control	total starvation	0.504583	1.29087	1.35518	1.76533	0.0009	0.00643947
CG13643	FBgn0040601	chr3R:20723406-20731726	control	total starvation	3.95224	0.368313	-3.42367	-4.99903	5e-05	0.000519533
CG13707	FBgn0035578	chr3L:4837790-4841202	control	total starvation	46.3709	31.5974	-0.553412	-2.46558	5e-05	0.000519533
CG13794	FBgn0031936	chr2L:7719846-7722823	control	total starvation	3.34587	1.9768	-0.759215	-1.84767	0.00065	0.00484924
CG13800	FBgn0266696	chr3L:2377705-2466353	control	total starvation	5.37138	3.47906	-0.626594	-1.6046	0.0016	0.0104128
CG13833	FBgn0039040	chr3R:18859005-18861285	control	total starvation	1.59977	0.510196	-1.64874	-1.73663	0.0031	0.0181693
CG13890	FBgn0035169	chr3L:851345-852673	control	total starvation	19.9232	13.3357	-0.579157	-2.16767	5e-05	0.000519533
CG13936	FBgn0035282	chr3L:1850914-1855591	control	total starvation	1.30665	2.79033	1.09456	1.93674	0.00025	0.00218482
CG13947	FBgn0031277	chr2L:779172-779655	control	total starvation	8.42115	1.03143	-3.02938	-3.75911	0.00205	0.0127968
CG13950	FBgn0031289	chr2L:860308-861806	control	total starvation	5.04066	1.62788	-1.63062	-2.49337	5e-05	0.000519533
CG14044	FBgn0031650	chr2L:4942741-4945361	control	total starvation	4.71663	8.6979	0.88291	1.73496	0.0007	0.00517492
CG14079	FBgn0036849	chr3L:19091098-19092164	control	total starvation	1.96261	4.50758	1.19958	1.90257	0.00075	0.00549065
CG14141	FBgn0036146	chr3L:11191265-11199116	control	total starvation	471.428	294.855	-0.67703	-2.34101	5e-05	0.000519533
CG14142	FBgn0036143	chr3L:11166613-11169992	control	total starvation	5.78765	8.71938	0.591248	2.44028	5e-05	0.000519533
CG14153	FBgn0036094	chr3L:10633385-10654113	control	total starvation	4.07547	0.932614	-2.12762	-1.72321	0.00915	0.0435816
CG14196	FBgn0031002	chrX:19130091-19135873	control	total starvation	10.5179	5.90018	-0.834009	-2.86024	5e-05	0.000519533
CG14259	FBgn0039483	chr3R:22920218-22921578	control	total starvation	1.86644	0.358966	-2.37837	-2.43871	5e-05	0.000519533
CG14329	FBgn0038525	chr3R:13435080-13436255	control	total starvation	7.33555	3.6914	-0.990739	-2.08932	5e-05	0.000519533
CG1441	FBgn0033464	chr2R:5786522-5790788	control	total starvation	1.4667	0.555668	-1.40027	-1.81532	0.0018	0.0114331
CG14495	FBgn0034293	chr2R:13935616-13937230	control	total starvation	3.32607	1.84308	-0.851702	-1.34771	0.0104	0.0480619
CG14516	FBgn0039640	chr3R:24964383-24972615	control	total starvation	4.26606	6.15206	0.528165	1.89259	0.0002	0.00179596
CG14629	FBgn0040398	chrX:945556-946664	control	total starvation	39.4004	14.2624	-1.46599	-5.34347	5e-05	0.000519533
CG14645	FBgn0040687	chr3R:160600-165636	control	total starvation	393.073	22.2316	-4.14412	-4.27994	0.0002	0.00179596
CG14661	FBgn0037288	chr3R:779227-780974	control	total starvation	6.57726	2.20452	-1.57702	-3.02895	5e-05	0.000519533
CG1468	FBgn0030157	chrX:9772454-9773312	control	total starvation	26.1132	16.8889	-0.628704	-2.53763	5e-05	0.000519533
CG14687	FBgn0037835	chr3R:6618627-6619370	control	total starvation	175.019	122.438	-0.515461	-2.83957	5e-05	0.000519533
CG14688	FBgn0037819	chr3R:6503458-6521992	control	total starvation	114.691	33.0434	-1.79532	-8.73482	5e-05	0.000519533
CG14757	FBgn0033274	chr2R:4057778-4061118	control	total starvation	157.499	107.83	-0.546581	-2.82223	5e-05	0.000519533
CG14780	FBgn0025383	chrX:1366557-1367760	control	total starvation	1.08138	3.22337	1.5757	1.8428	0.00145	0.00960907
CG14803	FBgn0023513	chrX:1759941-1766384	control	total starvation	6.79028	11.7354	0.789329	2.43787	5e-05	0.000519533
CG14814	FBgn0023515	chrX:1756041-1759868	control	total starvation	3.8833	5.94739	0.614972	2.28943	5e-05	0.000519533
CG14820	FBgn0035718	chr3L:6925330-6930692	control	total starvation	1.233	2.53903	1.04211	1.59377	0.00315	0.0184073
CG14830	FBgn0035755	chr3L:7243739-7257700	control	total starvation	1.45312	0.725439	-1.00223	-1.45058	0.0037	0.0208136
CG14869	FBgn0038341	chr3R:11267967-11301915	control	total starvation	1.7553	1.12495	-0.641854	-1.88231	0.00035	0.00287158
CG14945	FBgn0032402	chr2L:12049422-12056042	control	total starvation	100.372	62.7878	-0.676806	-3.29077	5e-05	0.000519533
CG15021	FBgn0035544	chr3L:4436720-4438311	control	total starvation	3.99636	1.64351	-1.2819	-2.25349	5e-05	0.000519533
CG15096	FBgn0034394	chr2R:14695840-14703146	control	total starvation	31.6958	16.0998	-0.97725	-4.23384	5e-05	0.000519533
CG15279	FBgn0028886	chr2L:14844992-14851749	control	total starvation	5.72804	3.51589	-0.704151	-2.04735	0.0002	0.00179596
CG15293	FBgn0028526	chr2L:14104383-14160587	control	total starvation	41.9364	19.179	-1.12867	-2.8377	5e-05	0.000519533
CG15347	FBgn0030040	chrX:8352526-8354927	control	total starvation	3.88986	1.96875	-0.982439	-1.45189	0.006	0.0311554
CG15362	FBgn0031378	chr2L:1981175-1982099	control	total starvation	3.79221	6.56876	0.792582	1.42455	0.0055	0.0290523
CG15394	FBgn0250835	chr2L:2591738-2592773	control	total starvation	12.6656	7.29146	-0.796639	-1.79878	0.00095	0.0067235
CG15436	FBgn0031610	chr2L:4463610-4465075	control	total starvation	1.78487	2.89608	0.698283	1.35782	0.00805	0.0395549
CG1544	FBgn0039827	chr3R:27022637-27036452	control	total starvation	6.99796	3.48185	-1.00708	-2.18843	5e-05	0.000519533
CG15553	FBgn0039817	chr3R:26924371-26926941	control	total starvation	0.957278	0.446982	-1.09872	-1.5068	0.00485	0.0261553
CG15611	FBgn0034194	chr2R:12996351-13002053	control	total starvation	19.9332	13.6083	-0.550686	-2.4024	5e-05	0.000519533
CG15673	FBgn0034639	chr2R:17495191-17500594	control	total starvation	10.0664	4.85156	-1.05303	-2.52545	5e-05	0.000519533
CG15784	FBgn0029766	chrX:5324046-5326513	control	total starvation	6.16716	14.818	1.26467	4.12049	5e-05	0.000519533
CG15828	FBgn0032136	chr2L:9634178-9656026	control	total starvation	8.43598	5.7312	-0.55772	-3.12024	5e-05	0.000519533
CG15890	FBgn0030576	chrX:14651560-14659820	control	total starvation	9.35892	5.23158	-0.839095	-3.22971	5e-05	0.000519533
CG15908	FBgn0033085	chr2R:2555651-2556282	control	total starvation	36.1996	24.2312	-0.579105	-1.88718	0.0001	0.000976846
CG1662	FBgn0030481	chrX:13281631-13282877	control	total starvation	9.14393	13.2451	0.534571	1.76297	0.0005	0.00388413
CG16712	FBgn0031561	chr2L:3696239-3696661	control	total starvation	98.0365	43.8876	-1.1595	-3.85063	5e-05	0.000519533
CG1673	FBgn0030482	chrX:13290925-13295262	control	total starvation	5.0618	85.834	4.08383	16.6138	5e-05	0.000519533
CG16756	FBgn0029765	chrX:5321384-5322248	control	total starvation	7.41954	2.99291	-1.30978	-1.76102	0.0019	0.0119519
CG16772	FBgn0032835	chr2L:19962678-19963844	control	total starvation	10.1801	3.77339	-1.43182	-3.52972	5e-05	0.000519533
CG1678	FBgn0031176	chrX:21273399-21273765	control	total starvation	162.733	11.2582	-3.85346	-7.14659	5e-05	0.000519533
CG16820	FBgn0032495	chr2L:13246231-13250189	control	total starvation	2.34755	1.23803	-0.923105	-1.59269	0.0029	0.0171305
CG16826	FBgn0032505	chr2L:13347790-13348959	control	total starvation	115.207	8.7683	-3.71579	-10.7628	5e-05	0.000519533
CG16898	FBgn0034480	chr2R:15891123-15892492	control	total starvation	2.23045	0.649887	-1.77907	-2.67051	5e-05	0.000519533
CG16926	FBgn0040732	chr2R:15385256-15388828	control	total starvation	19.3619	6.03035	-1.68291	-4.69513	5e-05	0.000519533
CG16965	FBgn0032387	chr2L:11981615-11988035	control	total starvation	5.23026	1.31658	-1.99008	-2.4727	0.0001	0.000976846
CG16978	FBgn0040972	chr2L:13143213-13143622	control	total starvation	3.66316	1.05388	-1.79737	-1.54151	0.01025	0.0475935
CG16989	FBgn0025621	chrX:687166-695539	control	total starvation	11.7553	18.2749	0.636544	1.81854	0.00055	0.00423556
CG17075	FBgn0031239	chr2L:252588-271744	control	total starvation	14.7903	22.2018	0.586027	2.92718	5e-05	0.000519533
CG17097	FBgn0265264	chr2L:10646434-10650152	control	total starvation	0.415842	1.86599	2.16583	2.00737	0.00045	0.00355784
CG17108	FBgn0032285	chr2L:10692939-10694103	control	total starvation	190.921	81.8864	-1.22128	-6.23916	5e-05	0.000519533
CG17187	FBgn0037882	chr3R:7056338-7057601	control	total starvation	9.58095	15.4697	0.691202	2.29153	5e-05	0.000519533
CG17190	FBgn0038761	chr3R:15837497-15839226	control	total starvation	7.90146	1.52591	-2.37245	-3.6916	5e-05	0.000519533
CG17224	FBgn0031489	chr2L:3016590-3018308	control	total starvation	2.01559	0.694148	-1.53788	-1.86781	0.00045	0.00355784
CG17244	FBgn0039031	chr3R:18802991-18803624	control	total starvation	13.783	5.45767	-1.33653	-2.61355	5e-05	0.000519533
CG17273	FBgn0027493	chr3R:16650388-16656302	control	total starvation	76.8392	123.501	0.684604	3.93276	5e-05	0.000519533
CG17292	FBgn0032029	chr2L:8370512-8374258	control	total starvation	14.5504	9.1305	-0.672297	-2.42463	5e-05	0.000519533
CG1732	FBgn0039915	chr4:650316-655976	control	total starvation	254.169	176.168	-0.528837	-3.15488	5e-05	0.000519533
CG17322	FBgn0027070	chr2L:18826769-18830653	control	total starvation	4.3519	1.93929	-1.16612	-2.29273	5e-05	0.000519533
CG17323	FBgn0032713	chr2L:18823573-18826553	control	total starvation	19.3245	8.88658	-1.12073	-4.47967	5e-05	0.000519533
CG17376	FBgn0042189	chr2L:6799945-6800834	control	total starvation	1.64661	4.82465	1.55092	1.67211	0.0051	0.0272631
CG17377	FBgn0031859	chr2L:6801377-6802789	control	total starvation	0.625206	2.17357	1.79766	1.52448	0.0031	0.0181693
CG17387	FBgn0037276	chr3R:606841-610444	control	total starvation	0.51873	0.995199	0.940001	1.46181	0.0061	0.0315742
CG17549	FBgn0032774	chr2L:19387029-19390075	control	total starvation	16.6205	11.5704	-0.52253	-1.66639	0.00135	0.00906918
CG17669	FBgn0034352	chr2R:14340241-14344055	control	total starvation	28.0852	56.8474	1.01729	4.83189	5e-05	0.000519533
CG17928	FBgn0032603	chr2L:16791567-16793444	control	total starvation	7.80444	3.84101	-1.02281	-3.02863	5e-05	0.000519533
CG17982	FBgn0030006	chrX:8036582-8037638	control	total starvation	9.6973	13.7693	0.505799	1.56363	0.0017	0.0109399
CG18012	FBgn0038552	chr3R:13635122-13636848	control	total starvation	16.2893	30.0713	0.884463	3.7525	5e-05	0.000519533
CG18213	FBgn0038470	chr3R:12862115-12865924	control	total starvation	1.14883	1.70232	0.567346	1.4262	0.0053	0.028209
CG18249	FBgn0037553	chr3R:4045862-4047910	control	total starvation	2.1899	0.73506	-1.57493	-2.65671	5e-05	0.000519533
CG18343	FBgn0033683	chr2R:8026199-8027734	control	total starvation	9.95062	16.3418	0.715709	1.64297	0.0021	0.0130424
CG18522	FBgn0267408	chr3R:11357858-11363014	control	total starvation	16.5208	5.77096	-1.5174	-6.7439	5e-05	0.000519533
CG18547	FBgn0037973	chr3R:7804295-7806112	control	total starvation	6.08303	3.54714	-0.778135	-1.61217	0.00185	0.01169
CG18619	FBgn0032202	chr2L:10264124-10265229	control	total starvation	74.3205	111.294	0.582538	2.99262	5e-05	0.000519533
CG18622	FBgn0038460	chr3R:12809231-12813454	control	total starvation	16.664	25.0709	0.589281	2.06687	5e-05	0.000519533
CG1882	FBgn0033226	chr2R:3700010-3702250	control	total starvation	58.7449	106.611	0.859826	4.6057	5e-05	0.000519533
CG1887	FBgn0035290	chr3L:1893407-1910197	control	total starvation	7.23147	1.91946	-1.91359	-5.34921	5e-05	0.000519533
CG1889	FBgn0030164	chrX:9859273-9871438	control	total starvation	1.27593	0.535259	-1.25324	-1.32408	0.0089	0.0426816
CG1941	FBgn0033214	chr2R:3597378-3599694	control	total starvation	4.94659	2.15261	-1.20035	-2.3413	0.00015	0.00140767
CG1942	FBgn0033215	chr2R:3600127-3601694	control	total starvation	0.239123	1.35622	2.50376	2.23725	0.0016	0.0104128
CG1971	FBgn0039881	chr3R:27631189-27632491	control	total starvation	3.65108	5.61022	0.619733	1.33277	0.0086	0.0416511
CG2064	FBgn0033205	chr2R:3553249-3556534	control	total starvation	12.1584	21.2624	0.806359	2.08006	5e-05	0.000519533
CG2065	FBgn0033204	chr2R:3551290-3552774	control	total starvation	3.18025	0.430532	-2.88495	-3.21883	5e-05	0.000519533
CG2233	FBgn0029990	chrX:7929773-7931550	control	total starvation	188.341	109.545	-0.781822	-4.57981	5e-05	0.000519533
CG2277	FBgn0035204	chr3L:1304849-1313377	control	total starvation	49.0138	33.6947	-0.540666	-1.70861	0.00085	0.00611301
CG2310	FBgn0039665	chr3R:25317245-25319240	control	total starvation	14.4248	7.47659	-0.948099	-2.30082	5e-05	0.000519533
CG2556	FBgn0030396	chrX:12391193-12410580	control	total starvation	0.743809	0.342966	-1.11687	-1.38197	0.01065	0.0488941
Cg25C	FBgn0000299	chr2L:5029608-5037279	control	total starvation	78.3727	53.7919	-0.542961	-3.19726	5e-05	0.000519533
CG2662	FBgn0024993	chrX:2592736-2594951	control	total starvation	5.21722	7.89164	0.597044	1.72731	0.0012	0.00818509
CG2694	FBgn0024991	chrX:2608113-2614358	control	total starvation	4.72342	10.3947	1.13794	3.10137	5e-05	0.000519533
CG2736	FBgn0035090	chr2R:20860953-20862894	control	total starvation	26.8067	8.29859	-1.69166	-6.73968	5e-05	0.000519533
CG2781	FBgn0037534	chr3R:3807538-3821574	control	total starvation	2.7031	0.974845	-1.47137	-2.93286	5e-05	0.000519533
CG2789	FBgn0031263	chr2L:553741-560523	control	total starvation	91.16	144.461	0.664211	3.28112	5e-05	0.000519533
CG2865	FBgn0023526	chrX:2172063-2187444	control	total starvation	7.46124	12.1695	0.705779	3.20369	5e-05	0.000519533
CG2893	FBgn0265767	chrXHet:2140-14693	control	total starvation	99.6018	61.9686	-0.684635	-3.74016	5e-05	0.000519533
CG2982	FBgn0266570	chrX:4213472-4215778	control	total starvation	6.09858	8.98609	0.559221	1.99222	5e-05	0.000519533
CG30002	FBgn0260474	chr2R:5591887-5593652	control	total starvation	2.27106	0.192442	-3.56087	-3.72502	5e-05	0.000519533
CG30046	FBgn0050046	chr2R:8201623-8204736	control	total starvation	1.9661	0.995537	-0.981787	-1.88266	0.0003	0.00253575
CG30069	FBgn0050069	chr2R:10073323-10085730	control	total starvation	8.41194	3.90977	-1.10535	-6.15797	5e-05	0.000519533
CG3008	FBgn0031643	chr2L:4883297-4885669	control	total starvation	11.9415	17.9939	0.591521	2.66504	5e-05	0.000519533
CG30083	FBgn0050083	chr2R:11599101-11600149	control	total starvation	0.988722	0.319181	-1.63119	-1.41272	0.00975	0.0457712
CG30197	FBgn0050197	chr2R:10391462-10402713	control	total starvation	539.945	288.195	-0.905764	-3.13149	5e-05	0.000519533
CG30431	FBgn0050431	chr2R:2090229-2092729	control	total starvation	1.63757	0.496026	-1.72307	-2.14571	0.00035	0.00287158
CG30460	FBgn0050460	chr2R:12950281-12974747	control	total starvation	7.55653	4.18766	-0.851581	-3.52783	5e-05	0.000519533
CG3097	FBgn0029804	chrX:5658235-5685839	control	total starvation	17.1985	8.21174	-1.06652	-1.39722	0.00935	0.0443615
CG31075	FBgn0051075	chr3R:22804262-22814239	control	total starvation	38.2309	6.35258	-2.58933	-7.56436	5e-05	0.000519533
CG31100	FBgn0051100	chr3R:4820950-4829372	control	total starvation	16.4147	7.58939	-1.11294	-4.54998	5e-05	0.000519533
CG31103	FBgn0051103	chr3R:21045068-21047095	control	total starvation	1.15966	0.498574	-1.21782	-1.58896	0.00365	0.0205796
CG31205	FBgn0051205	chr3R:16557352-16558326	control	total starvation	2.31104	0.789755	-1.54906	-1.88803	0.0014	0.00934734
CG3124	FBgn0034840	chr2R:19170264-19171636	control	total starvation	0.337366	1.54674	2.19685	2.08811	0.00105	0.00732009
CG31272	FBgn0051272	chr3R:6582017-6585120	control	total starvation	1.71818	0.713188	-1.26852	-1.94582	0.00065	0.00484924
CG31313	FBgn0051313	chr3R:10391648-10393151	control	total starvation	39.687	10.0356	-1.98354	-4.46583	5e-05	0.000519533
CG31321	FBgn0051321	chr3R:10136084-10140134	control	total starvation	1.9543	0.505901	-1.94973	-2.84519	5e-05	0.000519533
CG31326	FBgn0051326	chr3R:10043857-10045927	control	total starvation	8.47718	5.25222	-0.690658	-2.19306	5e-05	0.000519533
CG31414	FBgn0051414	chr3R:19530525-19534234	control	total starvation	5.74308	8.92253	0.635628	2.18814	5e-05	0.000519533
CG31547	FBgn0051547	chr3R:1315226-1328424	control	total starvation	57.8298	40.3712	-0.518485	-2.92922	5e-05	0.000519533
CG31626	FBgn0051626	chr2L:21232494-21236733	control	total starvation	7.26206	3.7975	-0.935328	-1.88964	0.0002	0.00179596
CG31627	FBgn0051627	chr2L:21173266-21174179	control	total starvation	6.79983	4.56583	-0.574621	-1.29863	0.009	0.0430347
CG31636	FBgn0051636	chr2L:6656458-6657879	control	total starvation	2.81392	0.753515	-1.90087	-2.60737	5e-05	0.000519533
CG3164	FBgn0025683	chr2L:114725-157666	control	total starvation	83.0321	54.1918	-0.615594	-1.59393	0.002	0.0125246
CG31663	FBgn0051663	chr2L:1858605-1881480	control	total starvation	99.5936	68.8123	-0.533386	-2.61894	5e-05	0.000519533
CG31664	FBgn0051664	chr2L:1824171-1826500	control	total starvation	1.67317	0.418368	-1.99974	-2.87136	5e-05	0.000519533
CG31674	FBgn0051674	chr2L:20831257-20835607	control	total starvation	3.59679	1.86444	-0.947965	-1.68152	0.00165	0.0106602
CG31689	FBgn0031449	chr2L:2725673-2739830	control	total starvation	26.6894	18.4331	-0.533971	-2.63895	5e-05	0.000519533
CG31690	FBgn0051690	chr2L:2677733-2719439	control	total starvation	51.0722	32.8865	-0.635042	-3.28297	5e-05	0.000519533
CG31706	FBgn0051706	chr2L:11529037-11531052	control	total starvation	474.64	726.757	0.61464	3.5387	5e-05	0.000519533
CG31769	FBgn0051769	chr2L:14104383-14160587	control	total starvation	12.6615	6.3106	-1.0046	-1.45607	0.0059	0.0307832
CG32091	FBgn0052091	chr3L:11624491-11636002	control	total starvation	3.10546	2.1219	-0.549454	-1.54885	0.0036	0.0204271
CG32191	FBgn0052191	chr3L:17799550-17801904	control	total starvation	2.22422	1.38056	-0.688045	-1.34829	0.00705	0.035333
CG32196	FBgn0052196	chr3L:18452563-18454124	control	total starvation	4.83922	1.87167	-1.37045	-2.29593	5e-05	0.000519533
CG3224	FBgn0029885	chrX:6554584-6555480	control	total starvation	23.6583	36.3423	0.619305	2.39991	5e-05	0.000519533
CG3225	FBgn0031631	chr2L:4813008-4820490	control	total starvation	9.15922	13.3691	0.545606	1.89539	0.0004	0.00321974
CG32368	FBgn0052368	chr3L:7908536-7908946	control	total starvation	5.7751	2.03353	-1.50586	-1.784	0.0032	0.0186106
CG3239	FBgn0029769	chrX:5388086-5390082	control	total starvation	1.62161	2.55922	0.658278	1.34398	0.007	0.0351544
CG32444	FBgn0043783	chr3L:21630012-21632160	control	total starvation	58.8361	12.2355	-2.26563	-9.20094	5e-05	0.000519533
CG32459	FBgn0052459	chr3L:22837243-22851271	control	total starvation	0.313229	1.33599	2.09262	2.28407	0.0004	0.00321974
CG3246	FBgn0031538	chr2L:3457328-3461975	control	total starvation	10.9536	5.50221	-0.993317	-1.82325	0.00035	0.00287158
CG32473	FBgn0052473	chr3R:9128369-9138515	control	total starvation	37.3053	21.0344	-0.826629	-4.40552	5e-05	0.000519533
CG32512	FBgn0052512	chrX:20920990-20953418	control	total starvation	10.2879	19.1412	0.895732	1.43835	0.007	0.0351544
CG32521	FBgn0052521	chrX:21076336-21152198	control	total starvation	540.976	360.025	-0.587465	-3.33052	5e-05	0.000519533
CG32625	FBgn0052625	chrX:13650196-13650859	control	total starvation	1.94387	6.78127	1.80262	2.67235	5e-05	0.000519533
CG3267	FBgn0042083	chr2R:2633885-2636459	control	total starvation	4.4946	6.56536	0.54668	1.67544	0.00105	0.00732009
CG32687	FBgn0052687	chrX:10376060-10381238	control	total starvation	7.21489	12.8109	0.828319	2.80823	5e-05	0.000519533
CG32694	FBgn0052694	chrX:9883727-9900915	control	total starvation	2.0716	1.01101	-1.03494	-2.00828	5e-05	0.000519533
CG3270	FBgn0033093	chr2R:2580934-2584166	control	total starvation	63.2641	28.7429	-1.13818	-3.17123	5e-05	0.000519533
CG32702	FBgn0052702	chrX:9451605-9465371	control	total starvation	3.49847	5.44992	0.639508	3.03337	5e-05	0.000519533
CG32726	FBgn0052726	chrX:7319252-7319776	control	total starvation	20.3333	10.0498	-1.01668	-2.22179	5e-05	0.000519533
CG3301	FBgn0038878	chr3R:17099964-17101973	control	total starvation	8.23342	5.41886	-0.603501	-1.42185	0.0051	0.0272631
CG33080	FBgn0053080	chrX:5592589-5611811	control	total starvation	43.3249	23.0491	-0.910489	-4.46609	5e-05	0.000519533
CG33107	FBgn0053107	chr3R:18409073-18410440	control	total starvation	26.6581	40.2248	0.593514	2.59503	5e-05	0.000519533
CG33109	FBgn0053109	chr3R:10046280-10047306	control	total starvation	2.51291	0.310525	-3.01658	-2.98436	0.00015	0.00140767
CG3321	FBgn0038224	chr3R:10152668-10153457	control	total starvation	716.408	505.402	-0.50335	-2.93837	5e-05	0.000519533
CG33267	FBgn0053267	chr3L:11557582-11565896	control	total starvation	37.8292	54.3147	0.521843	2.35003	5e-05	0.000519533
CG33296	FBgn0053296	chr2L:7714068-7716645	control	total starvation	13.7546	8.2343	-0.740193	-3.02087	5e-05	0.000519533
CG3376	FBgn0034997	chr2R:20145551-20152746	control	total starvation	19.003	29.9493	0.656298	3.52438	5e-05	0.000519533
CG33785	FBgn0061362	chr2R:16529254-16531310	control	total starvation	10.9246	19.0952	0.805631	2.1761	0.00015	0.00140767
CG33926	FBgn0053926	chr3L:9436363-9439488	control	total starvation	9.58839	1.01659	-3.23756	-4.05423	5e-05	0.000519533
CG3394	FBgn0034999	chr2R:20181620-20185651	control	total starvation	17.3807	4.40831	-1.97919	-6.58247	5e-05	0.000519533
CG3397	FBgn0037975	chr3R:7808819-7810263	control	total starvation	1.77745	0.759863	-1.226	-1.48723	0.00625	0.0321466
CG33970	FBgn0053970	chr3R:22144079-22187711	control	total starvation	12.0493	4.18037	-1.52725	-4.97222	5e-05	0.000519533
CG33993	FBgn0053993	chr3L:5926135-5943758	control	total starvation	2.85185	1.5365	-0.892255	-1.68807	0.00165	0.0106602
CG34034	FBgn0054034	chr3R:17564066-17564832	control	total starvation	0.483077	1.48424	1.6194	1.40499	0.00885	0.0425252
CG34116	FBgn0083952	chr3L:19798258-19800299	control	total starvation	16.409	23.4321	0.513994	1.34811	0.00625	0.0321466
CG34120	FBgn0083956	chrX:20994823-21011960	control	total starvation	2.19825	1.29185	-0.766919	-2.27051	5e-05	0.000519533
CG34149	FBgn0083985	chr3R:18205849-18206975	control	total starvation	4.68319	7.03288	0.586625	1.32052	0.00815	0.039966
CG34166	FBgn0085195	chr2L:14743252-14743859	control	total starvation	118.008	41.8231	-1.49651	-5.1858	5e-05	0.000519533
CG34220	FBgn0085249	chr2R:5920798-5936123	control	total starvation	191.026	7.94366	-4.58782	-4.19485	0.0005	0.00388413
CG34227	FBgn0085256	chr2R:7135630-7136117	control	total starvation	10.6348	1.07593	-3.30514	-3.78947	0.0005	0.00388413
CG34324	FBgn0085353	chrX:13339938-13421320	control	total starvation	346.565	16.1937	-4.41962	-4.38977	5e-05	0.000519533
CG34331	FBgn0085360	chrX:20016485-20017094	control	total starvation	13.2776	7.12178	-0.898688	-1.90291	0.0006	0.00457027
CG34398	FBgn0085427	chr2L:8898803-8933550	control	total starvation	2.13742	0.767672	-1.47731	-3.47521	5e-05	0.000519533
CG34417	FBgn0085446	chrX:6434803-6483206	control	total starvation	17.8293	10.1253	-0.816284	-3.23758	5e-05	0.000519533
CG3520	FBgn0034859	chr2R:19284288-19289832	control	total starvation	9.61847	16.8443	0.808382	3.84018	5e-05	0.000519533
CG3523	FBgn0027571	chr2L:3056597-3068177	control	total starvation	98.0321	65.5356	-0.580975	-3.46325	5e-05	0.000519533
CG3630	FBgn0023540	chrX:2056228-2066314	control	total starvation	6.67262	11.9709	0.843211	2.84717	5e-05	0.000519533
CG3699	FBgn0040349	chrX:840686-841517	control	total starvation	25.8021	11.9553	-1.10984	-3.07915	5e-05	0.000519533
CG3706	FBgn0040342	chrX:824284-827024	control	total starvation	3.02322	4.92078	0.702802	1.55949	0.00305	0.0179192
CG3837	FBgn0038279	chr3R:10744401-10748026	control	total starvation	44.9715	23.5801	-0.931438	-5.2073	5e-05	0.000519533
CG3893	FBgn0036826	chr3L:18893694-18894654	control	total starvation	3.12019	5.60926	0.84618	1.71993	0.0011	0.00764687
CG3906	FBgn0034871	chr2R:19398808-19399748	control	total starvation	117.017	9.05293	-3.69219	-10.0703	5e-05	0.000519533
CG3940	FBgn0037788	chr3R:5938267-5945142	control	total starvation	392.014	241.44	-0.69924	-4.02612	5e-05	0.000519533
CG3999	FBgn0037801	chr3R:6077239-6089621	control	total starvation	6.13092	2.38439	-1.36248	-2.20066	0.00045	0.00355784
CG4000	FBgn0038820	chr3R:16501945-16503074	control	total starvation	8.91382	3.86454	-1.20575	-2.16228	0.00015	0.00140767
CG40006	FBgn0058006	chr2L:22515148-22649081	control	total starvation	0.99367	0.331153	-1.58527	-2.01683	0.00055	0.00423556
CG4019	FBgn0034885	chr2R:19491244-19504277	control	total starvation	62.5582	21.4741	-1.5426	-6.06223	5e-05	0.000519533
CG4038	FBgn0011824	chr2R:16979742-16989106	control	total starvation	10.3796	14.8475	0.51647	1.30889	0.0091	0.0434068
CG40472	FBgn0085736	chr3LHet:410461-411040	control	total starvation	46.1489	27.7887	-0.731798	-2.58322	5e-05	0.000519533
CG4061	FBgn0025630	chrX:1960467-1969933	control	total starvation	21.3311	37.5131	0.814434	2.67634	5e-05	0.000519533
CG4078	FBgn0029798	chrX:5641779-5646110	control	total starvation	6.99469	10.1221	0.533182	2.2214	5e-05	0.000519533
CG42235	FBgn0250757	chr3R:21732653-21748219	control	total starvation	65.7867	41.2347	-0.673939	-3.34126	5e-05	0.000519533
CG42326	FBgn0259226	chr2R:4460865-4475774	control	total starvation	3.0617	0.689222	-2.15129	-3.87356	5e-05	0.000519533
CG42327	FBgn0259227	chr3R:7481874-7499738	control	total starvation	16.6536	9.25536	-0.847469	-4.55428	5e-05	0.000519533
CG42342	FBgn0259244	chr3R:12328491-12397128	control	total starvation	97.8369	59.9838	-0.705807	-3.50183	5e-05	0.000519533
CG42351	FBgn0259682	chr2R:14642499-14648587	control	total starvation	10.3616	4.78252	-1.1154	-2.01079	0.0003	0.00253575
CG42481	FBgn0259971	chr3L:13291896-13292123	control	total starvation	3.11824	16.3962	2.39456	2.63874	0.0084	0.0409458
CG42489	FBgn0259992	chr3R:4476805-4480488	control	total starvation	65.8295	36.4786	-0.851682	-1.44674	0.00605	0.0313651
CG4250	FBgn0034761	chr2R:18551192-18551979	control	total starvation	21.6124	10.6366	-1.02283	-2.57025	5e-05	0.000519533
CG42554	FBgn0260756	chr3L:835682-837821	control	total starvation	17.8759	29.7041	0.73265	2.52865	5e-05	0.000519533
CG42568	FBgn0260770	chr2R:20027107-20046835	control	total starvation	61.721	110.605	0.841589	2.39408	5e-05	0.000519533
CG42596	FBgn0260995	chr2RHet:1847901-1986446	control	total starvation	76.0989	51.1187	-0.574023	-1.96265	0.0001	0.000976846
CG42672	FBgn0261554	chr2R:17183177-17199853	control	total starvation	34.2914	24.0001	-0.514804	-2.79789	5e-05	0.000519533
CG42709	FBgn0261674	chr3L:12777528-12807119	control	total starvation	44.0559	20.7979	-1.0829	-2.44337	5e-05	0.000519533
CG42741	FBgn0261705	chr2R:18898600-18930462	control	total starvation	0.973324	0.53672	-0.858751	-1.592	0.0029	0.0171305
CG42807	FBgn0261989	chr2R:9459028-9460045	control	total starvation	1.27871	0.433474	-1.56067	-1.47803	0.0071	0.035529
CG42848	FBgn0262095	chr2L:18944246-18947186	control	total starvation	1.54705	4.61113	1.5756	2.42757	5e-05	0.000519533
CG4288	FBgn0038799	chr3R:16333113-16338190	control	total starvation	84.9577	27.7088	-1.6164	-8.12847	5e-05	0.000519533
CG4301	FBgn0030747	chrX:16299727-16308667	control	total starvation	2.85882	1.33323	-1.1005	-2.90304	5e-05	0.000519533
CG4302	FBgn0027073	chr2R:17087879-17102477	control	total starvation	66.7538	38.4085	-0.797425	-2.30514	5e-05	0.000519533
CG4306	FBgn0036787	chr3L:18455056-18456263	control	total starvation	7.72749	4.95761	-0.640355	-1.73298	0.00095	0.0067235
CG43066	FBgn0262476	chr2R:14402080-14413944	control	total starvation	140.372	198.705	0.501372	2.88804	5e-05	0.000519533
CG43110	FBgn0262570	chr2R:13366628-13371610	control	total starvation	1.59498	0.754259	-1.08041	-1.67315	0.00345	0.0197131
CG43147	FBgn0262623	chr3L:13292940-13293252	control	total starvation	4.52712	18.1906	2.00653	2.15502	0.0005	0.00388413
CG43191	FBgn0262820	chr2R:7921452-7924670	control	total starvation	10.9299	19.5143	0.836252	2.16946	5e-05	0.000519533
CG43247	FBgn0262892	chr3L:15323108-15329391	control	total starvation	1.06321	3.80096	1.83794	1.94506	0.0001	0.000976846
CG4364	FBgn0032138	chr2L:9708920-9711271	control	total starvation	77.3459	125.121	0.693926	4.03214	5e-05	0.000519533
CG43897	FBgn0264489	chr3L:9806946-9827450	control	total starvation	11.2906	5.89091	-0.938554	-2.11747	0.0001	0.000976846
CG4408	FBgn0039073	chr3R:19187610-19189760	control	total starvation	3.14686	0.919927	-1.77432	-3.4657	5e-05	0.000519533
CG4409	FBgn0034128	chr2R:12330516-12336372	control	total starvation	683.006	424.045	-0.687681	-4.00877	5e-05	0.000519533
CG4452	FBgn0035981	chr3L:9360476-9364338	control	total starvation	34.7144	52.376	0.593373	2.85785	5e-05	0.000519533
CG4462	FBgn0038752	chr3R:15747465-15751093	control	total starvation	22.7127	7.35187	-1.62731	-6.22298	5e-05	0.000519533
CG4497	FBgn0031895	chr2L:7190430-7194588	control	total starvation	12.3288	8.53988	-0.52974	-2.34898	5e-05	0.000519533
CG4586	FBgn0029924	chrX:6863949-6866298	control	total starvation	7.24582	10.3329	0.512029	1.76184	0.00035	0.00287158
CG4721	FBgn0039024	chr3R:18576613-18619752	control	total starvation	37.5933	18.5667	-1.01776	-1.45474	0.00555	0.0292218
CG4752	FBgn0034733	chr2R:18365891-18370559	control	total starvation	8.60541	4.80178	-0.841672	-3.30647	5e-05	0.000519533
CG4753	FBgn0036622	chr3L:16372073-16374670	control	total starvation	1.28416	0.526555	-1.28617	-1.32948	0.0088	0.0423473
CG4757	FBgn0027584	chr3R:6986928-6989220	control	total starvation	7.2207	2.29835	-1.65154	-4.21527	5e-05	0.000519533
CG4797	FBgn0034909	chr2R:19699681-19705849	control	total starvation	128.36	41.4631	-1.63029	-8.60426	5e-05	0.000519533
CG4829	FBgn0030796	chrX:16705731-16720558	control	total starvation	125.221	77.5341	-0.691567	-4.02139	5e-05	0.000519533
CG4847	FBgn0034229	chr2R:13399027-13401364	control	total starvation	13.5007	2.47915	-2.44511	-5.04417	5e-05	0.000519533
CG4908	FBgn0032195	chr2L:10222657-10224442	control	total starvation	18.4901	13.0397	-0.503848	-1.95105	0.0001	0.000976846
CG4950	FBgn0036587	chr3L:16258484-16261256	control	total starvation	2.75957	0.912913	-1.59589	-3.33333	5e-05	0.000519533
CG5011	FBgn0040723	chr2L:1200670-1201220	control	total starvation	0	0.896861	inf	-nan	0.00545	0.0288193
CG5023	FBgn0038774	chr3R:15995156-16000594	control	total starvation	5.69765	2.8069	-1.02139	-1.70065	0.00105	0.00732009
CG5050	FBgn0032637	chr2L:17450949-17459128	control	total starvation	2.78218	6.09101	1.13047	2.45219	5e-05	0.000519533
CG5059	FBgn0037007	chr3L:20507697-20512493	control	total starvation	37.7899	85.0391	1.17012	6.48494	5e-05	0.000519533
CG5162	FBgn0030828	chrX:17109334-17111249	control	total starvation	34.8357	7.90135	-2.1404	-7.22999	5e-05	0.000519533
CG5171	FBgn0031907	chr2L:7390974-7404985	control	total starvation	3.48592	1.54052	-1.17812	-1.48448	0.00855	0.0414705
CG5204	FBgn0032473	chr2L:13160390-13163153	control	total starvation	2.82675	5.25634	0.894916	2.73304	5e-05	0.000519533
CG5210	FBgn0013763	chr2R:12560744-12618889	control	total starvation	86.6006	46.1911	-0.906761	-2.39154	5e-05	0.000519533
CG5321	FBgn0030575	chrX:14573612-14574964	control	total starvation	15.9517	6.06502	-1.39513	-4.04175	5e-05	0.000519533
CG5322	FBgn0032253	chr2L:10452676-10457241	control	total starvation	4.54011	1.59874	-1.50579	-4.43124	5e-05	0.000519533
CG5326	FBgn0038983	chr3R:18357895-18365641	control	total starvation	3.95523	2.65596	-0.574528	-1.34216	0.0083	0.0405999
CG5390	FBgn0032213	chr2L:10304058-10306597	control	total starvation	51.0189	27.1327	-0.910998	-4.35912	5e-05	0.000519533
CG5397	FBgn0031327	chr2L:1240035-1243018	control	total starvation	5.57773	1.76543	-1.65966	-3.84008	5e-05	0.000519533
CG5404	FBgn0038354	chr3R:11530397-11534156	control	total starvation	29.4385	7.67725	-1.93904	-9.00542	5e-05	0.000519533
CG5498	FBgn0027565	chr3L:20375504-20377209	control	total starvation	12.562	22.4145	0.835372	3.62741	5e-05	0.000519533
CG5589	FBgn0036754	chr3L:17795589-17797815	control	total starvation	2.54483	3.83869	0.593043	1.58999	0.0024	0.0146271
CG5621	FBgn0038840	chr3R:16723191-16734036	control	total starvation	12.0465	18.1451	0.590971	2.74002	5e-05	0.000519533
CG5687	FBgn0035293	chr3L:1933632-1938740	control	total starvation	91.3696	39.2958	-1.21734	-6.88497	5e-05	0.000519533
CG5704	FBgn0026570	chr3L:2169621-2170971	control	total starvation	1.69176	0.741589	-1.18984	-1.65394	0.00245	0.0148579
CG5707	FBgn0026593	chr3L:2189159-2192221	control	total starvation	5.15096	1.95273	-1.39935	-2.88048	5e-05	0.000519533
CG5778	FBgn0038930	chr3R:17911095-17935903	control	total starvation	14.964	5.80141	-1.36702	-2.12631	0.0001	0.000976846
CG5789	FBgn0039207	chr3R:20356297-20369636	control	total starvation	4.38313	2.39486	-0.872021	-1.85778	0.00185	0.01169
CG5791	FBgn0040582	chr3R:17911095-17935903	control	total starvation	11.3406	1.41493	-3.00269	-2.68501	5e-05	0.000519533
CG5793	FBgn0038858	chr3R:16953294-16955439	control	total starvation	76.5148	50.9445	-0.586812	-2.6654	5e-05	0.000519533
CG5830	FBgn0036556	chr3L:15985757-16004912	control	total starvation	128.571	182.806	0.507752	2.76615	5e-05	0.000519533
CG5835	FBgn0038682	chr3R:14974353-14979408	control	total starvation	55.8875	27.6273	-1.01643	-3.77133	5e-05	0.000519533
CG5853	FBgn0032167	chr2L:9938862-9947407	control	total starvation	4.98282	1.9575	-1.34795	-2.24449	5e-05	0.000519533
CG5867	FBgn0027586	chr2L:13236493-13239297	control	total starvation	36.2211	7.57763	-2.25701	-7.38388	5e-05	0.000519533
CG5872	FBgn0036991	chr3L:20429349-20445964	control	total starvation	10.5304	17.9083	0.766077	2.17952	5e-05	0.000519533
CG5910	FBgn0036993	chr3L:20429349-20445964	control	total starvation	36.803	64.5295	0.810136	2.15502	5e-05	0.000519533
CG5924	FBgn0032154	chr2L:9890884-9893433	control	total starvation	1.61613	3.94769	1.28846	2.42575	5e-05	0.000519533
CG5945	FBgn0032494	chr2L:13239988-13241811	control	total starvation	11.7936	0.781444	-3.91571	-5.3581	5e-05	0.000519533
CG5953	FBgn0032587	chr2L:16508073-16532877	control	total starvation	2.5563	6.40944	1.32614	3.23322	5e-05	0.000519533
CG5955	FBgn0036997	chr3L:20460043-20462692	control	total starvation	62.7525	131.216	1.0642	5.7211	5e-05	0.000519533
CG5958	FBgn0031913	chr2L:7430529-7433516	control	total starvation	5.70101	3.04571	-0.904438	-1.79073	0.0008	0.0058003
CG5973	FBgn0031914	chr2L:7437491-7451167	control	total starvation	23.9849	12.4707	-0.943586	-2.48026	5e-05	0.000519533
CG5987	FBgn0039501	chr3R:23073955-23076729	control	total starvation	3.08074	5.61894	0.867021	2.56449	5e-05	0.000519533
CG6012	FBgn0032615	chr2L:16860028-16861489	control	total starvation	1.48164	0.12986	-3.51217	-2.47545	0.0038	0.0213271
CG6067	FBgn0029828	chrX:5849662-5858190	control	total starvation	10.7059	5.45564	-0.972593	-2.64033	5e-05	0.000519533
CG6074	FBgn0039486	chr3R:22928709-22931906	control	total starvation	2.53262	0.822018	-1.62339	-2.01648	0.00085	0.00611301
CG6084	FBgn0086254	chr3L:11613634-11617481	control	total starvation	136.295	72.5162	-0.910354	-5.06788	5e-05	0.000519533
CG6125	FBgn0038337	chr3R:11228525-11232789	control	total starvation	6.8444	0.699214	-3.29112	-5.40405	5e-05	0.000519533
CG6126	FBgn0038407	chr3R:12023723-12028802	control	total starvation	101.372	29.6191	-1.77506	-9.01948	5e-05	0.000519533
CG6180	FBgn0032453	chr2L:12706798-12708680	control	total starvation	98.4146	59.0702	-0.736443	-3.83054	5e-05	0.000519533
CG6218	FBgn0038321	chr3R:11158987-11168978	control	total starvation	184.809	124.88	-0.565496	-2.40411	5e-05	0.000519533
CG6231	FBgn0038720	chr3R:15441745-15458440	control	total starvation	19.6939	11.0823	-0.829488	-4.00303	5e-05	0.000519533
CG6241	FBgn0037792	chr3R:5965824-5969906	control	total starvation	5.07645	8.51421	0.746051	3.13078	5e-05	0.000519533
CG6357	FBgn0033875	chr2R:9727580-9729248	control	total starvation	202.438	127.979	-0.661575	-3.95352	5e-05	0.000519533
CG6385	FBgn0034276	chr2R:13641051-13643923	control	total starvation	4.66416	8.41537	0.851411	2.94176	5e-05	0.000519533
CG6401	FBgn0034270	chr2R:13625356-13627162	control	total starvation	6.60999	4.64344	-0.509453	-1.3843	0.0061	0.0315742
CG6409	FBgn0036106	chr3L:10873798-10875154	control	total starvation	27.4074	12.0909	-1.18064	-4.27652	5e-05	0.000519533
CG6415	FBgn0032287	chr2L:10702234-10706190	control	total starvation	5.07025	2.39888	-1.07969	-1.91301	0.00055	0.00423556
CG6425	FBgn0039449	chr3R:22540883-22543107	control	total starvation	1.20115	2.08911	0.798471	1.57168	0.0023	0.0141055
CG6426	FBgn0034162	chr2R:12756896-12759358	control	total starvation	27.1284	7.48116	-1.85847	-4.42473	5e-05	0.000519533
CG6465	FBgn0037818	chr3R:6501281-6502973	control	total starvation	65.5908	30.0413	-1.12655	-5.69436	5e-05	0.000519533
CG6484	FBgn0034247	chr2R:13469511-13471514	control	total starvation	2.9869	6.45582	1.11195	2.42546	0.0001	0.000976846
CG6503	FBgn0040606	chr3R:22250419-22250827	control	total starvation	156.178	84.6329	-0.883901	-3.43602	5e-05	0.000519533
CG6723	FBgn0037895	chr3R:7241939-7244389	control	total starvation	180.257	84.6959	-1.08969	-6.30663	5e-05	0.000519533
CG6749	FBgn0036040	chr3L:9724337-9726907	control	total starvation	2.45859	3.96048	0.687846	1.0779	0.0102	0.0474513
CG6761	FBgn0036031	chr3L:9693616-9696964	control	total starvation	4.09915	7.41329	0.854788	2.80058	5e-05	0.000519533
CG6812	FBgn0036843	chr3L:19056264-19079526	control	total starvation	51.001	34.1184	-0.579974	-1.79983	0.00065	0.00484924
CG6834	FBgn0037935	chr3R:7510393-7513855	control	total starvation	16.4746	5.58601	-1.56036	-6.91527	5e-05	0.000519533
CG6836	FBgn0036834	chr3L:18943728-18948506	control	total starvation	26.757	11.1824	-1.25869	-4.75948	5e-05	0.000519533
CG6845	FBgn0035099	chr3L:146432-149056	control	total starvation	10.3513	16.6726	0.687664	2.442	5e-05	0.000519533
CG6903	FBgn0029737	chrX:4809312-4819915	control	total starvation	56.9752	81.91	0.523706	2.45665	5e-05	0.000519533
CG6908	FBgn0037936	chr3R:7514102-7515773	control	total starvation	3.63678	1.24134	-1.55076	-2.76525	5e-05	0.000519533
CG6985	FBgn0039017	chr3R:18566871-18571294	control	total starvation	1.40652	2.97194	1.07927	2.12822	0.0001	0.000976846
CG7059	FBgn0038957	chr3R:18207053-18219826	control	total starvation	10.7342	17.8411	0.732984	1.96113	5e-05	0.000519533
CG7084	FBgn0038938	chr3R:18124526-18130142	control	total starvation	104.582	73.0503	-0.517667	-2.99339	5e-05	0.000519533
CG7110	FBgn0032521	chr2L:13398988-13411616	control	total starvation	2.38923	6.34642	1.4094	4.64592	5e-05	0.000519533
CG7130	FBgn0037151	chr3L:22068155-22068856	control	total starvation	5.99407	21.2039	1.82272	4.04588	5e-05	0.000519533
CG7135	FBgn0030895	chrX:17997685-17999426	control	total starvation	98.8536	38.4898	-1.36082	-7.08833	5e-05	0.000519533
CG7139	FBgn0027532	chr3L:22060340-22064961	control	total starvation	22.4482	34.0069	0.599226	3.10797	5e-05	0.000519533
CG7149	FBgn0031948	chr2L:7786156-7790864	control	total starvation	48.8819	31.6827	-0.625604	-3.04458	5e-05	0.000519533
CG7203	FBgn0031942	chr2L:7752167-7753156	control	total starvation	4.89793	2.10098	-1.22111	-1.55383	0.00505	0.0270698
CG7300	FBgn0032286	chr2L:10695057-10698195	control	total starvation	1.65575	0.787275	-1.07254	-1.86591	0.00085	0.00611301
CG7342	FBgn0038716	chr3R:15429096-15432197	control	total starvation	3.29846	2.01592	-0.710351	-1.5326	0.0037	0.0208136
CG7408	FBgn0036765	chr3L:17872195-17877476	control	total starvation	2.73036	0.571472	-2.25633	-2.51437	5e-05	0.000519533
CG7433	FBgn0036927	chr3L:19990813-19995546	control	total starvation	642.707	399.396	-0.686341	-3.71351	5e-05	0.000519533
CG7509	FBgn0035575	chr3L:4803076-4805274	control	total starvation	122.314	33.0775	-1.88667	-10.5759	5e-05	0.000519533
CG7589	FBgn0036727	chr3L:17463226-17467617	control	total starvation	0.594057	1.15234	0.955895	1.35687	0.00845	0.0411077
CG7630	FBgn0040793	chr3L:17418576-17419382	control	total starvation	1285.72	845.67	-0.604414	-3.57687	5e-05	0.000519533
CG7686	FBgn0027525	chr2R:6724513-6726231	control	total starvation	142.356	230.677	0.696371	4.12574	5e-05	0.000519533
CG7712	FBgn0033570	chr2R:6781963-6785390	control	total starvation	264.601	178.103	-0.571103	-2.71566	5e-05	0.000519533
CG7720	FBgn0038652	chr3R:14584941-14620876	control	total starvation	6.38684	3.68857	-0.792041	-2.4233	0.0001	0.000976846
CG7777	FBgn0033635	chr2R:7323750-7329720	control	total starvation	26.1692	9.73094	-1.42722	-4.91298	5e-05	0.000519533
CG7778	FBgn0032025	chr2L:8346619-8350197	control	total starvation	2.64574	1.27186	-1.05674	-1.70733	0.0018	0.0114331
CG7824	FBgn0039711	chr3R:25683373-25684658	control	total starvation	7.15144	10.2966	0.525862	1.58879	0.00165	0.0106602
CG7837	FBgn0039696	chr3R:25580777-25625055	control	total starvation	10.5634	6.82865	-0.629409	-1.34729	0.0066	0.0336287
CG7860	FBgn0030653	chrX:15463025-15468638	control	total starvation	3.22829	11.0392	1.7738	3.1862	5e-05	0.000519533
CG7966	FBgn0038115	chr3R:8875119-8877175	control	total starvation	15.0083	26.7893	0.83589	3.60319	5e-05	0.000519533
CG7997	FBgn0034117	chr2R:12212314-12231684	control	total starvation	45.1738	20.683	-1.12704	-1.52314	0.005	0.0268311
CG8008	FBgn0033387	chr2R:5045411-5048940	control	total starvation	0.911673	0.463759	-0.975143	-1.43109	0.00605	0.0313651
CG8012	FBgn0040832	chr3L:8208379-8209298	control	total starvation	51.0341	18.5188	-1.46247	-3.59433	5e-05	0.000519533
CG8034	FBgn0031011	chrX:19175212-19192195	control	total starvation	13.6753	8.81694	-0.633219	-2.23622	5e-05	0.000519533
CG8036	FBgn0037607	chr3R:4493589-4499424	control	total starvation	95.8169	59.1476	-0.695961	-3.92662	5e-05	0.000519533
CG8038	FBgn0035831	chr3L:7969505-7971750	control	total starvation	8.60923	13.4081	0.639144	1.31719	0.0106	0.0487331
CG8066	FBgn0038243	chr3R:10393332-10394569	control	total starvation	9.4202	6.37751	-0.562765	-1.46703	0.0043	0.0236718
CG8147	FBgn0043791	chr3R:5320369-5322675	control	total starvation	2.1765	15.3677	2.81982	7.01288	5e-05	0.000519533
CG8173	FBgn0030864	chrX:17601433-17603691	control	total starvation	12.8379	20.4362	0.670718	2.61949	5e-05	0.000519533
CG8180	FBgn0034021	chr2R:11359694-11370338	control	total starvation	13.438	4.58786	-1.55042	-5.27278	5e-05	0.000519533
CG8206	FBgn0030679	chrX:15633274-15634275	control	total starvation	52.2902	76.663	0.551992	2.70717	5e-05	0.000519533
CG8249	FBgn0034045	chr2R:11730264-11734865	control	total starvation	5.91059	3.61853	-0.707898	-1.90872	0.0003	0.00253575
CG8306	FBgn0034142	chr2R:12477022-12482218	control	total starvation	6.39339	3.84933	-0.731975	-1.92284	0.00035	0.00287158
CG8317	FBgn0034140	chr2R:12462083-12464087	control	total starvation	5.22834	19.8269	1.92303	5.54436	5e-05	0.000519533
CG8321	FBgn0033677	chr2R:7921452-7924670	control	total starvation	24.5044	37.4096	0.610366	2.45258	5e-05	0.000519533
CG8369	FBgn0040532	chr3R:4647729-4648560	control	total starvation	4106.78	1955.07	-1.07078	-6.19357	5e-05	0.000519533
CG8451	FBgn0031998	chr2L:8198881-8205298	control	total starvation	20.4799	13.654	-0.584893	-1.91428	0.00035	0.00287158
CG8526	FBgn0037759	chr3R:5627001-5629183	control	total starvation	1.94502	3.21955	0.727075	1.57263	0.0029	0.0171305
CG8539	FBgn0035791	chr3L:7490310-7491931	control	total starvation	1.99705	0.532874	-1.906	-2.40078	0.00015	0.00140767
CG8550	FBgn0033742	chr2R:8359419-8361321	control	total starvation	1.29192	0.274384	-2.23525	-2.65042	0.0001	0.000976846
CG8568	FBgn0030841	chrX:17343017-17346576	control	total starvation	1.81323	1.0238	-0.824624	-1.79331	0.0008	0.0058003
CG8586	FBgn0033320	chr2R:4578954-4583301	control	total starvation	10.238	4.08402	-1.32588	-3.4561	5e-05	0.000519533
CG8620	FBgn0040837	chr3L:7151198-7151974	control	total starvation	14.6259	38.0922	1.38098	4.48004	5e-05	0.000519533
CG8630	FBgn0038130	chr3R:9105442-9110375	control	total starvation	6.30038	3.2601	-0.950522	-2.82499	5e-05	0.000519533
CG8646	FBgn0033763	chr2R:8543460-8546846	control	total starvation	5.63251	2.00872	-1.4875	-3.48829	5e-05	0.000519533
CG8654	FBgn0034479	chr2R:15866748-15872255	control	total starvation	5.71434	1.67799	-1.76786	-4.12805	5e-05	0.000519533
CG8665	FBgn0032945	chr2L:21371056-21378599	control	total starvation	0.634927	1.24945	0.976627	1.95024	0.0006	0.00457027
CG8778	FBgn0033761	chr2R:8538805-8539987	control	total starvation	15.3685	10.6195	-0.533261	-1.73135	0.0007	0.00517492
CG8785	FBgn0033760	chr2R:8528194-8535729	control	total starvation	1.41809	0.157081	-3.17437	-2.83333	0.0001	0.000976846
CG8788	FBgn0028955	chr2R:5025978-5029486	control	total starvation	18.5674	27.3378	0.558129	2.30394	5e-05	0.000519533
CG8801	FBgn0028473	chr2R:5283864-5286255	control	total starvation	102.878	205.847	1.00064	5.91541	5e-05	0.000519533
CG8837	FBgn0031520	chr2L:3320254-3323141	control	total starvation	41.9842	21.314	-0.978043	-4.51825	5e-05	0.000519533
CG8839	FBgn0033717	chr2R:8227114-8232118	control	total starvation	61.2219	41.0738	-0.57583	-3.08856	5e-05	0.000519533
CG8854	FBgn0033702	chr2R:8111965-8116815	control	total starvation	1.43948	0.563466	-1.35315	-1.65093	0.0023	0.0141055
CG9029	FBgn0031746	chr2L:5886015-5886609	control	total starvation	2.0501	5.76429	1.49145	1.74504	0.0021	0.0130424
CG9095	FBgn0030617	chrX:15033961-15057255	control	total starvation	0.938752	0.477532	-0.975146	-1.8444	0.0007	0.00517492
CG9114	FBgn0030628	chrX:15222378-15227034	control	total starvation	1.14404	2.12114	0.890704	1.53685	0.00335	0.0192881
CG9133	FBgn0035198	chr3L:1252011-1255986	control	total starvation	0.348537	0.98048	1.49218	1.57613	0.0046	0.0250555
CG9150	FBgn0031775	chr2L:6067667-6068635	control	total starvation	1.21739	3.08067	1.33945	1.79643	0.00115	0.00790463
CG9203	FBgn0030646	chrX:15366184-15369433	control	total starvation	4.07707	6.80453	0.738963	2.2032	0.0001	0.000976846
CG9238	FBgn0036428	chr3L:14534036-14544075	control	total starvation	4.07568	2.75677	-0.564064	-1.80482	0.00025	0.00218482
CG9248	FBgn0032923	chr2L:21158877-21163087	control	total starvation	17.5154	26.8436	0.615955	2.14008	5e-05	0.000519533
CG9297	FBgn0038181	chr3R:9597216-9605039	control	total starvation	3.0283	2.08493	-0.538509	-1.748	0.00065	0.00484924
CG9305	FBgn0032512	chr2L:13371426-13373853	control	total starvation	9.26262	14.5472	0.651251	2.77496	5e-05	0.000519533
CG9350	FBgn0034576	chr2R:16912584-16913591	control	total starvation	279.506	190.817	-0.550684	-3.07959	5e-05	0.000519533
CG9360	FBgn0030332	chrX:11648305-11663541	control	total starvation	95.9558	33.3509	-1.52465	-7.03683	5e-05	0.000519533
CG9377	FBgn0032507	chr2L:13359900-13361527	control	total starvation	80.222	16.005	-2.32548	-9.67246	5e-05	0.000519533
CG9389	FBgn0037064	chr3L:21261491-21263680	control	total starvation	2.88335	5.87576	1.02703	2.77951	5e-05	0.000519533
CG9392	FBgn0036895	chr3L:19613601-19617409	control	total starvation	0.552278	0.908628	0.718297	1.31871	0.0105	0.0484326
CG9396	FBgn0037714	chr3R:5396135-5397345	control	total starvation	6.35574	3.03179	-1.06789	-1.73754	0.00125	0.00849653
CG9416	FBgn0034438	chr2R:15251145-15261207	control	total starvation	3.95374	1.48801	-1.40983	-3.56938	5e-05	0.000519533
CG9436	FBgn0033101	chr2R:2645105-2646408	control	total starvation	41.5582	19.5034	-1.09141	-4.50487	5e-05	0.000519533
CG9451	FBgn0036876	chr3L:19491296-19493898	control	total starvation	4.40183	1.89579	-1.21531	-2.40926	5e-05	0.000519533
CG9467	FBgn0037758	chr3R:5619016-5626748	control	total starvation	96.8794	66.6737	-0.539071	-2.83048	5e-05	0.000519533
CG9486	FBgn0031791	chr2L:6253098-6323475	control	total starvation	27.8807	12.4758	-1.16014	-1.78553	0.0013	0.00880581
CG9497	FBgn0031800	chr2L:6346429-6348427	control	total starvation	4.47886	2.63759	-0.763912	-1.51991	0.00295	0.0174048
CG9498	FBgn0031801	chr2L:6349392-6351034	control	total starvation	6.61879	11.1188	0.748368	2.25056	5e-05	0.000519533
CG9512	FBgn0030593	chrX:14733381-14847588	control	total starvation	75.7706	42.1591	-0.845795	-1.95416	0.0005	0.00388413
CG9603	FBgn0040529	chr3R:4165665-4166763	control	total starvation	746.033	506.233	-0.559438	-3.30954	5e-05	0.000519533
CG9626	FBgn0037565	chr3R:4119564-4126700	control	total starvation	0.257691	0.76686	1.57332	2.51936	5e-05	0.000519533
CG9629	FBgn0036857	chr3L:19255625-19262013	control	total starvation	29.9833	15.3147	-0.969237	-3.19392	5e-05	0.000519533
CG9640	FBgn0034182	chr2R:12932247-12934273	control	total starvation	17.2924	28.0272	0.696696	3.16503	5e-05	0.000519533
CG9657	FBgn0029950	chrX:7312627-7315672	control	total starvation	294.902	197.041	-0.581743	-3.43751	5e-05	0.000519533
CG9664	FBgn0031515	chr2L:3291241-3294826	control	total starvation	7.10431	3.74704	-0.922944	-2.87496	5e-05	0.000519533
CG9689	FBgn0030159	chrX:9775781-9777691	control	total starvation	23.9849	35.5199	0.566498	2.374	5e-05	0.000519533
CG9701	FBgn0036659	chr3L:16726645-16732464	control	total starvation	0.931687	0.239758	-1.95827	-2.03103	0.0011	0.00764688
CG9705	FBgn0036661	chr3L:16773199-16775721	control	total starvation	28.3536	41.996	0.566722	2.64933	5e-05	0.000519533
CG9812	FBgn0034860	chr2R:19299858-19307207	control	total starvation	15.4944	9.12069	-0.76453	-2.4957	5e-05	0.000519533
CG9850	FBgn0034903	chr2R:19641051-19685915	control	total starvation	1.09416	0.587689	-0.896696	-1.81225	0.001	0.00702152
CG9883	FBgn0031435	chr2L:2577686-2579179	control	total starvation	1.49786	3.29643	1.138	1.99024	0.00035	0.00287158
CG9914	FBgn0030737	chrX:16197902-16202426	control	total starvation	35.892	16.5659	-1.11545	-4.16593	5e-05	0.000519533
CG9920	FBgn0038200	chr3R:9923014-9923802	control	total starvation	0.444984	2.00534	2.17202	1.80839	0.0048	0.0259571
CG9928	FBgn0032472	chr2L:13142493-13142903	control	total starvation	21.379	4.14039	-2.36836	-3.82058	5e-05	0.000519533
chico	FBgn0024248	chr2L:10242511-10247078	control	total starvation	23.2599	33.5942	0.530365	2.99328	5e-05	0.000519533
chrb	FBgn0036165	chr3L:11480649-11492339	control	total starvation	47.0474	23.7097	-0.988639	-6.01049	5e-05	0.000519533
Cht4	FBgn0022700	chr2R:16952884-16954592	control	total starvation	1.78363	0.236471	-2.91508	-2.43357	0.0007	0.00517492
Cht5	FBgn0038180	chr3R:9593270-9596454	control	total starvation	2.32024	0.927477	-1.32289	-2.3985	5e-05	0.000519533
Cht8	FBgn0034580	chr2R:16949150-16952491	control	total starvation	6.37595	2.99834	-1.08848	-2.02944	0.001	0.00702152
Cht9	FBgn0034582	chr2R:16955494-16956813	control	total starvation	32.2426	1.12036	-4.84693	-7.30819	5e-05	0.000519533
cid	FBgn0040477	chr2R:9373105-9374136	control	total starvation	0.289709	1.32122	2.1892	1.79666	0.00495	0.0266358
ClC-a	FBgn0051116	chr3R:7622964-7638929	control	total starvation	50.0921	28.8082	-0.798101	-4.50149	5e-05	0.000519533
Clect27	FBgn0031629	chr2L:4796599-4801923	control	total starvation	2.76727	0.829846	-1.73755	-2.45423	5e-05	0.000519533
Clk	FBgn0023076	chr3L:7756270-7768703	control	total starvation	5.79247	3.95473	-0.550599	-2.29008	5e-05	0.000519533
cln3	FBgn0036756	chr3L:17802330-17807219	control	total starvation	8.92519	1.8906	-2.23904	-4.69412	5e-05	0.000519533
comm2	FBgn0041160	chr3L:15690693-15692950	control	total starvation	2.75341	1.68831	-0.705635	-1.36505	0.0096	0.0453061
CoRest	FBgn0261573	chrX:19415961-19424933	control	total starvation	55.9962	82.0068	0.550416	3.11618	5e-05	0.000519533
CoVIII	FBgn0263911	chr3L:21531958-21532547	control	total starvation	1102.66	713.18	-0.628655	-3.57098	5e-05	0.000519533
Cpr47Ee	FBgn0033602	chr2R:7152630-7154361	control	total starvation	1.63823	0.537449	-1.60794	-1.95653	0.00115	0.00790463
Cpr47Ef	FBgn0033603	chr2R:7154419-7160019	control	total starvation	5.01672	1.41701	-1.8239	-3.13801	5e-05	0.000519533
Cpr62Bb	FBgn0035280	chr3L:1832635-1835164	control	total starvation	3.85082	0.570581	-2.75466	-2.89421	5e-05	0.000519533
Cpr67B	FBgn0035985	chr3L:9397896-9399274	control	total starvation	12.4598	8.42763	-0.564087	-1.6275	0.0016	0.0104128
Cpr72Ec	FBgn0036619	chr3L:16358993-16360440	control	total starvation	3.83172	11.2422	1.55286	4.30105	5e-05	0.000519533
Cpr73D	FBgn0036680	chr3L:16932199-16936049	control	total starvation	1.56729	0.725253	-1.11171	-1.64611	0.00255	0.0153691
CR32207	FBgn0052207	chr3L:19470037-19474667	control	total starvation	3.31213	5.34371	0.690083	1.37551	0.00805	0.0395549
CR43301	FBgn0262993	chr3R:5163945-5165714	control	total starvation	2.58267	4.61066	0.836109	2.46171	5e-05	0.000519533
CR43417	FBgn0263336	chr2R:12704095-12706745	control	total starvation	1.27907	0.36178	-1.82191	-2.04633	0.00095	0.0067235
CR43436	FBgn0263384	chr3R:27592845-27593512	control	total starvation	0.624376	1.92873	1.62717	1.55358	0.00765	0.0378747
CR43477	FBgn0263454	chr3R:8051003-8052061	control	total starvation	19.0609	3.39967	-2.48714	-4.773	5e-05	0.000519533
CR43641	FBgn0263650	chr3R:9641000-9641500	control	total starvation	16.1709	10.1243	-0.675573	-1.49927	0.00405	0.0225235
CR43801	FBgn0264345	chr2L:6074108-6075223	control	total starvation	0.720337	2.20813	1.61608	1.52703	0.00815	0.039966
CR43866	FBgn0264448	chr2L:6000225-6006827	control	total starvation	5.30495	2.97777	-0.833106	-1.34728	0.0106	0.0487331
CR44107	FBgn0264916	chr3R:14974353-14979408	control	total starvation	209.421	146.249	-0.517983	-1.7006	0.0006	0.00457027
CR44116	FBgn0264947	chr2L:8190278-8196966	control	total starvation	15.4106	24.2591	0.654604	1.30468	0.00995	0.0465984
CrebA	FBgn0004396	chr3L:15528513-15546314	control	total starvation	1.54133	1.03515	-0.574333	-1.73597	0.00095	0.0067235
crp	FBgn0001994	chr2L:16262135-16287728	control	total starvation	13.4274	20.6338	0.619837	3.02481	5e-05	0.000519533
cry	FBgn0025680	chr3R:15037914-15052373	control	total starvation	89.7956	57.5153	-0.6427	-1.79523	0.00055	0.00423556
Csas	FBgn0052220	chr3L:19979192-19982047	control	total starvation	252.965	158.553	-0.673972	-3.83723	5e-05	0.000519533
CtsB1	FBgn0030521	chrX:13673950-13676203	control	total starvation	187.86	266.527	0.504624	2.9624	5e-05	0.000519533
cv-d	FBgn0265048	chr3R:11670181-11679301	control	total starvation	48.4992	24.933	-0.959904	-5.43189	5e-05	0.000519533
CycB	FBgn0000405	chr2R:18691025-18694490	control	total starvation	0.450617	0.894174	0.988656	1.38245	0.0047	0.0255434
CycB3	FBgn0015625	chr3R:20693655-20696538	control	total starvation	0.667083	2.41625	1.85683	3.49008	5e-05	0.000519533
CycE	FBgn0010382	chr2L:15727761-15748155	control	total starvation	2.05561	3.32053	0.691847	2.20655	5e-05	0.000519533
Cyp12b2	FBgn0034387	chr2R:14642499-14648587	control	total starvation	39.6335	19.5494	-1.0196	-4.70335	5e-05	0.000519533
Cyp12e1	FBgn0037817	chr3R:6260484-6262513	control	total starvation	33.3561	20.9098	-0.673772	-3.21565	5e-05	0.000519533
Cyp28c1	FBgn0030339	chrX:11733586-11736210	control	total starvation	20.2064	9.80835	-1.04273	-3.75059	5e-05	0.000519533
Cyp305a1	FBgn0036910	chr3L:19803502-19806439	control	total starvation	29.1041	9.17763	-1.66503	-6.23324	5e-05	0.000519533
Cyp311a1	FBgn0030367	chrX:11923316-11925524	control	total starvation	2.73885	1.77907	-0.622444	-1.33293	0.0104	0.0480619
Cyp313a4	FBgn0038076	chr3R:8505000-8507097	control	total starvation	0.169738	1.15523	2.7668	2.60402	0.00025	0.00218482
Cyp4d14	FBgn0023541	chrX:2067447-2075031	control	total starvation	16.8151	30.7925	0.872817	1.67808	0.0016	0.0104128
Cyp4d21	FBgn0031925	chr2L:7605599-7607701	control	total starvation	1.93174	0.199047	-3.27872	-3.76074	5e-05	0.000519533
Cyp4d8	FBgn0015033	chr3L:7486656-7489279	control	total starvation	2.10824	0.626442	-1.75079	-2.40375	5e-05	0.000519533
Cyp4e2	FBgn0014469	chr2R:4332216-4334676	control	total starvation	14.8752	8.81567	-0.754763	-3.074	5e-05	0.000519533
Cyp4e3	FBgn0015035	chr2L:9747045-9750219	control	total starvation	8.21521	1.17492	-2.80574	-6.23717	5e-05	0.000519533
Cyp6a13	FBgn0033304	chr2R:4458003-4459652	control	total starvation	53.0829	33.3595	-0.670149	-3.42417	5e-05	0.000519533
Cyp6a21	FBgn0033981	chr2R:10772768-10774456	control	total starvation	1.08117	0.371485	-1.54122	-1.72908	0.00355	0.0201902
Cyp6a8	FBgn0013772	chr2R:10774675-10776514	control	total starvation	2.90368	13.0978	2.17337	6.49816	5e-05	0.000519533
Cyp6d2	FBgn0034756	chr2R:18540077-18542032	control	total starvation	0.878703	0.378632	-1.21458	-1.40023	0.0101	0.047143
Cyp6d4	FBgn0039006	chr3R:18524040-18526029	control	total starvation	3.39393	2.03261	-0.739621	-1.67326	0.001	0.00702152
Cyp6t1	FBgn0031182	chrX:21388460-21390196	control	total starvation	12.5572	4.48915	-1.484	-4.29102	5e-05	0.000519533
Cyp9b2	FBgn0015039	chr2R:3017781-3019644	control	total starvation	13.2972	4.7619	-1.48151	-4.70095	5e-05	0.000519533
Cyp9h1	FBgn0033775	chr2R:8728317-8730063	control	total starvation	12.9844	8.56633	-0.600035	-2.12455	0.0001	0.000976846
cype	FBgn0015031	chr2L:5327240-5327969	control	total starvation	1885.53	1137.72	-0.728826	-4.28473	5e-05	0.000519533
Cys	FBgn0004629	chr3R:10394683-10401624	control	total starvation	259.466	138.889	-0.901608	-2.6239	5e-05	0.000519533
dap	FBgn0010316	chr2R:5599828-5603723	control	total starvation	2.90742	5.01444	0.786347	2.52266	5e-05	0.000519533
Dat	FBgn0019643	chr2R:20027107-20046835	control	total starvation	279.088	118.781	-1.23242	-5.65096	5e-05	0.000519533
Dbi	FBgn0010387	chr3L:7124962-7126563	control	total starvation	124.624	47.4646	-1.39266	-5.28417	5e-05	0.000519533
del	FBgn0086251	chr2L:21143228-21148546	control	total starvation	2.76552	4.89595	0.824036	2.13686	5e-05	0.000519533
Den1	FBgn0033716	chr2R:8225306-8227050	control	total starvation	37.3286	22.3198	-0.741958	-3.20091	5e-05	0.000519533
Det	FBgn0264291	chr3R:12975388-12976177	control	total starvation	12.358	21.0731	0.769954	2.13004	5e-05	0.000519533
Dgp-1	FBgn0027836	chr2R:14055917-14060112	control	total starvation	25.2246	47.2514	0.905525	4.80949	5e-05	0.000519533
dgt6	FBgn0039638	chr3R:24954305-24956694	control	total starvation	3.12625	4.87175	0.640004	1.71849	0.00135	0.00906918
Dip-B	FBgn0000454	chr3R:9608011-9611400	control	total starvation	142.934	80.9531	-0.820187	-4.67711	5e-05	0.000519533
dlp	FBgn0041604	chr3L:14625700-14664709	control	total starvation	9.15531	5.84176	-0.648204	-2.96386	5e-05	0.000519533
dm	FBgn0262656	chrX:3267191-3285818	control	total starvation	1.95876	4.46476	1.18864	4.32344	5e-05	0.000519533
dmGlut	FBgn0010497	chr2L:12027439-12034123	control	total starvation	0.766318	0.136892	-2.48491	-2.23119	0.0018	0.0114331
DNA-ligI	FBgn0262619	chr2R:19778060-19782510	control	total starvation	2.26134	3.73666	0.724573	1.56305	0.0025	0.0151423
DNApol-delta	FBgn0263600	chr3L:15976234-15980915	control	total starvation	3.49312	5.21907	0.579274	1.63713	0.00175	0.0111954
DNApol-eta	FBgn0037141	chr3L:21927803-21934912	control	total starvation	3.136	5.61127	0.839401	1.5283	0.00265	0.0159032
DNaseII	FBgn0000477	chr3R:13845096-13846883	control	total starvation	43.2232	14.0144	-1.6249	-6.5577	5e-05	0.000519533
dnd	FBgn0038916	chr3R:17711397-17732904	control	total starvation	15.7146	2.79875	-2.48925	-3.4893	5e-05	0.000519533
dpa	FBgn0015929	chr2R:3384206-3387382	control	total starvation	3.50359	6.39787	0.868758	2.75652	5e-05	0.000519533
dpn	FBgn0010109	chr2R:4116475-4121411	control	total starvation	1.36218	0.62794	-1.11722	-1.49252	0.0033	0.0190338
dpp	FBgn0000490	chr2L:2428371-2459823	control	total starvation	1.83335	1.1025	-0.733698	-1.83362	0.00085	0.00611301
Dpt	FBgn0004240	chr2R:14753269-14753765	control	total starvation	2.47883	0.561309	-2.1428	-1.89412	0.00965	0.0454325
drd	FBgn0260006	chrX:15019787-15031344	control	total starvation	5.27729	2.59298	-1.02519	-3.26122	5e-05	0.000519533
Drip	FBgn0015872	chr2R:7298707-7317150	control	total starvation	4.09237	1.40384	-1.54356	-2.42919	5e-05	0.000519533
Dro	FBgn0010388	chr2R:10633461-10634219	control	total starvation	1.9875	0.695088	-1.51569	-1.63227	0.00335	0.0192881
Drs	FBgn0010381	chr3L:3369555-3369942	control	total starvation	50.2661	19.3112	-1.38015	-3.27915	5e-05	0.000519533
Drsl5	FBgn0035434	chr3L:3316780-3317144	control	total starvation	14.4632	3.57408	-2.01674	-2.5592	0.00015	0.00140767
Dup99B	FBgn0250832	chr3R:25540789-25541099	control	total starvation	5.31808	25.2629	2.24805	2.43443	0.00015	0.00140767
dve	FBgn0020307	chr2R:18131467-18173974	control	total starvation	10.4431	6.76041	-0.62736	-2.79281	5e-05	0.000519533
e	FBgn0000527	chr3R:17055560-17062900	control	total starvation	113.532	63.7293	-0.833076	-4.86548	5e-05	0.000519533
E23	FBgn0020445	chr2L:3334870-3355000	control	total starvation	9.10969	5.27012	-0.789567	-3.05818	5e-05	0.000519533
EDTP	FBgn0027506	chr2R:13316827-13332443	control	total starvation	19.7467	28.0062	0.504135	1.75013	0.00105	0.00732009
EfTuM	FBgn0024556	chr2R:9393946-9400617	control	total starvation	91.8132	64.3019	-0.513841	-2.41217	5e-05	0.000519533
Egfr	FBgn0003731	chr2R:17409937-17463549	control	total starvation	5.91428	2.96668	-0.99535	-2.39731	5e-05	0.000519533
emp	FBgn0010435	chr2R:20863978-20872321	control	total starvation	13.7813	7.57425	-0.863534	-3.52571	5e-05	0.000519533
fat-spondin	FBgn0026721	chr2R:12941507-12946810	control	total starvation	59.8912	39.9088	-0.585636	-2.9369	5e-05	0.000519533
FK506-bp2	FBgn0013954	chr2R:15177606-15178467	control	total starvation	481.473	321.363	-0.58325	-3.38603	5e-05	0.000519533
fln	FBgn0005633	chr3L:19982445-19984881	control	total starvation	7.5562	4.88587	-0.629048	-1.71433	0.00105	0.00732009
Fmo-2	FBgn0033079	chr2R:2529922-2532603	control	total starvation	4.3641	2.75244	-0.664974	-1.64085	0.00165	0.0106602
Fuca	FBgn0036169	chr3L:11506804-11513924	control	total starvation	16.1131	10.6	-0.604177	-2.37594	5e-05	0.000519533
fus	FBgn0023441	chr2R:11544461-11564174	control	total starvation	2.95997	1.98954	-0.573144	-1.44786	0.00365	0.0205796
fw	FBgn0001083	chrX:11886947-11897943	control	total starvation	0.192426	0.609856	1.66416	2.04214	0.0003	0.00253575
Gadd45	FBgn0033153	chr2R:3122829-3138160	control	total starvation	13.2399	25.5506	0.948465	1.88891	0.0005	0.00388413
Gal	FBgn0001089	chr2L:6000225-6006827	control	total starvation	11.9318	5.8232	-1.03493	-2.54013	5e-05	0.000519533
Galpha73B	FBgn0010223	chr3L:16655541-16661236	control	total starvation	0.606564	2.96447	2.28904	4.16636	5e-05	0.000519533
Gfat2	FBgn0039580	chr3R:24162740-24165487	control	total starvation	34.1212	122.88	1.84851	10.2713	5e-05	0.000519533
Gli	FBgn0001987	chr2L:15755964-15762755	control	total starvation	4.0739	2.5189	-0.693616	-2.51434	5e-05	0.000519533
Glt	FBgn0001114	chr2L:8672697-8679812	control	total starvation	29.6502	8.71775	-1.76601	-8.37724	5e-05	0.000519533
GNBP3	FBgn0040321	chr3L:8948120-8949651	control	total starvation	7.9177	4.86235	-0.703427	-1.96568	0.0001	0.000976846
Got2	FBgn0001125	chr2L:1982216-1987758	control	total starvation	291.721	198.787	-0.553365	-2.84008	5e-05	0.000519533
GRHR	FBgn0025595	chr2L:6711285-6716186	control	total starvation	3.84993	2.23049	-0.787472	-1.7665	0.0008	0.0058003
Grip	FBgn0029830	chrX:5860128-5880890	control	total starvation	3.73518	6.34032	0.763377	2.73293	5e-05	0.000519533
Gs2	FBgn0001145	chrX:11316887-11324228	control	total starvation	3769.48	2199.87	-0.776947	-3.77685	5e-05	0.000519533
GstD3	FBgn0010039	chr3R:8198789-8199535	control	total starvation	78.8826	16.9991	-2.21425	-8.2988	5e-05	0.000519533
GstE1	FBgn0034335	chr2R:14285897-14286728	control	total starvation	135.748	79.0587	-0.779932	-4.14951	5e-05	0.000519533
GstE2	FBgn0063498	chr2R:14286997-14287880	control	total starvation	149.726	96.0223	-0.640883	-3.55002	5e-05	0.000519533
GstE3	FBgn0063497	chr2R:14288221-14288972	control	total starvation	38.1314	18.1084	-1.07432	-3.72529	5e-05	0.000519533
GstE6	FBgn0063494	chr2R:14293517-14294266	control	total starvation	43.8346	29.3017	-0.581088	-2.31299	5e-05	0.000519533
GstE9	FBgn0063491	chr2R:14296515-14299024	control	total starvation	23.4906	10.3537	-1.18193	-2.57145	5e-05	0.000519533
GstS1	FBgn0010226	chr2R:12980750-12985811	control	total starvation	64.8278	27.6814	-1.2277	-5.94477	5e-05	0.000519533
GstT4	FBgn0030484	chrX:13298788-13303249	control	total starvation	12.1496	17.9361	0.561956	1.86504	0.00035	0.00287158
GV1	FBgn0027790	chr3L:1810587-1822903	control	total starvation	2.15105	0.88113	-1.28762	-1.55167	0.00255	0.0153691
hd	FBgn0086695	chr3R:1198313-1200356	control	total starvation	2.98018	5.31569	0.834859	1.97442	0.0002	0.00179596
hebe	FBgn0033448	chr2R:5715605-5724147	control	total starvation	15.5097	9.40721	-0.721336	-2.76927	5e-05	0.000519533
Hexo2	FBgn0041629	chrX:8603684-8608696	control	total starvation	180.13	124.052	-0.538099	-2.99339	5e-05	0.000519533
Hil	FBgn0050147	chr2R:16494385-16505719	control	total starvation	2.36147	1.59095	-0.569796	-1.44691	0.00485	0.0261553
HipHop	FBgn0036815	chr3L:18814270-18815453	control	total starvation	6.02843	9.89437	0.714826	2.06665	0.0001	0.000976846
His3.3A	FBgn0014857	chr2L:5055057-5058248	control	total starvation	207.499	331.966	0.677931	3.7841	5e-05	0.000519533
Hlc	FBgn0001565	chrX:21256544-21258973	control	total starvation	48.9591	71.3191	0.542711	3.06599	5e-05	0.000519533
HmgZ	FBgn0010228	chr2R:17585055-17592899	control	total starvation	97.5775	67.1064	-0.540098	-3.09568	5e-05	0.000519533
Hml	FBgn0029167	chr3L:13839153-13853101	control	total starvation	4.55772	1.85991	-1.29308	-5.86199	5e-05	0.000519533
hoe1	FBgn0041150	chr2L:4908314-4932302	control	total starvation	309.597	184.137	-0.74961	-3.35207	5e-05	0.000519533
Hsc70-4	FBgn0266599	chr3R:11068408-11072336	control	total starvation	644.873	439.286	-0.553855	-3.23518	5e-05	0.000519533
Hsp23	FBgn0001224	chr3L:9374981-9375865	control	total starvation	125.269	85.3964	-0.55278	-2.82901	5e-05	0.000519533
Hsp26	FBgn0001225	chr3L:9369517-9370475	control	total starvation	49.999	79.1855	0.663336	3.0891	5e-05	0.000519533
Hsp60C	FBgn0031728	chr2L:5662848-5670838	control	total starvation	0.268986	0.666906	1.30995	1.22766	0.0103	0.0477577
Hsp70Ba	FBgn0013277	chr3R:8291025-8293500	control	total starvation	0.323172	1.10169	1.76935	2.35587	0.00025	0.00218482
Hydr1	FBgn0033382	chr2R:5019991-5025455	control	total starvation	73.2909	49.8489	-0.556074	-1.9691	5e-05	0.000519533
Idgf2	FBgn0020415	chr2L:16400168-16450510	control	total starvation	32.719	22.0395	-0.570039	-1.40165	0.0053	0.028209
Idgf4	FBgn0026415	chrX:9822298-9825012	control	total starvation	326.727	140.301	-1.21956	-7.13694	5e-05	0.000519533
IFa	FBgn0023436	chr2R:20453081-20465657	control	total starvation	159.898	97.4505	-0.714407	-1.46698	0.00535	0.0283825
Ilp2	FBgn0036046	chr3L:9780322-9801813	control	total starvation	1920.11	699.712	-1.45635	-6.68694	5e-05	0.000519533
Ilp3	FBgn0044050	chr3L:9780322-9801813	control	total starvation	88.8621	36.4084	-1.2873	-1.67381	0.0014	0.00934734
Ilp5	FBgn0044048	chr3L:9806946-9827450	control	total starvation	868.056	60.8829	-3.83368	-11.5153	5e-05	0.000519533
Ilp6	FBgn0044047	chrX:2189916-2237903	control	total starvation	28.2273	7.85065	-1.84621	-2.4735	5e-05	0.000519533
ImpE1	FBgn0001253	chr3L:8364566-8384271	control	total starvation	5.65796	10.3325	0.868839	3.90411	5e-05	0.000519533
ImpL2	FBgn0001257	chr3L:4224005-4236157	control	total starvation	47.1731	20.4308	-1.20722	-5.84308	5e-05	0.000519533
ImpL3	FBgn0001258	chr3L:6252264-6255794	control	total starvation	7.35969	32.1523	2.12721	6.81231	5e-05	0.000519533
Incenp	FBgn0260991	chr2R:3165971-3169110	control	total starvation	0.266358	0.900072	1.75667	2.0023	0.00065	0.00484924
ine	FBgn0011603	chr2L:4465173-4477022	control	total starvation	119.531	65.4229	-0.869514	-4.38445	5e-05	0.000519533
Inos	FBgn0025885	chr2R:3342426-3346379	control	total starvation	167.648	114.207	-0.553785	-3.25609	5e-05	0.000519533
InR	FBgn0013984	chr3R:17395969-17445043	control	total starvation	3.47673	8.94178	1.36283	7.25028	5e-05	0.000519533
insv	FBgn0031434	chr2L:2575279-2576997	control	total starvation	3.61352	6.99038	0.951967	2.60788	5e-05	0.000519533
Inx2	FBgn0027108	chrX:6885644-6905178	control	total starvation	124.591	87.4338	-0.510931	-2.5086	5e-05	0.000519533
Ir	FBgn0265042	chr3R:18994038-19052433	control	total starvation	5.40731	2.31527	-1.22373	-1.54193	0.0097	0.045624
Irbp	FBgn0011774	chr3R:7234484-7238180	control	total starvation	5.28419	10.9512	1.05134	2.57892	5e-05	0.000519533
Irc	FBgn0038465	chr3R:12828596-12832930	control	total starvation	78.4796	129.573	0.723373	4.25018	5e-05	0.000519533
Iris	FBgn0031305	chr2L:1129315-1134098	control	total starvation	11.1101	5.01136	-1.14859	-1.5959	0.0067	0.034032
Irk2	FBgn0039081	chr3R:19339689-19345177	control	total starvation	240.22	135.291	-0.828287	-4.72472	5e-05	0.000519533
Jheh3	FBgn0034406	chr2R:14747879-14749576	control	total starvation	67.537	32.681	-1.04723	-5.38151	5e-05	0.000519533
Jon65Aiv	FBgn0250815	chr3L:6032254-6033235	control	total starvation	0.506892	2.66048	2.39193	2.23411	0.002	0.0125246
Karl	FBgn0030334	chrX:11682876-11686286	control	total starvation	2.06534	0.957525	-1.109	-1.65796	0.00185	0.01169
koko	FBgn0264816	chr3R:14228747-14230448	control	total starvation	10.7175	15.1873	0.502889	1.6983	0.0006	0.00457027
kst	FBgn0004167	chr3L:3336859-3368544	control	total starvation	2.91804	2.01353	-0.535274	-2.38051	5e-05	0.000519533
Ku80	FBgn0041627	chr2L:15768629-15771159	control	total starvation	3.56461	5.56663	0.643057	1.92901	0.0003	0.00253575
l(1)G0045	FBgn0026702	chrX:5516680-5519526	control	total starvation	2.10105	3.17546	0.59586	1.41747	0.0056	0.0294376
l(1)G0193	FBgn0027280	chrX:7829928-7850023	control	total starvation	95.0791	140.367	0.562007	2.11752	0.00015	0.00140767
l(1)G0469	FBgn0040153	chrX:14095404-14119917	control	total starvation	8.82546	17.3106	0.97191	4.1805	5e-05	0.000519533
l(2)01289	FBgn0010482	chr2R:2608605-2628177	control	total starvation	2.30293	1.49903	-0.619446	-1.63054	0.001	0.00702152
l(2)37Cd	FBgn0086445	chr2L:19127259-19129326	control	total starvation	5.5174	7.89423	0.516812	1.68981	0.001	0.00702152
l(2)dtl	FBgn0013548	chr2R:19590001-19592926	control	total starvation	5.07783	8.74877	0.784868	2.67456	5e-05	0.000519533
l(3)05822	FBgn0010877	chr3R:14114587-14125781	control	total starvation	28.8518	45.2714	0.649936	2.81661	5e-05	0.000519533
laccase2	FBgn0259247	chr2R:1301248-1343600	control	total starvation	2.86613	1.73516	-0.724035	-2.18383	5e-05	0.000519533
lama	FBgn0016031	chr3L:5336718-5349192	control	total starvation	15.7808	6.85503	-1.20293	-5.10509	5e-05	0.000519533
LanA	FBgn0002526	chr3L:6196930-6211122	control	total starvation	4.07754	1.72287	-1.24288	-5.52162	5e-05	0.000519533
LanB1	FBgn0261800	chr2L:7811420-7820771	control	total starvation	7.53345	4.44785	-0.760201	-3.46786	5e-05	0.000519533
LanB2	FBgn0267348	chr3L:9608013-9617080	control	total starvation	5.72796	3.62804	-0.658832	-2.75852	5e-05	0.000519533
Lapsyn	FBgn0034602	chr2R:17081075-17086936	control	total starvation	28.8222	18.3507	-0.65135	-2.81933	5e-05	0.000519533
lcs	FBgn0028583	chrX:21267753-21268326	control	total starvation	108.758	8.41656	-3.69175	-8.17497	5e-05	0.000519533
lectin-24Db	FBgn0040102	chr2L:4188122-4189284	control	total starvation	1.57292	0.580042	-1.43921	-1.76502	0.0014	0.00934734
Lint-1	FBgn0030274	chrX:11043476-11047945	control	total starvation	13.0668	18.9271	0.534553	2.31203	5e-05	0.000519533
Lk6	FBgn0017581	chr3R:7576003-7590189	control	total starvation	97.1849	158.931	0.709593	3.61638	5e-05	0.000519533
LM408	FBgn0027611	chr2L:10457657-10462472	control	total starvation	97.3626	30.3227	-1.68297	-9.69429	5e-05	0.000519533
Lmpt	FBgn0261565	chr3L:16858394-16915587	control	total starvation	28.941	20.2157	-0.51764	-2.6904	5e-05	0.000519533
loopin-1	FBgn0259795	chr2R:12422454-12424590	control	total starvation	0.732205	1.82415	1.31691	1.95761	0.00035	0.00287158
LpR2	FBgn0051092	chr3R:21524445-21566187	control	total starvation	62.166	40.9871	-0.600954	-3.50389	5e-05	0.000519533
Lsd-1	FBgn0039114	chr3R:19589578-19593210	control	total starvation	23.345	2.08996	-3.48157	-5.57549	5e-05	0.000519533
Lsm10	FBgn0033554	chr2R:6708689-6709145	control	total starvation	5.15424	10.0039	0.956732	1.53109	0.0041	0.0227886
Lsp1alpha	FBgn0002562	chrX:12384415-12386933	control	total starvation	1.07081	0	-inf	-nan	5e-05	0.000519533
Lsp1beta	FBgn0002563	chr2L:898643-901316	control	total starvation	162.324	0.280387	-9.17723	-13.1392	5e-05	0.000519533
Lsp2	FBgn0002565	chr3L:12122492-12124796	control	total starvation	1249.4	33.3628	-5.22685	-26.9456	5e-05	0.000519533
ltd	FBgn0002567	chr2R:5065368-5073866	control	total starvation	9.94108	6.71101	-0.566874	-1.79135	0.00035	0.00287158
ltl	FBgn0052372	chr3L:7512096-7521113	control	total starvation	58.4491	37.7785	-0.629614	-3.65927	5e-05	0.000519533
mag	FBgn0036996	chr3L:20446392-20459180	control	total starvation	0.599428	8.27358	3.78685	3.50969	0.00035	0.00287158
magu	FBgn0262169	chr2R:5940047-5954060	control	total starvation	10.8942	4.51408	-1.27105	-4.00182	5e-05	0.000519533
Mal-A1	FBgn0002570	chr2R:4334973-4339404	control	total starvation	0.947141	3.48888	1.88111	2.65121	5e-05	0.000519533
Mal-A6	FBgn0050360	chr2R:4352674-4354701	control	total starvation	0.352848	1.36971	1.95675	2.28857	0.00055	0.00423556
Mal-A7	FBgn0033296	chr2R:4357053-4359154	control	total starvation	0.135164	0.920345	2.76746	2.29026	0.00115	0.00790463
mbm	FBgn0086912	chr2L:271911-273715	control	total starvation	4.13515	6.34766	0.618286	1.84211	0.0004	0.00321974
Mcm6	FBgn0025815	chrX:6568421-6571205	control	total starvation	2.56161	4.70547	0.877287	2.34696	5e-05	0.000519533
Mdr49	FBgn0004512	chr2R:8824399-8833850	control	total starvation	37.3763	20.6028	-0.859288	-4.59864	5e-05	0.000519533
Mdr50	FBgn0010241	chr2R:10134470-10140102	control	total starvation	0.0598575	0.803057	3.7459	3.30719	0.0001	0.000976846
Mdr65	FBgn0004513	chr3L:6233599-6238846	control	total starvation	68.7674	36.1108	-0.929293	-5.42275	5e-05	0.000519533
mdy	FBgn0004797	chr2L:16802024-16826964	control	total starvation	16.0277	11.1295	-0.526181	-1.7596	0.0008	0.0058003
mfas	FBgn0260745	chr3R:7810568-7819037	control	total starvation	809.995	423.551	-0.935379	-5.30828	5e-05	0.000519533
Mgstl	FBgn0025814	chrX:20913511-20915134	control	total starvation	169.121	115.297	-0.552695	-2.78733	5e-05	0.000519533
mia	FBgn0014342	chr3R:1373769-1376360	control	total starvation	3.77019	7.31015	0.955262	2.7436	5e-05	0.000519533
mio	FBgn0031399	chr2L:2217289-2220625	control	total starvation	9.43512	14.8934	0.658562	2.90171	5e-05	0.000519533
Mipp1	FBgn0026061	chr3L:16556728-16566434	control	total starvation	21.261	8.60616	-1.30477	-5.01461	5e-05	0.000519533
Mlp60A	FBgn0259209	chr2R:19962535-19965746	control	total starvation	40.0478	25.1561	-0.670816	-1.70672	0.00065	0.00484924
mnd	FBgn0002778	chr3L:14978199-14984767	control	total starvation	47.1984	32.4029	-0.542615	-2.83222	5e-05	0.000519533
moi	FBgn0261019	chr3R:14081251-14083399	control	total starvation	8.50744	14.3143	0.750659	3.05925	5e-05	0.000519533
msopa	FBgn0004414	chr3L:22075819-22076467	control	total starvation	0.388502	1.65445	2.09035	1.53982	0.00885	0.0425252
Mst36Fa	FBgn0086681	chr2L:18675182-18676998	control	total starvation	0.665774	1.2687	0.930249	1.38438	0.0095	0.0449425
Mst36Fb	FBgn0261349	chr2L:18673362-18675094	control	total starvation	1.33842	2.41817	0.853393	1.54597	0.00395	0.0220425
Mst57Da	FBgn0011668	chr3R:21657296-21657621	control	total starvation	2.10661	15.3138	2.86184	2.70814	0.0002	0.00179596
Mst57Db	FBgn0011669	chr3R:21656443-21656636	control	total starvation	17.0378	72.5132	2.0895	2.48691	5e-05	0.000519533
Mst98Ca	FBgn0002865	chr3R:24117059-24118378	control	total starvation	0.406354	1.7339	2.09321	2.00473	0.00255	0.0153691
mtg	FBgn0260386	chr3R:4076219-4086440	control	total starvation	4.94696	9.759	0.98019	3.5953	5e-05	0.000519533
Mtp	FBgn0266369	chr2L:20919093-20924011	control	total starvation	34.9033	23.5274	-0.569022	-2.19544	5e-05	0.000519533
Mtpalpha	FBgn0028479	chr2L:9566997-9576769	control	total starvation	43.0322	28.7563	-0.58154	-2.41821	5e-05	0.000519533
mu2	FBgn0002872	chr3L:1941067-1947475	control	total starvation	3.61041	5.12043	0.5041	1.58738	0.0016	0.0104128
Muc12Ea	FBgn0052602	chrX:14171861-14182073	control	total starvation	1.58717	3.19848	1.01093	4.48073	5e-05	0.000519533
Muc68D	FBgn0036203	chr3L:11760398-11765259	control	total starvation	59.3279	3.27682	-4.17834	-13.4626	5e-05	0.000519533
Mur18B	FBgn0030999	chrX:19107288-19108971	control	total starvation	1.16344	3.27437	1.49283	2.31905	0.0002	0.00179596
Mur29B	FBgn0051901	chr2L:8352186-8355172	control	total starvation	0.699697	0.148673	-2.23459	-2.00262	0.0023	0.0141055
mus101	FBgn0002878	chrX:13616278-13621146	control	total starvation	3.14456	5.96393	0.923407	3.55821	5e-05	0.000519533
Myb	FBgn0002914	chrX:15747453-15751854	control	total starvation	33.6534	47.841	0.507495	2.83345	5e-05	0.000519533
NAAT1	FBgn0029762	chrX:5299264-5304878	control	total starvation	1.73837	0.63246	-1.45868	-2.32296	0.0001	0.000976846
nAcRbeta-21C	FBgn0031261	chr2L:545128-552454	control	total starvation	4.07705	1.70155	-1.26068	-1.94935	0.00105	0.00732009
Nap1	FBgn0015268	chr2R:19791351-19794837	control	total starvation	168.101	247.786	0.559764	3.28443	5e-05	0.000519533
Ncc69	FBgn0036279	chr3L:12361745-12384544	control	total starvation	62.389	30.6643	-1.02473	-5.77344	5e-05	0.000519533
Ndc80	FBgn0030500	chrX:13503699-13506009	control	total starvation	1.00335	2.03491	1.02014	1.77191	0.0012	0.00818509
Neb-cGP	FBgn0083167	chrX:10354768-10371234	control	total starvation	618.377	422.039	-0.551112	-1.44459	0.00435	0.0239067
nec	FBgn0002930	chr2R:3038207-3110883	control	total starvation	97.0883	50.5263	-0.942264	-2.8456	5e-05	0.000519533
Nep2	FBgn0027570	chr3R:545179-557600	control	total starvation	39.5087	25.4201	-0.636199	-3.29712	5e-05	0.000519533
Nep4	FBgn0038818	chr3R:16478288-16485626	control	total starvation	119.837	74.6929	-0.682034	-4.03015	5e-05	0.000519533
nerfin-1	FBgn0028999	chr3L:908908-913782	control	total starvation	0.535427	1.53984	1.52402	1.52067	0.0093	0.0441671
net	FBgn0002931	chr2L:82420-87387	control	total starvation	5.71568	9.66408	0.757708	2.68165	5e-05	0.000519533
Nha2	FBgn0263390	chr3R:18807180-18824250	control	total starvation	4.55702	7.72175	0.760839	2.41067	5e-05	0.000519533
NijA	FBgn0036101	chr3L:10687457-10689977	control	total starvation	2.36525	0.991557	-1.25422	-1.73246	0.00125	0.00849653
nimA	FBgn0261514	chr2L:13957538-13963381	control	total starvation	0.232477	1.931	3.05419	4.65785	5e-05	0.000519533
nimB2	FBgn0028543	chr2L:13963520-13967022	control	total starvation	18.2836	12.3998	-0.560237	-1.97243	0.00015	0.00140767
nimC1	FBgn0259896	chr2L:13974118-13976753	control	total starvation	1.93367	0.638137	-1.5994	-2.49146	5e-05	0.000519533
ninaB	FBgn0002937	chr3R:9505161-9531124	control	total starvation	135.948	79.7654	-0.769225	-1.98087	0.0004	0.00321974
ninaE	FBgn0002940	chr3R:15711967-15713928	control	total starvation	193.793	291.147	0.587232	3.37823	5e-05	0.000519533
nod	FBgn0002948	chrX:11474850-11479787	control	total starvation	3.35732	6.45391	0.942862	1.83521	0.0013	0.00880581
noe	FBgn0026197	chr3L:17389130-17414614	control	total starvation	1305.29	1879.91	0.526298	2.95887	5e-05	0.000519533
Nop60B	FBgn0259937	chr2R:20062309-20074003	control	total starvation	10.4523	18.515	0.824874	2.11475	5e-05	0.000519533
Npc2a	FBgn0031381	chr2L:1988289-1988940	control	total starvation	443.123	271.311	-0.70776	-4.00562	5e-05	0.000519533
Npc2g	FBgn0039800	chr3R:26570326-26570985	control	total starvation	32.7934	14.145	-1.21312	-3.40794	5e-05	0.000519533
Npc2h	FBgn0039801	chr3R:26571200-26572010	control	total starvation	21.5103	2.55266	-3.07496	-5.74573	5e-05	0.000519533
Nplp2	FBgn0040813	chr3L:13349633-13350323	control	total starvation	440.561	149.015	-1.56388	-8.05436	5e-05	0.000519533
Nplp3	FBgn0042201	chr3L:16311123-16311790	control	total starvation	9.90583	2.61061	-1.92389	-2.58806	5e-05	0.000519533
NT5E-2	FBgn0050104	chr2R:13372389-13380680	control	total starvation	15.6268	6.1017	-1.35674	-4.93815	5e-05	0.000519533
NtR	FBgn0029147	chr2R:18015313-18018715	control	total starvation	5.72681	1.35428	-2.08021	-4.02206	5e-05	0.000519533
Oat	FBgn0022774	chr3L:19640379-19642951	control	total starvation	22.7445	13.4807	-0.754623	-2.82154	5e-05	0.000519533
Oatp74D	FBgn0036732	chr3L:17472195-17504793	control	total starvation	18.7108	8.29533	-1.1735	-5.62237	5e-05	0.000519533
Obp19d	FBgn0011280	chrX:20290639-20292009	control	total starvation	121.394	28.3123	-2.1002	-7.8493	5e-05	0.000519533
Obp44a	FBgn0033268	chr2R:4018937-4022588	control	total starvation	11983.6	3302.99	-1.85922	-9.50891	5e-05	0.000519533
Obp56d	FBgn0034470	chr2R:15590641-15591300	control	total starvation	62.0392	25.6135	-1.27628	-4.17011	5e-05	0.000519533
Obp56h	FBgn0034475	chr2R:15703058-15703709	control	total starvation	3.04297	7.90674	1.3776	2.2032	0.0001	0.000976846
Obp99b	FBgn0039685	chr3R:25541975-25542618	control	total starvation	289.263	0.455954	-9.30928	-6.91924	0.0003	0.00253575
Obp99c	FBgn0039682	chr3R:25508224-25515033	control	total starvation	212.449	77.9351	-1.44677	-2.42127	5e-05	0.000519533
ocn	FBgn0041102	chr3R:25862724-25863452	control	total starvation	0.465596	1.85764	1.99632	1.67349	0.0075	0.0373018
ogre	FBgn0004646	chrX:6867650-6885351	control	total starvation	179.546	120.479	-0.575574	-3.12628	5e-05	0.000519533
Oli	FBgn0032651	chr2L:17584586-17591267	control	total starvation	2.07306	3.14429	0.600971	1.44689	0.00465	0.0252997
Or63a	FBgn0035382	chr3L:2961521-2963950	control	total starvation	12.4939	21.5199	0.784443	3.45856	5e-05	0.000519533
Orct	FBgn0019952	chr3R:20101981-20104514	control	total starvation	60.7937	17.3505	-1.80894	-8.81878	5e-05	0.000519533
Orct2	FBgn0086365	chr3R:20098750-20101365	control	total starvation	4.79488	1.91702	-1.32263	-3.06997	5e-05	0.000519533
Ork1	FBgn0017561	chrX:10772076-10784957	control	total starvation	43.4103	13.0296	-1.73625	-8.73426	5e-05	0.000519533
Oscp	FBgn0016691	chr3R:11091312-11094260	control	total starvation	707.783	451.197	-0.64955	-3.73942	5e-05	0.000519533
ox	FBgn0011227	chr2R:8640530-8645028	control	total starvation	547.06	366.974	-0.576023	-2.41561	5e-05	0.000519533
pbl	FBgn0003041	chr3L:7889208-7905051	control	total starvation	8.28471	5.31925	-0.639229	-2.5284	5e-05	0.000519533
Pdf	FBgn0023178	chr3R:22278251-22281863	control	total starvation	226.841	141.828	-0.677535	-2.95814	5e-05	0.000519533
Pdh	FBgn0011693	chr3L:16345090-16347397	control	total starvation	65.244	30.3355	-1.10484	-4.59958	5e-05	0.000519533
Peb	FBgn0004181	chr2R:21062648-21064238	control	total starvation	0.476389	2.34929	2.30201	2.83391	5e-05	0.000519533
PebII	FBgn0011694	chr2R:21061319-21061729	control	total starvation	1.28129	6.6856	2.38346	2.28684	0.00045	0.00355784
PebIII	FBgn0011695	chr2R:19914055-19915040	control	total starvation	191.16	61.5971	-1.63385	-7.60744	5e-05	0.000519533
PGRP-LA	FBgn0035975	chr3L:9327431-9331436	control	total starvation	32.8528	23.1971	-0.50207	-1.97905	5e-05	0.000519533
PGRP-SB1	FBgn0043578	chr3L:16720398-16721089	control	total starvation	12.9445	1.81923	-2.83093	-4.02361	5e-05	0.000519533
pie	FBgn0005683	chr2L:10420624-10422780	control	total starvation	0.790431	1.74264	1.14056	1.87783	0.0012	0.00818509
pio	FBgn0020521	chr2R:20468771-20485385	control	total starvation	2.88473	1.33834	-1.10799	-2.53319	5e-05	0.000519533
pirk	FBgn0034647	chr2R:17548471-17549749	control	total starvation	0.848729	6.41255	2.91752	4.81504	5e-05	0.000519533
Pld	FBgn0033075	chr2R:2129339-2142891	control	total starvation	3.1039	1.73651	-0.837893	-2.65962	5e-05	0.000519533
Plzf	FBgn0032401	chr2L:12046445-12049100	control	total starvation	4.10801	6.566	0.676573	2.28389	5e-05	0.000519533
Poc1	FBgn0036354	chr3L:13381398-13383106	control	total starvation	0.966566	8.24914	3.0933	4.90629	5e-05	0.000519533
Porin2	FBgn0069354	chr2L:10845787-10847044	control	total starvation	1.12246	2.4728	1.13948	1.55983	0.0033	0.0190338
Poxm	FBgn0003129	chr3R:4143336-4159514	control	total starvation	1.60774	0.701455	-1.19661	-2.26376	5e-05	0.000519533
Ppn	FBgn0003137	chr3R:24346386-24366046	control	total starvation	8.34393	4.84056	-0.785554	-3.95989	5e-05	0.000519533
PPP4R2r	FBgn0030208	chrX:10372865-10375977	control	total starvation	63.4431	41.1922	-0.623093	-3.51446	5e-05	0.000519533
prc	FBgn0028573	chr3L:11951390-11959231	control	total starvation	0.928446	0.411312	-1.17459	-2.02242	0.0002	0.00179596
Proc-R	FBgn0029723	chrX:4601950-4623527	control	total starvation	27.8105	14.6885	-0.920943	-4.7785	5e-05	0.000519533
Ptr	FBgn0262867	chr2R:2069252-2083825	control	total starvation	15.596	9.47132	-0.719543	-3.70781	5e-05	0.000519533
Pxn	FBgn0011828	chr3L:2600330-2630072	control	total starvation	99.0914	67.6039	-0.551653	-3.13659	5e-05	0.000519533
pyx	FBgn0035113	chr3L:216644-223069	control	total starvation	2.01801	3.13256	0.634409	1.32243	0.0086	0.0416511
rad50	FBgn0034728	chr2R:18308543-18312979	control	total starvation	4.78447	9.57218	1.00049	4.51275	5e-05	0.000519533
Rcd2	FBgn0037012	chr3L:20521071-20534477	control	total starvation	4.24438	2.47667	-0.77715	-2.37247	5e-05	0.000519533
r-cup	FBgn0031142	chrX:20894416-20896915	control	total starvation	2.29128	3.66682	0.678378	1.5302	0.0032	0.0186106
rdhB	FBgn0038946	chr3R:18175830-18181999	control	total starvation	13.6443	6.4674	-1.07704	-2.84227	5e-05	0.000519533
Reck	FBgn0036463	chr3L:14993050-15007162	control	total starvation	7.45438	4.92374	-0.598332	-1.71812	0.00075	0.00549065
regucalcin	FBgn0030362	chrX:11906466-11911091	control	total starvation	102.943	56.0863	-0.876118	-4.53798	5e-05	0.000519533
repo	FBgn0011701	chr3R:14061915-14067906	control	total starvation	72.5647	50.5138	-0.522591	-2.84295	5e-05	0.000519533
Ret	FBgn0011829	chr2L:21179940-21211820	control	total starvation	2.89473	1.66091	-0.801456	-2.31645	5e-05	0.000519533
Rfabg	FBgn0087002	chr4:1085516-1097899	control	total starvation	139.182	53.598	-1.37672	-5.5823	5e-05	0.000519533
Rh3	FBgn0003249	chr3R:15906781-15908172	control	total starvation	9.79051	14.9467	0.610374	2.09694	5e-05	0.000519533
rho	FBgn0004635	chr3L:1342492-1475249	control	total starvation	33.392	21.7364	-0.619387	-2.00588	0.00015	0.00140767
rho-4	FBgn0030318	chrX:11493873-11500034	control	total starvation	18.7774	27.6404	0.557783	2.68997	5e-05	0.000519533
rho-6	FBgn0032415	chr2L:12130515-12133367	control	total starvation	1.81605	0.584134	-1.63643	-1.50332	0.0087	0.0419899
RhoGAP15B	FBgn0030808	chrX:16837751-16850028	control	total starvation	3.13405	5.77633	0.882125	3.5201	5e-05	0.000519533
RhoGAP54D	FBgn0034249	chr2R:13473929-13478387	control	total starvation	1.26299	3.51458	1.47651	3.85744	5e-05	0.000519533
Rif1	FBgn0050085	chr2R:11750420-11756650	control	total starvation	2.50781	3.56185	0.506197	1.66752	0.0008	0.0058003
rod	FBgn0003268	chr3R:27401556-27413861	control	total starvation	1.90264	3.40126	0.838072	2.02443	5e-05	0.000519533
rost	FBgn0011705	chr2L:8985935-8989539	control	total starvation	3.64146	1.8447	-0.981131	-2.04463	0.00015	0.00140767
roX2	FBgn0019660	chrX:11473088-11474465	control	total starvation	336.657	497.351	0.562987	2.72683	5e-05	0.000519533
RpL24-like	FBgn0037899	chr3R:7255782-7257397	control	total starvation	382.941	757.849	0.984787	5.78872	5e-05	0.000519533
Rpn9	FBgn0028691	chr3R:19549052-19578556	control	total starvation	51.3506	35.8177	-0.519707	-1.39944	0.006	0.0311554
ry	FBgn0003308	chr3R:8857691-8863809	control	total starvation	14.611	7.85595	-0.895198	-4.17199	5e-05	0.000519533
S6k	FBgn0015806	chr3L:5790639-5804031	control	total starvation	10.9336	15.6594	0.518259	2.86523	5e-05	0.000519533
santa-maria	FBgn0025697	chr2L:7437491-7451167	control	total starvation	53.6101	23.2587	-1.20474	-5.62342	5e-05	0.000519533
Sas	FBgn0038045	chr3R:8252299-8255002	control	total starvation	7.41544	2.23358	-1.73117	-2.37852	0.0001	0.000976846
Sas-4	FBgn0011020	chr3R:2977088-2979941	control	total starvation	2.48081	4.62709	0.899293	2.63568	5e-05	0.000519533
scaf	FBgn0033033	chr2R:1564254-1579228	control	total starvation	36.1444	14.016	-1.3667	-7.18391	5e-05	0.000519533
scb	FBgn0003328	chr2R:11136289-11146003	control	total starvation	7.52311	5.14543	-0.548037	-2.47238	5e-05	0.000519533
Sclp	FBgn0030357	chrX:11814029-11818695	control	total starvation	1.8694	3.3742	0.851973	1.28469	0.0085	0.0412688
Scp2	FBgn0020907	chr3R:12400257-12409385	control	total starvation	243.083	169.996	-0.515951	-3.05181	5e-05	0.000519533
scra	FBgn0261385	chr2R:3477623-3482747	control	total starvation	0.759396	1.58764	1.06396	2.11491	0.0002	0.00179596
sda	FBgn0015541	chr3R:22741297-22771160	control	total starvation	65.4755	41.1341	-0.670622	-3.97777	5e-05	0.000519533
SelD	FBgn0261270	chr2R:10156274-10158159	control	total starvation	27.1403	17.8981	-0.600631	-2.47196	5e-05	0.000519533
SelG	FBgn0030350	chrX:11781312-11782275	control	total starvation	36.4453	60.846	0.739431	3.25993	5e-05	0.000519533
Sema-5c	FBgn0250876	chr3L:12060610-12074927	control	total starvation	6.09579	2.26714	-1.42694	-4.85691	5e-05	0.000519533
Sep5	FBgn0026361	chr2R:3847637-3849427	control	total starvation	1.52672	2.87943	0.915351	1.76039	0.00115	0.00790463
Sesn	FBgn0034897	chr2R:19601424-19634348	control	total starvation	23.8525	34.3412	0.525802	2.24242	5e-05	0.000519533
Sfp60F	FBgn0259968	chr2R:21059767-21060218	control	total starvation	1.06203	4.41114	2.05432	1.80035	0.00305	0.0179192
Sfp77F	FBgn0259972	chr3L:20890141-20890517	control	total starvation	0	0.821302	inf	-nan	0.00015	0.00140767
Sgf29	FBgn0050390	chr2R:17179742-17181102	control	total starvation	17.4303	28.1	0.688978	2.66907	5e-05	0.000519533
shg	FBgn0003391	chr2R:16937019-16944675	control	total starvation	3.6126	2.11355	-0.773366	-3.17564	5e-05	0.000519533
shrb	FBgn0086656	chr2R:5029650-5031451	control	total starvation	76.0669	116.425	0.614062	3.47405	5e-05	0.000519533
shtd	FBgn0004391	chrX:15347503-15356368	control	total starvation	9.40725	14.628	0.63689	1.94661	5e-05	0.000519533
Sir2	FBgn0024291	chr2L:13163208-13177048	control	total starvation	33.0136	19.6208	-0.75068	-2.49632	5e-05	0.000519533
Skeletor	FBgn0262717	chr3R:6503458-6521992	control	total starvation	6.96273	2.51112	-1.47132	-1.89613	0.0003	0.00253575
S-Lap3	FBgn0045770	chr3L:10458286-10462074	control	total starvation	0.251198	1.00668	2.00271	2.08694	0.0001	0.000976846
S-Lap7	FBgn0033868	chr2R:9657419-9675307	control	total starvation	0.476492	1.74524	1.8729	2.2623	0.00095	0.0067235
S-Lap8	FBgn0034132	chr2R:12378604-12380738	control	total starvation	0.788198	1.56062	0.985488	1.45943	0.006	0.0311554
Sld5	FBgn0039403	chr3R:21881212-21882350	control	total starvation	2.07197	5.47127	1.40088	2.21114	0.00015	0.00140767
slim	FBgn0261477	chr2R:14328468-14333058	control	total starvation	48.8115	77.8301	0.673107	3.41878	5e-05	0.000519533
slow	FBgn0035539	chr3L:4384441-4403181	control	total starvation	11.7458	5.17393	-1.18281	-4.27732	5e-05	0.000519533
sls	FBgn0086906	chr3L:2039675-2115611	control	total starvation	0.708291	0.455473	-0.636976	-2.30442	5e-05	0.000519533
SMC2	FBgn0027783	chr2R:10736125-10740155	control	total starvation	2.35782	3.82259	0.6971	2.33998	5e-05	0.000519533
Snmp2	FBgn0035815	chr3L:7643647-7752223	control	total starvation	4.85904	23.413	2.26857	1.334	0.0107	0.0490087
snRNA:7SK	FBgn0065099	chr3R:3300274-3300718	control	total starvation	17.7323	29.4011	0.72949	1.64595	0.0014	0.00934734
snRNA:U5:63BC	FBgn0003938	chr3L:3090800-3090923	control	total starvation	0	57.0176	inf	-nan	0.01075	0.0492147
Sod2	FBgn0010213	chr2R:12660375-12661440	control	total starvation	168.793	111.493	-0.5983	-3.32299	5e-05	0.000519533
sofe	FBgn0030242	chrX:10749174-10751446	control	total starvation	0.924148	2.74977	1.57312	2.92857	5e-05	0.000519533
sog	FBgn0003463	chrX:15497316-15527467	control	total starvation	12.0232	4.75715	-1.33765	-5.07221	5e-05	0.000519533
spel1	FBgn0015546	chr2L:14362052-14370112	control	total starvation	5.37832	8.70045	0.693934	2.63751	5e-05	0.000519533
Spn28F	FBgn0028987	chr2L:8240413-8241800	control	total starvation	0.183077	0.718584	1.97271	1.53512	0.0091	0.0434068
Spn38F	FBgn0028986	chr2L:20836620-20838179	control	total starvation	0.127728	0.806376	2.65838	2.06759	0.0043	0.0236718
Spn77Bb	FBgn0036969	chr3L:20314051-20315458	control	total starvation	0.973641	2.28763	1.23239	1.80391	0.00085	0.00611301
Sps2	FBgn0032224	chr2L:10342593-10344223	control	total starvation	29.6668	47.4235	0.676753	3.42863	5e-05	0.000519533
spz	FBgn0003495	chr3R:22890711-22895792	control	total starvation	7.57233	3.67024	-1.04486	-3.40253	5e-05	0.000519533
Sr-CI	FBgn0014033	chr2L:4121701-4124006	control	total starvation	2.91935	1.27763	-1.19218	-2.77857	5e-05	0.000519533
srp	FBgn0003507	chr3R:11811873-11829803	control	total starvation	2.59681	1.51795	-0.774619	-1.41512	0.00535	0.0283825
Ssk	FBgn0036945	chr3L:20142673-20191417	control	total starvation	40.8801	17.0661	-1.26027	-1.88504	0.0008	0.0058003
stl	FBgn0086408	chr2R:18695364-18703498	control	total starvation	13.3283	7.19402	-0.889626	-3.72258	5e-05	0.000519533
Tep2	FBgn0041182	chr2L:7693029-7701601	control	total starvation	45.1724	20.9458	-1.10878	-5.54934	5e-05	0.000519533
Tep3	FBgn0041181	chr2L:7702806-7710697	control	total starvation	1.93167	1.05792	-0.868614	-2.39538	5e-05	0.000519533
Tep4	FBgn0041180	chr2L:19548506-19556451	control	total starvation	3.17886	1.01733	-1.64372	-4.42406	5e-05	0.000519533
Tg	FBgn0031975	chr2L:8011404-8026898	control	total starvation	10.6511	4.93704	-1.10929	-4.00023	5e-05	0.000519533
Thiolase	FBgn0025352	chr2R:19752936-19756126	control	total starvation	82.9278	52.9887	-0.64617	-2.85628	5e-05	0.000519533
Thor	FBgn0261560	chr2L:3478433-3479612	control	total starvation	20.1642	125.992	2.64347	10.4271	5e-05	0.000519533
Tie	FBgn0014073	chr3L:4510697-4532145	control	total starvation	0.882683	0.546151	-0.692595	-1.48364	0.00325	0.0187897
Tig	FBgn0011722	chr2L:6412314-6423308	control	total starvation	1.81431	0.704559	-1.36463	-2.31637	0.0001	0.000976846
Tina-1	FBgn0035083	chr2R:20828147-20829932	control	total starvation	136.152	199.349	0.550083	3.06068	5e-05	0.000519533
Top3alpha	FBgn0040268	chr2L:19498167-19502268	control	total starvation	4.26115	7.82535	0.876912	3.44659	5e-05	0.000519533
Tpc1	FBgn0037852	chr3R:6705254-6707910	control	total starvation	13.7991	22.5234	0.706853	3.11952	5e-05	0.000519533
tra	FBgn0003741	chr3L:16581574-16584150	control	total starvation	39.8361	57.0437	0.517991	1.66564	0.00165	0.0106602
trbl	FBgn0028978	chr3L:20389387-20394709	control	total starvation	2.18593	3.98913	0.867829	2.20574	0.0002	0.00179596
Treh	FBgn0003748	chr2R:16961394-16978507	control	total starvation	319.082	710.331	1.15456	6.35155	5e-05	0.000519533
Trissin	FBgn0038343	chr3R:11310451-11311281	control	total starvation	438.124	247.642	-0.823082	-4.59937	5e-05	0.000519533
trpgamma	FBgn0032593	chr2L:16663456-16676681	control	total starvation	0.712989	1.29063	0.856122	2.17169	5e-05	0.000519533
tsl	FBgn0003867	chr3R:17603835-17608258	control	total starvation	4.5336	2.78752	-0.701672	-1.50472	0.00315	0.0184073
Tsp	FBgn0031850	chr2L:6686790-6709086	control	total starvation	5.24309	2.38644	-1.13556	-2.92578	5e-05	0.000519533
Tsp39D	FBgn0032943	chr2L:21344606-21358271	control	total starvation	4.21019	6.20697	0.560002	1.64998	0.00255	0.0153691
Tsp42Ed	FBgn0029507	chr2R:2897364-2899244	control	total starvation	16.5029	96.3172	2.54508	9.47015	5e-05	0.000519533
Tsp5D	FBgn0029837	chrX:5961992-5968890	control	total starvation	320.445	225.578	-0.506447	-3.00962	5e-05	0.000519533
Tsp74F	FBgn0036769	chr3L:17884919-17888962	control	total starvation	1.35661	0.6694	-1.01907	-1.39437	0.007	0.0351544
TwdlG	FBgn0037225	chr3R:74444-77252	control	total starvation	42.5438	28.2306	-0.591692	-2.38344	5e-05	0.000519533
twe	FBgn0002673	chr2L:16257687-16261877	control	total starvation	1.40759	3.06997	1.125	1.74324	0.00205	0.0127968
TyrRII	FBgn0038541	chr3R:13562332-13573248	control	total starvation	2.47826	1.43999	-0.783268	-1.82284	0.00025	0.00218482
Ucrh	FBgn0260008	chr3LHet:606164-607415	control	total starvation	324.252	224.051	-0.533288	-2.95352	5e-05	0.000519533
UGP	FBgn0035978	chr3L:9342708-9352035	control	total starvation	53.9606	36.0331	-0.582583	-3.16505	5e-05	0.000519533
Ugt36Bc	FBgn0040260	chr2L:16799024-16801584	control	total starvation	27.7406	15.5407	-0.835945	-3.80941	5e-05	0.000519533
Ugt37b1	FBgn0026755	chr2L:6225049-6226842	control	total starvation	1.24295	0.53134	-1.22606	-1.61991	0.0025	0.0151423
Ugt58Fa	FBgn0040091	chr2R:18529412-18531420	control	total starvation	8.81082	5.36153	-0.716633	-2.2297	5e-05	0.000519533
Ugt86Dd	FBgn0040256	chr3R:6951185-6954053	control	total starvation	6.12198	3.81207	-0.683426	-1.92046	0.0004	0.00321974
Ugt86De	FBgn0040255	chr3R:6991893-6993777	control	total starvation	18.5401	8.54911	-1.1168	-4.58947	5e-05	0.000519533
Ugt86Di	FBgn0040251	chr3R:6976731-6982235	control	total starvation	13.148	6.82815	-0.945272	-3.01529	5e-05	0.000519533
UK114	FBgn0086691	chr2L:15274180-15275091	control	total starvation	24.7544	11.7119	-1.07971	-2.82137	5e-05	0.000519533
Unc-89	FBgn0053519	chr2R:19882860-19901529	control	total starvation	5.20705	2.68829	-0.953775	-4.32537	5e-05	0.000519533
unk	FBgn0004395	chr3R:18975360-18983584	control	total starvation	18.2858	38.172	1.06179	6.55779	5e-05	0.000519533
vari	FBgn0250785	chr2L:20787655-20797042	control	total starvation	39.4104	60.4111	0.616239	2.98459	5e-05	0.000519533
Vha100-2	FBgn0028670	chr3R:14216044-14226061	control	total starvation	17.0966	11.3287	-0.59373	-2.16818	5e-05	0.000519533
Vha14-1	FBgn0262512	chr2R:11566930-11567585	control	total starvation	406.193	281.274	-0.530189	-3.05437	5e-05	0.000519533
Vha36-3	FBgn0040377	chrX:2473123-2474437	control	total starvation	4.58485	2.72794	-0.749062	-1.40636	0.00695	0.0350111
Vha68-1	FBgn0265262	chr2L:13000769-13004107	control	total starvation	303.586	212.768	-0.512823	-3.03356	5e-05	0.000519533
vkg	FBgn0016075	chr2L:5012143-5028191	control	total starvation	93.3202	53.9312	-0.791069	-4.70521	5e-05	0.000519533
vret	FBgn0263143	chr3R:18566871-18571294	control	total starvation	0.880358	2.19269	1.31654	2.21101	0.00025	0.00218482
wcd	FBgn0262560	chr2R:12233342-12235003	control	total starvation	4.71232	6.80752	0.53069	1.49577	0.0026	0.0156415
wde	FBgn0027499	chr2R:6687923-6696430	control	total starvation	18.8837	29.4023	0.638787	3.67146	5e-05	0.000519533
wdp	FBgn0034718	chr2R:18185717-18199425	control	total starvation	31.2557	12.8779	-1.27923	-6.44714	5e-05	0.000519533
wech	FBgn0259745	chr2R:3366357-3377423	control	total starvation	17.6527	25.7764	0.54616	3.31611	5e-05	0.000519533
Whamy	FBgn0037750	chr3R:5597516-5600141	control	total starvation	4.03903	6.14602	0.605644	1.60215	0.00175	0.0111954
Wnt6	FBgn0031902	chr2L:7333713-7352542	control	total starvation	0.633724	0.219243	-1.53133	-1.77679	0.0017	0.0109399
wrapper	FBgn0025878	chr2R:18267016-18270191	control	total starvation	109.679	56.3716	-0.960252	-5.43346	5e-05	0.000519533
wtrw	FBgn0260005	chr3R:3640082-3728384	control	total starvation	163.243	109.921	-0.570559	-1.36552	0.0069	0.0348489
XRCC1	FBgn0026751	chrX:5223943-5226468	control	total starvation	6.0051	8.71129	0.536698	1.95535	0.0002	0.00179596
yellow-b	FBgn0032601	chr2L:16754335-16760138	control	total starvation	6.97239	2.7645	-1.33463	-3.35434	5e-05	0.000519533
yellow-f2	FBgn0038105	chr3R:8819038-8820869	control	total starvation	5.62599	3.51472	-0.678698	-1.5628	0.00255	0.0153691
yip7	FBgn0040060	chr3L:6028315-6029275	control	total starvation	0.449104	2.18478	2.28237	1.97022	0.0034	0.0194729
yuri	FBgn0045842	chr2L:15256580-15264981	control	total starvation	4.71762	6.70866	0.507964	1.38246	0.00525	0.0279733
Zasp52	FBgn0265991	chr2R:11649864-11704509	control	total starvation	12.0629	7.27124	-0.730301	-3.09952	5e-05	0.000519533
zormin	FBgn0052311	chr3L:2117465-2151700	control	total starvation	11.3578	5.5866	-1.02364	-5.38299	5e-05	0.000519533
