# Supplementary material for: Sugar Promotes Feeding in Flies via the Serine Protease Homolog scarface
Source: Cell Rep. 2018 Sep 18;24(12):3194–3206.e4. doi: 10.1016/j.celrep.2018.08.059 (PMC6167639; doi:10.1016/j.celrep.2018.08.059)
Supplement: Table S2. Genes Differentially Expressed under Sugar Starvation Conditions, Related to Figure 1 [file mmc3.xlsx]

## Sheet: Sheet1
Table S2: Genes differentially expressed under sugar starvation conditons. Related to Figure 1.
Gene	Flybase id	locus	sample_1	sample_2	value_1	value_2	log2(fold_change)	test_stat	p_value	q_value
18w	FBgn0004364	chr2R:15999015-16004437	control	Sugar Starvation	14.8467	11.8803	-0.321575	-1.54333	0.002	0.0381323
Aats-tyr	FBgn0027080	chr3L:16410448-16412402	control	Sugar Starvation	40.6318	31.6719	-0.359404	-1.61868	0.00165	0.0334714
aay	FBgn0023129	chr3L:9404137-9419777	control	Sugar Starvation	59.872	99.7933	0.737062	1.68908	0.00115	0.0260502
abba	FBgn0265356	chr2R:14874845-14896522	control	Sugar Starvation	2.74824	1.62986	-0.753761	-1.54389	0.00265	0.0464311
Ac3	FBgn0023416	chr2L:21632586-21647964	control	Sugar Starvation	76.1804	93.7528	0.299443	1.4884	0.0025	0.0442924
Acp53C14a	FBgn0034152	chr2R:12635564-12636077	control	Sugar Starvation	1.30967	5.04894	1.94677	2.25199	0.00045	0.012742
Acp54A1	FBgn0083936	chr2R:13020962-13021255	control	Sugar Starvation	4.57179	15.9397	1.80179	2.49491	5e-05	0.00206826
Act79B	FBgn0000045	chr3L:21978309-21980290	control	Sugar Starvation	58.7563	44.346	-0.40594	-1.87859	0.00025	0.00814555
ade3	FBgn0000053	chr2L:7014860-7024399	control	Sugar Starvation	19.6194	25.5212	0.379421	1.58822	0.0017	0.0344123
Ag5r	FBgn0015010	chrX:14678696-14680584	control	Sugar Starvation	13.2995	3.35007	-1.98911	-4.42752	5e-05	0.00206826
Akh	FBgn0004552	chr3L:4141466-4142070	control	Sugar Starvation	172.3	81.0328	-1.08834	-4.43156	5e-05	0.00206826
Alas	FBgn0020764	chr2R:19852289-19854280	control	Sugar Starvation	120.41	96.8978	-0.313418	-1.59901	0.001	0.0234335
alpha-Est1	FBgn0015568	chr3R:3371454-3374844	control	Sugar Starvation	1.89155	1.03787	-0.86595	-1.63103	0.0018	0.0353826
alpha-Est7	FBgn0015575	chr3R:3345284-3349476	control	Sugar Starvation	16.7376	12.0477	-0.474335	-1.83899	0.00015	0.0053052
alpha-Est8	FBgn0015576	chr3R:3335064-3341391	control	Sugar Starvation	14.57	10.3432	-0.494307	-2.02852	0.0001	0.0037754
alphagamma-element:CR32865	FBgn0052865	chr3R:8300192-8304069	control	Sugar Starvation	4.97817	11.2412	1.17511	3.17142	5e-05	0.00206826
alpha-Man-I	FBgn0259170	chrX:10160682-10219990	control	Sugar Starvation	37.9287	80.3096	1.08228	1.91218	0.00025	0.00814555
AlstR	FBgn0266429	chrX:3468568-3561410	control	Sugar Starvation	4.91616	6.93134	0.495601	2.14138	0.0001	0.0037754
Ama	FBgn0000071	chr3R:2587870-2590983	control	Sugar Starvation	0.644957	1.8664	1.53298	2.00161	0.0001	0.0037754
Amy-d	FBgn0000078	chr2R:13012266-13013887	control	Sugar Starvation	24.9672	18.4871	-0.433515	-1.61071	0.00125	0.0274021
Ance-4	FBgn0033366	chr2R:4927225-4929647	control	Sugar Starvation	9.19087	5.03175	-0.869142	-2.6565	5e-05	0.00206826
Ance-5	FBgn0035076	chr2R:20776150-20778545	control	Sugar Starvation	13.05	5.89901	-1.14551	-3.91738	5e-05	0.00206826
Anp	FBgn0000094	chr3R:26035166-26036079	control	Sugar Starvation	2.72848	8.75795	1.6825	1.50606	0.0025	0.0442924
Aph-4	FBgn0016123	chr3R:26874650-26878262	control	Sugar Starvation	44.6459	32.8109	-0.444353	-2.13542	5e-05	0.00206826
AR-2	FBgn0039595	chr3R:24562830-24570504	control	Sugar Starvation	2.2953	1.28241	-0.839831	-1.68741	0.00125	0.0274021
Arc1	FBgn0033926	chr2R:10245431-10247799	control	Sugar Starvation	44.9747	30.7316	-0.549391	-2.66522	5e-05	0.00206826
Arr1	FBgn0000120	chr2L:18078268-18081187	control	Sugar Starvation	115.668	67.2128	-0.783179	-3.83392	5e-05	0.00206826
Arr2	FBgn0000121	chr3L:8640244-8644111	control	Sugar Starvation	176.149	100.442	-0.810433	-4.09318	5e-05	0.00206826
ATPsyn-b	FBgn0019644	chr3L:9723098-9724324	control	Sugar Starvation	815.242	634.529	-0.361543	-1.83166	0.0004	0.0118186
b	FBgn0000153	chr2L:13821247-13823979	control	Sugar Starvation	65.4676	32.2909	-1.01965	-4.83737	5e-05	0.00206826
baz	FBgn0000163	chrX:17054038-17089350	control	Sugar Starvation	1.45666	0.927497	-0.651247	-1.7581	0.0008	0.0198726
Best2	FBgn0035696	chr3L:6239032-6249765	control	Sugar Starvation	0.77549	0.411211	-0.91523	-1.63605	0.00175	0.0349046
BG642312	FBgn0047334	chr3L:6225568-6226481	control	Sugar Starvation	0.730283	2.59977	1.83185	1.66972	0.0024	0.0429203
bgm	FBgn0027348	chr2L:14013746-14019328	control	Sugar Starvation	7.02787	4.19606	-0.744053	-2.29676	5e-05	0.00206826
bnb	FBgn0001090	chrX:18678856-18700090	control	Sugar Starvation	617.752	450.591	-0.455209	-1.89022	0.0001	0.0037754
boss	FBgn0000206	chr3R:21787715-21792670	control	Sugar Starvation	2.15411	1.24085	-0.795758	-1.79677	0.00045	0.012742
by	FBgn0000244	chr3R:5353959-5358733	control	Sugar Starvation	12.8099	9.54397	-0.424599	-1.76808	0.0005	0.0139094
CAH2	FBgn0027843	chr3L:12170700-12176447	control	Sugar Starvation	6.50858	4.10696	-0.664273	-1.90875	0.00025	0.00814555
CaMKII	FBgn0264607	chr4:1055913-1074329	control	Sugar Starvation	219.703	288.077	0.390898	1.59031	0.00235	0.0425055
Cat	FBgn0000261	chr3L:18815703-18821288	control	Sugar Starvation	60.9547	46.826	-0.380428	-1.85692	0.0001	0.0037754
cbt	FBgn0043364	chr2L:458804-540560	control	Sugar Starvation	36.7838	21.392	-0.781997	-2.3211	5e-05	0.00206826
CG10062	FBgn0034439	chr2R:15262817-15267679	control	Sugar Starvation	6.38193	2.8497	-1.16319	-3.69259	5e-05	0.00206826
CG10157	FBgn0039099	chr3R:19504616-19505577	control	Sugar Starvation	35.8287	24.7605	-0.533076	-1.81603	0.00045	0.012742
CG10185	FBgn0038397	chr3R:11886408-11893316	control	Sugar Starvation	1.33506	0.672171	-0.990009	-2.2424	5e-05	0.00206826
CG10345	FBgn0027562	chr3R:12420135-12430583	control	Sugar Starvation	3.17232	1.25043	-1.34311	-2.36658	5e-05	0.00206826
CG10361	FBgn0036208	chr3L:11792047-11793961	control	Sugar Starvation	25.9384	50.2271	0.953377	4.07508	5e-05	0.00206826
CG10431	FBgn0032730	chr2L:18974709-18987276	control	Sugar Starvation	1.76707	5.14078	1.54063	2.27976	0.0001	0.0037754
CG10479	FBgn0035656	chr3L:5960643-5969107	control	Sugar Starvation	25.9772	19.9123	-0.38359	-1.58389	0.0018	0.0353826
CG10492	FBgn0032748	chr2L:19054077-19058821	control	Sugar Starvation	18.9095	15.0344	-0.330849	-1.61497	0.00155	0.0323393
CG10513	FBgn0039311	chr3R:21101511-21102934	control	Sugar Starvation	74.8164	59.5208	-0.329962	-1.58382	0.0016	0.0330204
CG10514	FBgn0039312	chr3R:21104148-21117088	control	Sugar Starvation	78.783	53.6598	-0.554043	-1.5963	0.0023	0.0417599
CG10550	FBgn0039321	chr3R:21132128-21134113	control	Sugar Starvation	76.061	58.762	-0.372273	-1.82062	0.0003	0.00935803
CG10560	FBgn0039325	chr3R:21144271-21145823	control	Sugar Starvation	10.8282	5.82662	-0.894061	-2.78248	5e-05	0.00206826
CG10803	FBgn0029666	chrX:3379682-3385038	control	Sugar Starvation	11.7785	15.1391	0.362132	1.82275	0.0005	0.0139094
CG10911	FBgn0034295	chr2R:13940052-13941569	control	Sugar Starvation	0.597832	1.91016	1.67588	2.16013	0.00035	0.0106048
CG10915	FBgn0034308	chr2R:14048219-14054645	control	Sugar Starvation	44.6545	35.3487	-0.337148	-1.63176	0.0009	0.0217325
CG1092	FBgn0037228	chr3R:92491-94914	control	Sugar Starvation	21.1346	15.5732	-0.440544	-2.00583	0.0001	0.0037754
CG11034	FBgn0031741	chr2L:5805362-5809039	control	Sugar Starvation	1.33026	0.698618	-0.929135	-1.64443	0.0015	0.0315033
CG11138	FBgn0030400	chrX:12463086-12477226	control	Sugar Starvation	18.5034	27.5093	0.572129	2.87212	5e-05	0.00206826
CG11200	FBgn0034500	chr2R:16192021-16196170	control	Sugar Starvation	13.8739	8.90426	-0.639809	-1.95285	0.0001	0.0037754
CG11313	FBgn0039798	chr3R:26555558-26563821	control	Sugar Starvation	6.31389	3.14363	-1.0061	-2.26502	5e-05	0.00206826
CG11349	FBgn0035550	chr3L:4473067-4475095	control	Sugar Starvation	5.561	2.37211	-1.22918	-3.12614	5e-05	0.00206826
CG11360	FBgn0039920	chr4:691767-716681	control	Sugar Starvation	35.03	50.7314	0.534288	2.1016	5e-05	0.00206826
CG11395	FBgn0034200	chr2R:13024657-13026570	control	Sugar Starvation	16.2873	10.5464	-0.626991	-2.27623	5e-05	0.00206826
CG11400	FBgn0034198	chr2R:13021661-13022357	control	Sugar Starvation	6.98203	4.24183	-0.71896	-1.51745	0.0027	0.0471336
CG11577	FBgn0036847	chr3L:19087989-19089317	control	Sugar Starvation	19.5827	25.496	0.380695	1.57146	0.00135	0.0290586
CG11672	FBgn0037563	chr3R:4115116-4116300	control	Sugar Starvation	8.1852	0.469767	-4.123	-4.74797	5e-05	0.00206826
CG11699	FBgn0030311	chrX:11464653-11466475	control	Sugar Starvation	105.511	75.9203	-0.474829	-1.85759	0.0004	0.0118186
CG11899	FBgn0014427	chr3R:25026175-25028247	control	Sugar Starvation	25.8058	35.3359	0.453441	1.74331	0.00075	0.0190789
CG11951	FBgn0039656	chr3R:25061040-25064431	control	Sugar Starvation	1.19457	0.662446	-0.850619	-1.53076	0.00255	0.0449272
CG12024	FBgn0035283	chr3L:1857164-1859047	control	Sugar Starvation	64.1014	49.1546	-0.38303	-1.89745	0.0002	0.00679571
CG12065	FBgn0030052	chrX:8468336-8482561	control	Sugar Starvation	45.5558	36.784	-0.308556	-1.51024	0.0023	0.0417599
CG12071	FBgn0039808	chr3R:26702800-26707051	control	Sugar Starvation	105.049	85.7969	-0.292071	-1.49314	0.0021	0.0390986
CG12861	FBgn0033953	chr2R:10551750-10552856	control	Sugar Starvation	0.442959	1.38308	1.64264	1.78238	0.0028	0.0485231
CG13003	FBgn0030798	chrX:16738839-16768835	control	Sugar Starvation	1.80668	0.686358	-1.39631	-3.1543	5e-05	0.00206826
CG13248	FBgn0036984	chr3L:20400202-20403666	control	Sugar Starvation	79.622	101.712	0.353249	1.82259	0.0003	0.00935803
CG13283	FBgn0032613	chr2L:16835135-16837258	control	Sugar Starvation	1.19168	0.605951	-0.975723	-1.66641	0.0013	0.0283025
CG13360	FBgn0025620	chrX:678778-684129	control	Sugar Starvation	9.44597	5.41522	-0.802678	-2.22224	5e-05	0.00206826
CG13397	FBgn0014417	chr2L:8408969-8411868	control	Sugar Starvation	10.04	6.83758	-0.554206	-2.00261	0.0001	0.0037754
CG1354	FBgn0030151	chrX:9672774-9676127	control	Sugar Starvation	90.3793	71.9213	-0.329572	-1.59017	0.0016	0.0330204
CG13607	FBgn0039151	chr3R:19939316-19955976	control	Sugar Starvation	4.67918	1.98667	-1.2359	-1.8694	0.00085	0.0208964
CG13643	FBgn0040601	chr3R:20723406-20731726	control	Sugar Starvation	3.97401	2.03953	-0.962362	-2.68954	5e-05	0.00206826
CG13794	FBgn0031936	chr2L:7719846-7722823	control	Sugar Starvation	3.36754	2.0725	-0.700325	-1.71513	0.00125	0.0274021
CG13868	FBgn0034501	chr2R:16196284-16204422	control	Sugar Starvation	79.8075	100.471	0.332182	1.69127	0.00095	0.0227665
CG13982	FBgn0031811	chr2L:6412314-6423308	control	Sugar Starvation	3.95186	6.3857	0.692315	1.79291	0.00145	0.0307245
CG14259	FBgn0039483	chr3R:22920218-22921578	control	Sugar Starvation	1.88426	0.809356	-1.21915	-1.76649	0.00075	0.0190789
CG14329	FBgn0038525	chr3R:13435080-13436255	control	Sugar Starvation	7.41409	3.93629	-0.913433	-2.05872	0.0001	0.0037754
CG1441	FBgn0033464	chr2R:5786522-5790788	control	Sugar Starvation	1.48754	0.704897	-1.07744	-1.68916	0.0013	0.0283025
CG14445	FBgn0029851	chrX:6131349-6134591	control	Sugar Starvation	2.97482	1.60499	-0.890238	-1.68121	0.001	0.0234335
CG14464	FBgn0033000	chr2R:716750-717440	control	Sugar Starvation	74.1484	101.448	0.452251	2.15797	5e-05	0.00206826
CG14495	FBgn0034293	chr2R:13935616-13937230	control	Sugar Starvation	3.33292	1.51643	-1.1361	-1.87538	0.00045	0.012742
CG14629	FBgn0040398	chrX:945556-946664	control	Sugar Starvation	39.7767	19.2841	-1.04451	-3.82789	5e-05	0.00206826
CG14645	FBgn0040687	chr3R:160600-165636	control	Sugar Starvation	396.11	14.4528	-4.77648	-3.97066	5e-05	0.00206826
CG15021	FBgn0035544	chr3L:4436720-4438311	control	Sugar Starvation	4.05415	1.88693	-1.10336	-2.09659	0.00015	0.0053052
CG15096	FBgn0034394	chr2R:14695840-14703146	control	Sugar Starvation	32.1794	18.7234	-0.781297	-3.18216	5e-05	0.00206826
CG15201	FBgn0030272	chrX:11038152-11038842	control	Sugar Starvation	1093.15	780.356	-0.486285	-2.50942	5e-05	0.00206826
CG15203	FBgn0030261	chrX:10957542-10962412	control	Sugar Starvation	53.7134	37.3558	-0.523951	-1.83303	0.00015	0.0053052
CG15412	FBgn0031528	chr2L:3373566-3375711	control	Sugar Starvation	6.3621	4.01456	-0.664263	-1.84676	0.0002	0.00679571
CG1561	FBgn0030317	chrX:11474850-11479787	control	Sugar Starvation	6.71133	3.61355	-0.893181	-2.02579	0.0002	0.00679571
CG15630	FBgn0031627	chr2L:4734587-4794040	control	Sugar Starvation	67.8598	82.985	0.290294	1.50292	0.0021	0.0390986
CG15760	FBgn0030508	chrX:13563635-13570265	control	Sugar Starvation	22.1114	30.0991	0.444928	1.9638	0.0003	0.00935803
CG15784	FBgn0029766	chrX:5324712-5326494	control	Sugar Starvation	6.27436	3.93364	-0.673606	-1.76238	0.0007	0.018246
CG15828	FBgn0032136	chr2L:9634178-9656026	control	Sugar Starvation	8.50436	6.24655	-0.445142	-2.21857	5e-05	0.00206826
CG1673	FBgn0030482	chrX:13290925-13295262	control	Sugar Starvation	4.70135	14.1042	1.58498	5.69823	5e-05	0.00206826
CG1678	FBgn0031176	chrX:21273399-21273765	control	Sugar Starvation	163.018	5.98952	-4.76645	-8.19432	5e-05	0.00206826
CG16826	FBgn0032505	chr2L:13347790-13348959	control	Sugar Starvation	113.639	3.78541	-4.90786	-11.5578	5e-05	0.00206826
CG16898	FBgn0034480	chr2R:15891123-15892492	control	Sugar Starvation	2.23814	1.07799	-1.05395	-1.90419	0.0006	0.0158567
CG16926	FBgn0040732	chr2R:15385256-15388828	control	Sugar Starvation	19.4136	11.6563	-0.735959	-2.30135	5e-05	0.00206826
CG17002	FBgn0033122	chr2R:2873547-2876437	control	Sugar Starvation	32.1523	24.7226	-0.379088	-1.54172	0.00205	0.0386978
CG17097	FBgn0265264	chr2L:10646431-10650152	control	Sugar Starvation	0.420597	1.83034	2.1216	2.24515	0.00015	0.0053052
CG17108	FBgn0032285	chr2L:10692939-10694103	control	Sugar Starvation	196.91	113.186	-0.798838	-3.83005	5e-05	0.00206826
CG17244	FBgn0039031	chr3R:18802991-18803624	control	Sugar Starvation	13.797	8.37197	-0.720715	-1.6625	0.00105	0.0244247
CG17352	FBgn0035880	chr3L:8345454-8349396	control	Sugar Starvation	5.18493	3.11285	-0.736088	-2.25774	5e-05	0.00206826
CG17549	FBgn0032774	chr2L:19387049-19390075	control	Sugar Starvation	16.8327	10.2341	-0.717881	-2.15286	5e-05	0.00206826
CG17739	FBgn0033710	chr2R:8194028-8197917	control	Sugar Starvation	54.8111	41.7341	-0.393241	-1.96497	5e-05	0.00206826
CG17928	FBgn0032603	chr2L:16791567-16793444	control	Sugar Starvation	7.88647	5.39368	-0.54811	-1.68025	0.00075	0.0190789
CG18317	FBgn0031359	chr2L:1716240-1724395	control	Sugar Starvation	50.6269	40.9876	-0.304718	-1.53204	0.0019	0.0368159
CG18522	FBgn0267408	chr3R:11357858-11363014	control	Sugar Starvation	16.7711	10.0214	-0.74289	-3.27333	5e-05	0.00206826
CG1887	FBgn0035290	chr3L:1893407-1910202	control	Sugar Starvation	7.3043	4.31573	-0.75914	-2.38854	5e-05	0.00206826
CG1907	FBgn0039674	chr3R:25444755-25446480	control	Sugar Starvation	85.7431	67.4568	-0.346056	-1.71966	0.00055	0.0148656
CG1998	FBgn0030485	chrX:13303401-13307107	control	Sugar Starvation	172.55	134.5	-0.359415	-1.75922	0.0003	0.00935803
CG2145	FBgn0030251	chrX:10821431-10823745	control	Sugar Starvation	193.857	121.358	-0.675721	-3.44868	5e-05	0.00206826
CG2233	FBgn0029990	chrX:7929773-7931550	control	Sugar Starvation	189.433	97.2668	-0.961668	-4.75619	5e-05	0.00206826
CG2310	FBgn0039665	chr3R:25317245-25319240	control	Sugar Starvation	14.6157	9.32808	-0.647866	-1.70695	0.001	0.0234335
CG2736	FBgn0035090	chr2R:20860953-20862894	control	Sugar Starvation	27.1051	13.5864	-0.996399	-3.98604	5e-05	0.00206826
CG2781	FBgn0037534	chr3R:3807538-3821574	control	Sugar Starvation	2.70398	1.57025	-0.784085	-1.81017	0.00055	0.0148656
CG30345	FBgn0050345	chr2R:5036189-5044963	control	Sugar Starvation	15.2008	10.0393	-0.598494	-2.35524	5e-05	0.00206826
CG3036	FBgn0031645	chr2L:4892111-4906762	control	Sugar Starvation	32.8382	24.6888	-0.411518	-1.86167	0.0003	0.00935803
CG30431	FBgn0050431	chr2R:2090229-2092729	control	Sugar Starvation	1.66002	0.703647	-1.23828	-1.87568	0.0003	0.00935803
CG31103	FBgn0051103	chr3R:21045068-21047095	control	Sugar Starvation	1.16665	0.387169	-1.59134	-2.06532	0.0003	0.00935803
CG31221	FBgn0051221	chr3R:15238415-15286040	control	Sugar Starvation	209.425	309.437	0.563211	2.26729	5e-05	0.00206826
CG3124	FBgn0034840	chr2R:19170264-19171636	control	Sugar Starvation	0.340712	1.32289	1.95707	2.15026	0.00115	0.0260502
CG31313	FBgn0051313	chr3R:10391648-10393151	control	Sugar Starvation	39.9351	24.8787	-0.682749	-1.99321	0.0001	0.0037754
CG31321	FBgn0051321	chr3R:10136084-10140134	control	Sugar Starvation	1.98022	1.06651	-0.89277	-1.71561	0.0009	0.0217325
CG31326	FBgn0051326	chr3R:10043857-10045927	control	Sugar Starvation	8.53916	4.33301	-0.978724	-2.85134	5e-05	0.00206826
CG31445	FBgn0051445	chr3R:25066301-25070549	control	Sugar Starvation	3.92697	2.26634	-0.793049	-2.26156	5e-05	0.00206826
CG31547	FBgn0051547	chr3R:1315226-1328424	control	Sugar Starvation	58.696	42.6747	-0.45988	-2.29488	5e-05	0.00206826
CG31636	FBgn0051636	chr2L:6656458-6657879	control	Sugar Starvation	2.8506	0.913854	-1.64123	-2.68504	5e-05	0.00206826
CG31637	FBgn0051637	chr2L:6498641-6526996	control	Sugar Starvation	41.8364	51.7374	0.306451	1.55106	0.00195	0.0375553
CG31664	FBgn0051664	chr2L:1824171-1826500	control	Sugar Starvation	1.68626	0.858445	-0.974032	-1.82032	0.00045	0.012742
CG31689	FBgn0031449	chr2L:2725673-2739830	control	Sugar Starvation	28.4731	19.3784	-0.555147	-2.4775	5e-05	0.00206826
CG31869	FBgn0051869	chr2L:10772037-10801107	control	Sugar Starvation	14.4787	10.3449	-0.485008	-2.1434	5e-05	0.00206826
CG32017	FBgn0052017	chr4:1147227-1167155	control	Sugar Starvation	150.014	236.381	0.656017	1.82489	0.0009	0.0217325
CG32204	FBgn0052204	chr3L:18915518-18939138	control	Sugar Starvation	26.1609	32.709	0.322278	1.63837	0.0009	0.0217325
CG32350	FBgn0052350	chr3L:23139902-23143650	control	Sugar Starvation	11.1172	16.6161	0.579782	2.78466	5e-05	0.00206826
CG32444	FBgn0043783	chr3L:21630012-21632160	control	Sugar Starvation	59.5665	40.4008	-0.560117	-2.50344	5e-05	0.00206826
CG3308	FBgn0038877	chr3R:17095858-17099537	control	Sugar Starvation	229.066	161.396	-0.505154	-2.45832	5e-05	0.00206826
CG33120	FBgn0053120	chr2L:18841399-18844579	control	Sugar Starvation	3.12482	2.00358	-0.641191	-1.66108	0.00185	0.0360674
CG33129	FBgn0053129	chr2L:10964902-10970275	control	Sugar Starvation	58.1829	74.5424	0.357465	1.76882	0.00055	0.0148656
CG33217	FBgn0053217	chr3L:23119124-23125309	control	Sugar Starvation	13.2419	18.3048	0.467109	2.20502	5e-05	0.00206826
CG3328	FBgn0034985	chr2R:20050012-20061958	control	Sugar Starvation	32.5797	23.8015	-0.452921	-1.98195	5e-05	0.00206826
CG33926	FBgn0053926	chr3L:9436363-9439488	control	Sugar Starvation	9.74734	2.29552	-2.08619	-3.73311	5e-05	0.00206826
CG33970	FBgn0053970	chr3R:22144079-22187711	control	Sugar Starvation	12.2026	7.47287	-0.707449	-2.41518	5e-05	0.00206826
CG34120	FBgn0083956	chrX:20994823-21011964	control	Sugar Starvation	2.21872	1.32088	-0.748233	-2.16046	5e-05	0.00206826
CG34166	FBgn0085195	chr2L:14743252-14743859	control	Sugar Starvation	119.691	75.6359	-0.662168	-2.40195	5e-05	0.00206826
CG34220	FBgn0085249	chr2R:5920793-5936174	control	Sugar Starvation	180.046	7.77379	-4.53361	-3.11544	0.00225	0.0411663
CG34324	FBgn0085353	chrX:13339888-13421320	control	Sugar Starvation	335.908	6.71015	-5.64558	-4.90193	5e-05	0.00206826
CG34325	FBgn0085354	chrX:16608476-16620988	control	Sugar Starvation	9.51957	5.58885	-0.768344	-1.98298	0.0002	0.00679571
CG34349	FBgn0266719	chr3R:20882007-20890070	control	Sugar Starvation	5.20474	3.71903	-0.484901	-1.76563	0.00045	0.012742
CG34398	FBgn0085427	chr2L:8898803-8933596	control	Sugar Starvation	2.17765	1.19948	-0.860361	-2.32181	5e-05	0.00206826
CG34417	FBgn0085446	chrX:6434803-6483207	control	Sugar Starvation	21.449	13.2398	-0.696031	-2.25541	5e-05	0.00206826
CG3523	FBgn0027571	chr2L:3056597-3068186	control	Sugar Starvation	98.6735	71.5874	-0.462957	-2.26311	5e-05	0.00206826
CG3837	FBgn0038279	chr3R:10744401-10748026	control	Sugar Starvation	45.2741	30.2071	-0.583797	-2.9222	5e-05	0.00206826
CG3906	FBgn0034871	chr2R:19398808-19399748	control	Sugar Starvation	116.781	2.12628	-5.77932	-10.3583	5e-05	0.00206826
CG3999	FBgn0037801	chr3R:6077239-6087571	control	Sugar Starvation	6.1834	11.1591	0.851754	2.6027	5e-05	0.00206826
CG4000	FBgn0038820	chr3R:16501945-16503074	control	Sugar Starvation	9.12284	5.03661	-0.857032	-1.81958	0.0006	0.0158567
CG40127	FBgn0262116	chr2R:74543-75632	control	Sugar Starvation	365.802	450.135	0.299298	1.51433	0.00205	0.0386978
CG4019	FBgn0034885	chr2R:19491244-19504277	control	Sugar Starvation	63.1129	28.4996	-1.14699	-4.392	5e-05	0.00206826
CG40470	FBgn0058470	chr3L:23832959-23979510	control	Sugar Starvation	45.2839	60.2608	0.412221	1.77078	0.00035	0.0106048
CG42326	FBgn0259226	chr2R:4460865-4475774	control	Sugar Starvation	3.11378	1.48177	-1.07134	-2.36866	5e-05	0.00206826
CG42327	FBgn0259227	chr3R:7481874-7499697	control	Sugar Starvation	16.8833	12.6432	-0.417233	-2.04368	5e-05	0.00206826
CG42342	FBgn0259244	chr3R:12328491-12397085	control	Sugar Starvation	108.302	74.2521	-0.544561	-2.42752	5e-05	0.00206826
CG42492	FBgn0259994	chrX:5516680-5542520	control	Sugar Starvation	150.093	197.885	0.398805	1.66431	0.001	0.0234335
CG42511	FBgn0260237	chr3R:5230096-5233579	control	Sugar Starvation	51.0001	39.7146	-0.360831	-1.79438	0.0002	0.00679571
CG42575	FBgn0260795	chr3L:11116447-11127763	control	Sugar Starvation	207.507	270.97	0.38497	1.79659	0.00015	0.0053052
CG42617	FBgn0267430	chr3RHet:2204673-2308114	control	Sugar Starvation	0.461786	1.30508	1.49884	2.35875	5e-05	0.00206826
CG42700	FBgn0261611	chr2R:8167014-8189741	control	Sugar Starvation	30.9198	23.9664	-0.367517	-1.53024	0.00175	0.0349046
CG43134	FBgn0262608	chrX:4141345-4141818	control	Sugar Starvation	23.5632	1.27298	-4.21026	-3.74834	5e-05	0.00206826
CG43147	FBgn0262623	chr3L:13292940-13293252	control	Sugar Starvation	4.53307	17.8839	1.9801	2.371	0.0001	0.0037754
CG43795	FBgn0264339	chr2R:19331659-19379515	control	Sugar Starvation	44.357	35.0637	-0.339185	-1.74242	0.00055	0.0148656
CG43902	FBgn0264503	chrX:10052466-10089371	control	Sugar Starvation	16.9806	21.922	0.368497	1.89825	0.0001	0.0037754
CG4408	FBgn0039073	chr3R:19187610-19189760	control	Sugar Starvation	3.16822	1.79072	-0.823136	-1.95991	0.0003	0.00935803
CG4476	FBgn0035969	chr3L:9204979-9208356	control	Sugar Starvation	3.50783	1.3969	-1.32835	-2.96452	5e-05	0.00206826
CG4502	FBgn0031896	chr2L:7194907-7204264	control	Sugar Starvation	37.4319	46.1739	0.302809	1.52287	0.0024	0.0429203
CG4587	FBgn0028863	chr2L:15644188-15683347	control	Sugar Starvation	37.6308	57.9784	0.623601	3.09997	5e-05	0.00206826
CG4692	FBgn0035032	chr2R:20485517-20487344	control	Sugar Starvation	1125.2	894.936	-0.33032	-1.68615	0.00075	0.0190789
CG4757	FBgn0027584	chr3R:6986928-6989220	control	Sugar Starvation	7.2959	5.09697	-0.517445	-1.56493	0.0018	0.0353826
CG4847	FBgn0034229	chr2R:13399027-13401364	control	Sugar Starvation	13.7041	5.67037	-1.27309	-3.41015	5e-05	0.00206826
CG4991	FBgn0030817	chrX:16995230-16998597	control	Sugar Starvation	30.2222	23.5509	-0.359823	-1.54982	0.0018	0.0353826
CG5080	FBgn0031313	chr2L:1160289-1163886	control	Sugar Starvation	97.3909	72.4252	-0.427295	-2.13335	5e-05	0.00206826
CG5162	FBgn0030828	chrX:17109334-17111249	control	Sugar Starvation	35.3546	17.7262	-0.996012	-3.79801	5e-05	0.00206826
CG5210	FBgn0013763	chr2R:12560744-12618889	control	Sugar Starvation	87.3232	54.2706	-0.686194	-1.61802	0.00135	0.0290586
CG5508	FBgn0027579	chr3R:23750912-23763575	control	Sugar Starvation	28.7146	21.4879	-0.418263	-1.6273	0.00135	0.0290586
CG5527	FBgn0039564	chr3R:23780638-23783048	control	Sugar Starvation	1.50586	0.739653	-1.02567	-1.75731	0.00125	0.0274021
CG5687	FBgn0035293	chr3L:1933632-1938753	control	Sugar Starvation	105.378	74.8579	-0.493344	-2.47201	5e-05	0.00206826
CG5819	FBgn0034717	chr2R:18180921-18184460	control	Sugar Starvation	1.45553	0.753188	-0.950465	-1.86317	0.00035	0.0106048
CG5867	FBgn0027586	chr2L:13236493-13239297	control	Sugar Starvation	36.646	22.0228	-0.734658	-2.84189	5e-05	0.00206826
CG5892	FBgn0038873	chr3R:17068350-17071140	control	Sugar Starvation	0.792209	0.314755	-1.33165	-1.75028	0.00215	0.0398735
CG5945	FBgn0032494	chr2L:13239988-13241811	control	Sugar Starvation	11.8361	5.71654	-1.04998	-2.72823	5e-05	0.00206826
CG5955	FBgn0036997	chr3L:20460043-20470103	control	Sugar Starvation	63.432	101.533	0.678663	1.92856	0.00015	0.0053052
CG5989	FBgn0017429	chr3L:8595510-8597249	control	Sugar Starvation	36.3878	28.4376	-0.355656	-1.52827	0.0021	0.0390986
CG6067	FBgn0029828	chrX:5849662-5858190	control	Sugar Starvation	10.8219	7.18905	-0.590085	-1.74327	0.00055	0.0148656
CG6074	FBgn0039486	chr3R:22928709-22931906	control	Sugar Starvation	2.54691	1.04719	-1.28222	-1.9387	0.00055	0.0148656
CG6125	FBgn0038337	chr3R:11228525-11232789	control	Sugar Starvation	6.9164	4.23215	-0.708631	-2.03327	0.00015	0.0053052
CG6126	FBgn0038407	chr3R:12023723-12028802	control	Sugar Starvation	98.69	63.9627	-0.625673	-3.12392	5e-05	0.00206826
CG6163	FBgn0036155	chr3L:11355085-11358569	control	Sugar Starvation	14.4929	9.9793	-0.53834	-1.82154	0.0002	0.00679571
CG6225	FBgn0038072	chr3R:8480298-8486582	control	Sugar Starvation	4.1644	2.63339	-0.661189	-1.87274	0.0004	0.0118186
CG6329	FBgn0033872	chr2R:9713879-9722780	control	Sugar Starvation	168.789	225.642	0.418818	1.91772	0.00035	0.0106048
CG6356	FBgn0039178	chr3R:20107806-20115540	control	Sugar Starvation	79.2348	63.7327	-0.3141	-1.57979	0.0018	0.0353826
CG6385	FBgn0034276	chr2R:13641051-13643923	control	Sugar Starvation	4.73671	6.89205	0.541048	1.73637	0.00065	0.0170361
CG6409	FBgn0036106	chr3L:10873798-10875154	control	Sugar Starvation	27.6277	16.0013	-0.787929	-2.83615	5e-05	0.00206826
CG6420	FBgn0039451	chr3R:22543569-22550937	control	Sugar Starvation	28.2968	21.9031	-0.369503	-1.48334	0.0025	0.0442924
CG6426	FBgn0034162	chr2R:12756896-12759358	control	Sugar Starvation	27.5489	11.1098	-1.31017	-3.57796	5e-05	0.00206826
CG6503	FBgn0040606	chr3R:22250419-22250896	control	Sugar Starvation	157.608	115.905	-0.443398	-1.66362	0.0006	0.0158567
CG6701	FBgn0033889	chr2R:9860503-9867670	control	Sugar Starvation	5.24482	3.70593	-0.501058	-1.87231	0.0004	0.0118186
CG6723	FBgn0037895	chr3R:7241939-7244389	control	Sugar Starvation	182.814	143.17	-0.352651	-1.81779	0.0002	0.00679571
CG6749	FBgn0036040	chr3L:9724337-9726907	control	Sugar Starvation	2.50716	15.7218	2.64864	4.73175	5e-05	0.00206826
CG6770	FBgn0032400	chr2L:12045347-12046100	control	Sugar Starvation	375.985	463.687	0.302477	1.52435	0.00215	0.0398735
CG6834	FBgn0037935	chr3R:7510393-7513855	control	Sugar Starvation	16.5576	9.68851	-0.773148	-3.36395	5e-05	0.00206826
CG6836	FBgn0036834	chr3L:18943728-18948506	control	Sugar Starvation	27.0003	19.1117	-0.498524	-1.93146	0.0001	0.0037754
CG6910	FBgn0036262	chr3L:12178083-12180960	control	Sugar Starvation	65.1841	40.6958	-0.67964	-3.29343	5e-05	0.00206826
CG7135	FBgn0030895	chrX:17997685-17999426	control	Sugar Starvation	100.257	75.9184	-0.401184	-1.99438	0.0001	0.0037754
CG7224	FBgn0031971	chr2L:7998933-8004313	control	Sugar Starvation	227.123	146.957	-0.628083	-2.52107	5e-05	0.00206826
CG7300	FBgn0032286	chr2L:10695057-10698195	control	Sugar Starvation	1.68515	0.600794	-1.48793	-2.61673	5e-05	0.00206826
CG7342	FBgn0038716	chr3R:15429096-15432197	control	Sugar Starvation	3.34582	1.37246	-1.28559	-2.68976	5e-05	0.00206826
CG7470	FBgn0037146	chr3L:21965101-21977706	control	Sugar Starvation	36.6588	25.3502	-0.532164	-2.47321	5e-05	0.00206826
CG7720	FBgn0038652	chr3R:14584941-14620876	control	Sugar Starvation	6.45444	3.4956	-0.884753	-2.5926	5e-05	0.00206826
CG7777	FBgn0033635	chr2R:7323750-7329720	control	Sugar Starvation	26.4043	18.7715	-0.492225	-1.79391	0.0006	0.0158567
CG7888	FBgn0036116	chr3L:11047134-11054324	control	Sugar Starvation	376.4	282.312	-0.414978	-1.97873	0.00015	0.0053052
CG8012	FBgn0040832	chr3L:8208379-8209298	control	Sugar Starvation	51.9786	36.0003	-0.529909	-1.54723	0.00185	0.0360674
CG8034	FBgn0031011	chrX:19175212-19192195	control	Sugar Starvation	13.8817	9.55711	-0.53854	-1.68908	0.0012	0.0268
CG8180	FBgn0034021	chr2R:11359694-11370338	control	Sugar Starvation	13.6451	8.34312	-0.709728	-2.59007	5e-05	0.00206826
CG8312	FBgn0037720	chr3R:5417030-5450795	control	Sugar Starvation	17.483	12.027	-0.539671	-1.98032	0.00015	0.0053052
CG8539	FBgn0035791	chr3L:7490310-7491931	control	Sugar Starvation	2.01898	0.911324	-1.14759	-1.88717	0.00045	0.012742
CG8547	FBgn0033919	chr2R:10148710-10155419	control	Sugar Starvation	24.7835	18.4719	-0.424045	-1.98755	5e-05	0.00206826
CG8586	FBgn0033320	chr2R:4580525-4583301	control	Sugar Starvation	10.3845	7.11351	-0.545793	-1.62949	0.0008	0.0198726
CG8646	FBgn0033763	chr2R:8543460-8546846	control	Sugar Starvation	5.70325	3.27459	-0.800471	-2.13507	5e-05	0.00206826
CG8654	FBgn0034479	chr2R:15866748-15872542	control	Sugar Starvation	5.64959	3.70983	-0.606795	-1.74086	0.0006	0.0158567
CG8745	FBgn0036381	chr3L:13853118-13860005	control	Sugar Starvation	122.496	150.339	0.295491	1.51543	0.0025	0.0442924
CG8785	FBgn0033760	chr2R:8528194-8535729	control	Sugar Starvation	1.43495	0.613334	-1.22626	-1.8439	0.00055	0.0148656
CG8837	FBgn0031520	chr2L:3320254-3323141	control	Sugar Starvation	42.7668	29.8254	-0.519951	-2.26334	0.0001	0.0037754
CG9065	FBgn0030610	chrX:14978053-14978688	control	Sugar Starvation	226.714	165.225	-0.456441	-2.0881	5e-05	0.00206826
CG9095	FBgn0030617	chrX:15033961-15057255	control	Sugar Starvation	0.946445	0.536419	-0.819157	-1.66866	0.00125	0.0274021
CG9220	FBgn0030662	chrX:15477193-15487773	control	Sugar Starvation	9.46386	6.26087	-0.596066	-1.85618	0.0003	0.00935803
CG9238	FBgn0036428	chr3L:14534036-14544075	control	Sugar Starvation	4.08601	2.65889	-0.61987	-1.86204	0.00025	0.00814555
CG9336	FBgn0032897	chr2L:20858688-20861014	control	Sugar Starvation	95.0225	61.706	-0.622859	-2.55833	5e-05	0.00206826
CG9377	FBgn0032507	chr2L:13359900-13361527	control	Sugar Starvation	81.0215	9.94186	-3.02672	-10.6016	5e-05	0.00206826
CG9416	FBgn0034438	chr2R:15251145-15261207	control	Sugar Starvation	3.99739	1.51411	-1.40059	-3.62047	5e-05	0.00206826
CG9497	FBgn0031800	chr2L:6346429-6348427	control	Sugar Starvation	4.54449	2.55459	-0.831026	-1.71437	0.0009	0.0217325
CG9572	FBgn0031089	chrX:20042156-20049547	control	Sugar Starvation	2.97007	1.55215	-0.936226	-1.5093	0.00165	0.0334714
CG9649	FBgn0038211	chr3R:10041180-10043604	control	Sugar Starvation	17.8868	25.3039	0.500464	2.04388	0.0001	0.0037754
CG9691	FBgn0030160	chrX:9778474-9779079	control	Sugar Starvation	184.818	144.972	-0.35033	-1.62778	0.0016	0.0330204
CG9701	FBgn0036659	chr3L:16726645-16732464	control	Sugar Starvation	0.946945	0.404326	-1.22776	-1.64039	0.0019	0.0368159
CG9769	FBgn0037270	chr3R:538603-539904	control	Sugar Starvation	278.021	227.788	-0.287503	-1.46795	0.0026	0.0456391
CG9812	FBgn0034860	chr2R:19299858-19307207	control	Sugar Starvation	15.7038	8.52982	-0.880528	-2.66729	5e-05	0.00206826
CG9920	FBgn0038200	chr3R:9923014-9923802	control	Sugar Starvation	0.445447	2.01085	2.17448	2.02994	0.00285	0.0492998
CG9928	FBgn0032472	chr2L:13142493-13142903	control	Sugar Starvation	21.5455	13.4032	-0.684803	-1.61592	0.0014	0.0299991
CG9990	FBgn0039594	chr3R:24500762-24521661	control	Sugar Starvation	5.04065	3.28938	-0.615794	-1.97264	0.0001	0.0037754
chas	FBgn0263258	chrX:17566483-17592559	control	Sugar Starvation	3.59177	2.21276	-0.698846	-2.21219	5e-05	0.00206826
chp	FBgn0267435	chr3R:27022637-27036452	control	Sugar Starvation	5.38452	3.36611	-0.677734	-2.02139	0.00015	0.0053052
Cht5	FBgn0038180	chr3R:9593270-9596454	control	Sugar Starvation	2.33264	1.39103	-0.745807	-1.59011	0.00225	0.0411663
Cht8	FBgn0034580	chr2R:16949150-16952491	control	Sugar Starvation	6.47668	0.872509	-2.89201	-4.64488	5e-05	0.00206826
Cht9	FBgn0034582	chr2R:16955494-16956813	control	Sugar Starvation	32.7979	0.47615	-6.10604	-7.7904	5e-05	0.00206826
cln3	FBgn0036756	chr3L:17802330-17807219	control	Sugar Starvation	9.00946	3.13377	-1.52354	-3.84681	5e-05	0.00206826
corto	FBgn0010313	chr3R:903748-912749	control	Sugar Starvation	20.5589	16.7871	-0.29241	-1.52013	0.00235	0.0425055
CoVIII	FBgn0263911	chr3L:21531958-21532547	control	Sugar Starvation	1109.97	848.142	-0.388138	-1.94204	0.0001	0.0037754
Cpr62Bb	FBgn0035280	chr3L:1832635-1835164	control	Sugar Starvation	3.89524	1.85054	-1.07377	-1.77466	0.0009	0.0217325
Cpr67B	FBgn0035985	chr3L:9397896-9399274	control	Sugar Starvation	12.5455	8.59832	-0.545039	-1.5499	0.00225	0.0411663
CR40677	FBgn0085765	chrXHet:184013-184944	control	Sugar Starvation	59.8575	188.164	1.65239	5.38846	5e-05	0.00206826
CR41602	FBgn0085813	chrXHet:185205-196035	control	Sugar Starvation	227.678	720.209	1.66142	1.68861	0.00275	0.0478309
CR43417	FBgn0263336	chr2R:12704095-12706745	control	Sugar Starvation	1.28635	0.432576	-1.57225	-1.9768	0.00045	0.012742
Crc	FBgn0005585	chr3R:5454412-5456573	control	Sugar Starvation	175.576	233.407	0.410755	2.08952	5e-05	0.00206826
crm	FBgn0000376	chrX:2626410-2632810	control	Sugar Starvation	14.5868	10.8776	-0.42331	-1.68801	0.0009	0.0217325
Csk	FBgn0262081	chr3R:7458999-7476428	control	Sugar Starvation	40.226	31.9564	-0.332021	-1.579	0.0023	0.0417599
cv-d	FBgn0265048	chr3R:11670181-11679301	control	Sugar Starvation	49.0614	38.1088	-0.364462	-1.83601	0.00045	0.012742
Cyp12a4	FBgn0038681	chr3R:14960879-14962858	control	Sugar Starvation	48.3731	38.4836	-0.329961	-1.58067	0.00105	0.0244247
Cyp18a1	FBgn0010383	chrX:18582569-18586778	control	Sugar Starvation	2.88147	1.33073	-1.11458	-2.47251	5e-05	0.00206826
Cyp28a5	FBgn0028940	chr2L:13977302-13979571	control	Sugar Starvation	149.964	102.695	-0.546246	-2.80255	5e-05	0.00206826
Cyp28d1	FBgn0031689	chr2L:5210460-5214730	control	Sugar Starvation	513.676	663.926	0.370164	1.70515	0.00055	0.0148656
Cyp4d21	FBgn0031925	chr2L:7605599-7607701	control	Sugar Starvation	1.93885	0.827203	-1.22889	-2.3204	5e-05	0.00206826
Cyp4e2	FBgn0014469	chr2R:4332216-4334676	control	Sugar Starvation	14.9574	8.79848	-0.765531	-2.82594	5e-05	0.00206826
Cyp4g15	FBgn0030304	chrX:11371113-11377286	control	Sugar Starvation	292.713	216.779	-0.433263	-2.12333	5e-05	0.00206826
Cyp6a8	FBgn0013772	chr2R:10774675-10776514	control	Sugar Starvation	2.91942	5.39849	0.886876	2.33595	5e-05	0.00206826
Cyp9f2	FBgn0038037	chr3R:8229061-8231750	control	Sugar Starvation	174.337	140.682	-0.309442	-1.5893	0.0015	0.0315033
Cyt-b5-r	FBgn0000406	chr2L:16788773-16790721	control	Sugar Starvation	121.807	89.8049	-0.439735	-2.16653	5e-05	0.00206826
DAAM	FBgn0025641	chrX:1183745-1216427	control	Sugar Starvation	47.4641	37.982	-0.321523	-1.61459	0.0007	0.018246
dalao	FBgn0030093	chrX:9043341-9046009	control	Sugar Starvation	31.0548	23.2069	-0.420267	-1.92787	0.0002	0.00679571
Dat	FBgn0019643	chr2R:20027107-20046835	control	Sugar Starvation	281.496	223.522	-0.332698	-1.51567	0.00275	0.0478309
Dip-B	FBgn0000454	chr3R:9608011-9611400	control	Sugar Starvation	144.521	111.013	-0.380555	-1.94468	0.0001	0.0037754
dm	FBgn0262656	chrX:3267191-3285753	control	Sugar Starvation	1.93347	2.55517	0.402228	1.59577	0.002	0.0381323
Dms	FBgn0011581	chr3R:20167272-20169407	control	Sugar Starvation	859.174	1119.36	0.381658	1.76262	0.0004	0.0118186
dnr1	FBgn0260866	chr2R:18450640-18480473	control	Sugar Starvation	24.0125	19.0265	-0.335772	-1.57684	0.00175	0.0349046
dpp	FBgn0000490	chr2L:2428371-2459823	control	Sugar Starvation	1.83175	1.07626	-0.767199	-1.88329	0.00015	0.0053052
dpr9	FBgn0038282	chr3R:10880664-10902927	control	Sugar Starvation	32.1598	45.229	0.491987	2.51536	5e-05	0.00206826
drd	FBgn0260006	chrX:15019787-15031344	control	Sugar Starvation	5.33777	3.52258	-0.599607	-1.93	5e-05	0.00206826
Drip	FBgn0015872	chr2R:7298707-7317150	control	Sugar Starvation	4.13359	2.00833	-1.0414	-1.96273	5e-05	0.00206826
drongo	FBgn0020304	chr2L:833583-851163	control	Sugar Starvation	72.1242	55.7282	-0.372077	-1.81832	0.00025	0.00814555
Drs	FBgn0010381	chr3L:3369555-3369942	control	Sugar Starvation	51.0037	33.681	-0.598664	-1.61593	0.0016	0.0330204
Drsl4	FBgn0052282	chr3L:3315619-3315942	control	Sugar Starvation	10.3984	4.40056	-1.2406	-1.66345	0.0023	0.0417599
Drsl5	FBgn0035434	chr3L:3316780-3317144	control	Sugar Starvation	14.3992	7.4322	-0.954126	-1.64641	0.002	0.0381323
Dup99B	FBgn0250832	chr3R:25540789-25541099	control	Sugar Starvation	5.32055	26.3565	2.30851	2.76499	5e-05	0.00206826
dve	FBgn0020307	chr2R:18131467-18173974	control	Sugar Starvation	10.5211	7.88712	-0.415714	-1.71489	0.00035	0.0106048
e	FBgn0000527	chr3R:17055560-17062900	control	Sugar Starvation	114.856	81.4325	-0.49615	-2.55567	5e-05	0.00206826
Eaat1	FBgn0026439	chr2L:9333566-9341925	control	Sugar Starvation	329.16	419.77	0.350809	1.53725	0.00255	0.0449272
ec	FBgn0000542	chrX:3705683-3751656	control	Sugar Starvation	2.49316	1.73255	-0.525077	-1.70094	0.0011	0.0254015
Ect4	FBgn0262579	chr3L:8056973-8101993	control	Sugar Starvation	56.2563	42.5221	-0.403801	-1.59137	0.00195	0.0375553
Ef1gamma	FBgn0029176	chr3R:25045887-25047831	control	Sugar Starvation	267.403	206.251	-0.374618	-1.92109	5e-05	0.00206826
Ela	FBgn0013949	chr3R:20691071-20693373	control	Sugar Starvation	26.8278	19.8066	-0.437746	-1.57444	0.00175	0.0349046
emp	FBgn0010435	chr2R:20863978-20872321	control	Sugar Starvation	13.6688	8.89387	-0.62	-2.36671	5e-05	0.00206826
exd	FBgn0000611	chrX:15886500-15890556	control	Sugar Starvation	45.6204	65.2509	0.516321	2.62836	5e-05	0.00206826
fln	FBgn0005633	chr3L:19982445-19984881	control	Sugar Starvation	5.48155	9.65489	0.816678	1.59019	0.00205	0.0386978
fne	FBgn0086675	chrX:12811509-12844450	control	Sugar Starvation	46.0685	73.4701	0.673378	3.23601	5e-05	0.00206826
fng	FBgn0011591	chr3L:20918983-20943104	control	Sugar Starvation	97.505	74.1504	-0.395022	-1.86437	0.0002	0.00679571
fon	FBgn0032773	chr2L:19383137-19386205	control	Sugar Starvation	15.4018	9.58112	-0.684832	-2.35146	5e-05	0.00206826
for	FBgn0000721	chr2L:3622071-3656951	control	Sugar Starvation	13.8503	8.15192	-0.764704	-3.17196	5e-05	0.00206826
Frq1	FBgn0030897	chrX:18049401-18068777	control	Sugar Starvation	48.7927	65.1355	0.416779	2.10845	5e-05	0.00206826
Frq2	FBgn0083228	chrX:18071644-18099177	control	Sugar Starvation	56.6226	69.9824	0.305613	1.57076	0.00195	0.0375553
ftz-f1	FBgn0001078	chr3L:18741786-18794578	control	Sugar Starvation	22.094	33.3431	0.593732	2.60935	5e-05	0.00206826
Fuca	FBgn0036169	chr3L:11506804-11513924	control	Sugar Starvation	16.2763	11.8226	-0.461219	-1.71223	0.00065	0.0170361
fus	FBgn0023441	chr2R:11544461-11564174	control	Sugar Starvation	3.0133	1.70437	-0.822107	-1.8493	0.0005	0.0139094
fusl	FBgn0031702	chr2L:5330469-5338073	control	Sugar Starvation	43.1319	30.2186	-0.513316	-2.4377	5e-05	0.00206826
garz	FBgn0264560	chr2R:8213886-8221324	control	Sugar Starvation	25.5167	20.5898	-0.309515	-1.57179	0.002	0.0381323
Gbeta13F	FBgn0001105	chrX:15754147-15760208	control	Sugar Starvation	51.4239	74.2465	0.529883	2.5527	5e-05	0.00206826
Gbeta76C	FBgn0004623	chr3L:19680736-19683092	control	Sugar Starvation	15.1592	8.55709	-0.825004	-2.67097	5e-05	0.00206826
Gel	FBgn0010225	chr3R:60938-68439	control	Sugar Starvation	193.963	129.409	-0.583839	-2.94991	5e-05	0.00206826
Gli	FBgn0001987	chr2L:15756000-15762755	control	Sugar Starvation	4.13935	2.63974	-0.649006	-2.15283	5e-05	0.00206826
Glt	FBgn0001114	chr2L:8672697-8679812	control	Sugar Starvation	29.9596	15.7385	-0.928722	-4.32776	5e-05	0.00206826
GNBP3	FBgn0040321	chr3L:8948120-8949651	control	Sugar Starvation	8.01287	5.47475	-0.549525	-1.56975	0.0016	0.0330204
Gp150	FBgn0013272	chr2R:18205166-18217225	control	Sugar Starvation	29.0444	22.3384	-0.378737	-1.88115	0.0002	0.00679571
GRHR	FBgn0025595	chr2L:6711285-6716186	control	Sugar Starvation	3.89675	2.06763	-0.91429	-2.12012	5e-05	0.00206826
grim	FBgn0015946	chr3L:18295818-18297517	control	Sugar Starvation	1.63517	2.66913	0.706924	1.77906	0.00075	0.0190789
GstD3	FBgn0010039	chr3R:8198789-8199535	control	Sugar Starvation	79.4116	61.4225	-0.370583	-1.61758	0.0013	0.0283025
GstE1	FBgn0034335	chr2R:14285897-14286728	control	Sugar Starvation	136.112	108.715	-0.324245	-1.58871	0.0015	0.0315033
GstS1	FBgn0010226	chr2R:12980750-12985811	control	Sugar Starvation	65.3741	51.6598	-0.339677	-1.61707	0.001	0.0234335
Hakai	FBgn0032812	chr2L:19580611-19582474	control	Sugar Starvation	21.3522	15.7514	-0.438901	-1.5608	0.00175	0.0349046
HDAC4	FBgn0041210	chrX:13156565-13179354	control	Sugar Starvation	27.0216	34.5542	0.354745	1.75396	0.00075	0.0190789
HDAC6	FBgn0026428	chrX:15227342-15234393	control	Sugar Starvation	122.667	96.0896	-0.352293	-1.7991	0.00045	0.012742
HERC2	FBgn0031107	chrX:20265504-20283274	control	Sugar Starvation	25.8005	20.3956	-0.339138	-1.74559	0.0006	0.0158567
HIP-R	FBgn0029676	chrX:3684001-3686510	control	Sugar Starvation	10.997	8.1414	-0.433762	-1.63984	0.00115	0.0260502
Hn	FBgn0001208	chr3L:7753552-7756266	control	Sugar Starvation	20.5151	14.4325	-0.507369	-1.88399	5e-05	0.00206826
Hrs	FBgn0031450	chr2L:2739985-2744934	control	Sugar Starvation	32.8737	25.4619	-0.368597	-1.67008	0.001	0.0234335
Hsepi	FBgn0033087	chr2R:2557658-2560877	control	Sugar Starvation	22.8551	18.3365	-0.317795	-1.50875	0.0029	0.0496234
Hsp26	FBgn0001225	chr3L:9369517-9370475	control	Sugar Starvation	50.3989	97.4406	0.951131	4.08123	5e-05	0.00206826
Hsp27	FBgn0001226	chr3L:9377162-9378382	control	Sugar Starvation	13.0606	22.9342	0.812283	2.91236	5e-05	0.00206826
Hsp60C	FBgn0031728	chr2L:5659876-5670838	control	Sugar Starvation	0.298403	0.819655	1.45775	1.39677	0.0015	0.0315033
Hsp68	FBgn0001230	chr3R:19880112-19883032	control	Sugar Starvation	17.9414	30.4747	0.764323	2.73829	5e-05	0.00206826
Hsp70Ba	FBgn0013277	chr3R:8291025-8293500	control	Sugar Starvation	0.326295	1.16974	1.84195	2.7195	5e-05	0.00206826
Hsp70Bb	FBgn0013278	chr3R:8331514-8334105	control	Sugar Starvation	3.20307	4.87563	0.606135	1.80534	0.00035	0.0106048
htt	FBgn0027655	chr3R:24521963-24560552	control	Sugar Starvation	33.8168	26.1996	-0.368191	-1.68023	0.0006	0.0158567
hug	FBgn0028374	chr3R:8334797-8373951	control	Sugar Starvation	547.667	410.368	-0.416382	-1.62327	0.00165	0.0334714
Idgf4	FBgn0026415	chrX:9822298-9825012	control	Sugar Starvation	329.956	231.867	-0.508977	-2.59226	5e-05	0.00206826
Idh	FBgn0001248	chr3L:8349503-8354006	control	Sugar Starvation	181.367	145.831	-0.314609	-1.61175	0.00145	0.0307245
Ilp2	FBgn0036046	chr3L:9780154-9801813	control	Sugar Starvation	1931	1374.87	-0.490053	-1.88208	5e-05	0.00206826
Ilp5	FBgn0044048	chr3L:9806946-9827448	control	Sugar Starvation	874.875	454.838	-0.943725	-4.18069	5e-05	0.00206826
ImpE1	FBgn0001253	chr3L:8365504-8384271	control	Sugar Starvation	5.67369	8.22882	0.536399	2.16565	5e-05	0.00206826
ImpL2	FBgn0001257	chr3L:4224005-4236333	control	Sugar Starvation	47.6297	35.558	-0.421687	-1.78606	0.00045	0.012742
inaC	FBgn0004784	chr2R:12786087-12789082	control	Sugar Starvation	9.3869	5.73007	-0.712097	-2.45517	5e-05	0.00206826
ine	FBgn0011603	chr2L:4465173-4477022	control	Sugar Starvation	121.19	87.0725	-0.476981	-2.0168	5e-05	0.00206826
Irc	FBgn0038465	chr3R:12828596-12832930	control	Sugar Starvation	78.9848	111.856	0.501991	2.55976	5e-05	0.00206826
Jon65Aiii	FBgn0035665	chr3L:6043856-6044790	control	Sugar Starvation	0.53028	2.08417	1.97465	1.93838	0.00165	0.0334714
Jon65Aiv	FBgn0250815	chr3L:6032254-6033235	control	Sugar Starvation	0.49898	2.69428	2.43285	2.43824	0.001	0.0234335
kibra	FBgn0262127	chr3R:10523337-10549978	control	Sugar Starvation	7.3595	5.69936	-0.368807	-1.61	0.00115	0.0260502
kst	FBgn0004167	chr3L:3336859-3368544	control	Sugar Starvation	2.9486	2.14132	-0.461528	-1.90712	5e-05	0.00206826
l(1)G0148	FBgn0028360	chrX:6548648-6553742	control	Sugar Starvation	15.4946	10.4558	-0.567464	-2.46876	5e-05	0.00206826
l(2)06225	FBgn0010612	chr2L:10975551-10976422	control	Sugar Starvation	690.955	872.325	0.336275	1.67708	0.0012	0.0268
l(3)03670	FBgn0010808	chr3R:26878337-26879637	control	Sugar Starvation	194.965	156.18	-0.320009	-1.60569	0.00125	0.0274021
lama	FBgn0016031	chr3L:5336718-5349192	control	Sugar Starvation	15.9334	10.6835	-0.576675	-2.40142	5e-05	0.00206826
LanA	FBgn0002526	chr3L:6196930-6211122	control	Sugar Starvation	4.10793	2.77799	-0.564367	-2.44262	5e-05	0.00206826
LanB1	FBgn0261800	chr2L:7811420-7820771	control	Sugar Starvation	7.59323	5.85852	-0.374179	-1.60857	0.0012	0.0268
lcs	FBgn0028583	chrX:21267753-21268326	control	Sugar Starvation	108.397	3.59131	-4.91567	-9.51246	5e-05	0.00206826
levy	FBgn0034877	chr2R:19435762-19442241	control	Sugar Starvation	958.992	742.839	-0.368468	-1.65456	0.0011	0.0254015
LM408	FBgn0027611	chr2L:10457657-10462472	control	Sugar Starvation	97.9339	73.742	-0.409322	-2.09215	5e-05	0.00206826
loco	FBgn0020278	chr3R:18445689-18465082	control	Sugar Starvation	23.0881	18.4001	-0.32744	-1.51056	0.0028	0.0485231
loopin-1	FBgn0259795	chr2R:12422454-12424590	control	Sugar Starvation	0.737347	1.4974	1.02205	1.65645	0.00205	0.0386978
LRP1	FBgn0053087	chr2R:4061669-4113943	control	Sugar Starvation	17.0254	13.7851	-0.304583	-1.5709	0.00145	0.0307245
Lsd-1	FBgn0039114	chr3R:19589578-19593210	control	Sugar Starvation	23.5438	14.6627	-0.68319	-1.69697	0.00185	0.0360674
Lsp1alpha	FBgn0002562	chrX:12384415-12386933	control	Sugar Starvation	1.08093	0.187502	-2.52729	-3.0863	5e-05	0.00206826
Lsp1beta	FBgn0002563	chr2L:898643-901316	control	Sugar Starvation	163.313	36.5573	-2.15941	-10.5208	5e-05	0.00206826
Lsp2	FBgn0002565	chr3L:12122492-12124796	control	Sugar Starvation	1265.49	758.045	-0.739344	-2.64448	5e-05	0.00206826
ltd	FBgn0002567	chr2R:5065368-5073866	control	Sugar Starvation	10.0061	6.16193	-0.699423	-2.10222	5e-05	0.00206826
ltl	FBgn0052372	chr3L:7512096-7521113	control	Sugar Starvation	58.8392	41.1885	-0.514537	-2.61033	5e-05	0.00206826
mag	FBgn0036996	chr3L:20446392-20459151	control	Sugar Starvation	0.60515	3.59691	2.57139	1.95638	0.0029	0.0496234
magu	FBgn0262169	chr2R:5940047-5954060	control	Sugar Starvation	11.0024	7.25066	-0.60163	-1.86033	0.00025	0.00814555
Mal-A1	FBgn0002570	chr2R:4334973-4339404	control	Sugar Starvation	0.95019	3.57328	1.91096	2.92056	5e-05	0.00206826
Mal-A6	FBgn0050360	chr2R:4352674-4354701	control	Sugar Starvation	0.356718	1.82413	2.35436	3.08474	5e-05	0.00206826
Mal-A7	FBgn0033296	chr2R:4357053-4359154	control	Sugar Starvation	0.136769	1.20584	3.14022	3.03253	0.00055	0.0148656
mamo	FBgn0267033	chrX:13740130-13882599	control	Sugar Starvation	8.91764	14.0585	0.656704	3.41026	5e-05	0.00206826
Mdr65	FBgn0004513	chr3L:6233599-6238846	control	Sugar Starvation	69.5417	52.205	-0.41369	-2.10937	5e-05	0.00206826
mei-P26	FBgn0026206	chrX:9057287-9083351	control	Sugar Starvation	11.7797	16.9608	0.525907	2.66302	5e-05	0.00206826
Mhc	FBgn0264695	chr2L:16766733-16788766	control	Sugar Starvation	19.5525	11.3377	-0.78622	-3.71101	5e-05	0.00206826
Mip	FBgn0036713	chr3L:17338046-17342766	control	Sugar Starvation	306.759	236.885	-0.372916	-1.81697	0.00025	0.00814555
Mipp1	FBgn0026061	chr3L:16556728-16566434	control	Sugar Starvation	21.5343	13.2164	-0.704305	-2.71332	5e-05	0.00206826
Mkrn1	FBgn0029152	chr3L:21522923-21526813	control	Sugar Starvation	17.4535	25.1194	0.525286	2.58951	5e-05	0.00206826
msi	FBgn0011666	chr3R:21341839-21434849	control	Sugar Starvation	17.2378	21.9245	0.346967	1.82007	0.00095	0.0227665
Mst57Da	FBgn0011668	chr3R:21657296-21657621	control	Sugar Starvation	2.1102	9.61689	2.18819	2.10845	0.0008	0.0198726
Mst57Db	FBgn0011669	chr3R:21656443-21656636	control	Sugar Starvation	17.1551	57.0381	1.73329	2.32727	0.00015	0.0053052
Mst84Dc	FBgn0004174	chr3R:3189975-3190395	control	Sugar Starvation	1.59862	7.26798	2.18473	1.94107	0.00085	0.0208964
msta	FBgn0053548	chrX:2099882-2107808	control	Sugar Starvation	5.08052	2.69444	-0.91499	-2.06998	0.0001	0.0037754
Muc12Ea	FBgn0052602	chrX:14171861-14182073	control	Sugar Starvation	1.58558	2.91099	0.876501	3.45741	5e-05	0.00206826
Muc68D	FBgn0036203	chr3L:11760398-11765259	control	Sugar Starvation	59.4153	1.3603	-5.44884	-13.0318	5e-05	0.00206826
Mur18B	FBgn0030999	chrX:19107288-19108971	control	Sugar Starvation	1.17212	3.05252	1.38088	2.31804	5e-05	0.00206826
Myo31DF	FBgn0086347	chr2L:10491813-10507015	control	Sugar Starvation	6.70272	4.94641	-0.438363	-1.61058	0.0012	0.0268
NAAT1	FBgn0029762	chrX:5299264-5304878	control	Sugar Starvation	1.76302	0.980015	-0.847177	-1.62842	0.00145	0.0307245
Ncc69	FBgn0036279	chr3L:12361745-12384544	control	Sugar Starvation	63.2725	44.5368	-0.50658	-2.55265	5e-05	0.00206826
Nep4	FBgn0038818	chr3R:16478288-16485626	control	Sugar Starvation	121.403	84.78	-0.518005	-2.63344	5e-05	0.00206826
NfI	FBgn0042696	chr4:288915-298800	control	Sugar Starvation	64.0798	80.2141	0.323986	1.60638	0.00175	0.0349046
nimB2	FBgn0028543	chr2L:13963520-13967022	control	Sugar Starvation	18.5752	12.1003	-0.618331	-2.05748	5e-05	0.00206826
ninaC	FBgn0002938	chr2L:7377701-7384344	control	Sugar Starvation	19.8848	12.1515	-0.710532	-3.29091	5e-05	0.00206826
ninaE	FBgn0002940	chr3R:15711967-15713928	control	Sugar Starvation	195.182	109.826	-0.829603	-4.11215	5e-05	0.00206826
Npc2g	FBgn0039800	chr3R:26570326-26570985	control	Sugar Starvation	32.865	19.5714	-0.747807	-2.19941	5e-05	0.00206826
Npc2h	FBgn0039801	chr3R:26571200-26572010	control	Sugar Starvation	21.6269	12.7417	-0.763269	-2.22298	5e-05	0.00206826
npf	FBgn0027109	chr3R:12434941-12437047	control	Sugar Starvation	264.74	210.721	-0.329245	-1.64297	0.00085	0.0208964
Nplp2	FBgn0040813	chr3L:13349633-13350323	control	Sugar Starvation	442.104	208.182	-1.08654	-5.20858	5e-05	0.00206826
Oat	FBgn0022774	chr3L:19640379-19642951	control	Sugar Starvation	23.0758	30.7446	0.413956	1.62934	0.0018	0.0353826
Oatp74D	FBgn0036732	chr3L:17472195-17504793	control	Sugar Starvation	18.8447	13.3407	-0.49833	-2.27602	5e-05	0.00206826
Obp19d	FBgn0011280	chrX:20290639-20292009	control	Sugar Starvation	122.21	50.1566	-1.28486	-5.14706	5e-05	0.00206826
Obp99b	FBgn0039685	chr3R:25541975-25542618	control	Sugar Starvation	291.389	72.7148	-2.00262	-8.59274	5e-05	0.00206826
ogre	FBgn0004646	chrX:6867645-6885351	control	Sugar Starvation	182.985	143.303	-0.352657	-1.69462	0.0008	0.0198726
Optix	FBgn0025360	chr2R:3916433-3930042	control	Sugar Starvation	21.9743	16.1168	-0.447254	-1.58172	0.00145	0.0307245
Orct	FBgn0019952	chr3R:20101981-20104514	control	Sugar Starvation	61.4766	41.3258	-0.572994	-2.80689	5e-05	0.00206826
Ork1	FBgn0017561	chrX:10772076-10784957	control	Sugar Starvation	47.2326	36.8439	-0.358355	-1.69501	0.00075	0.0190789
Paip2	FBgn0038100	chr3R:8806513-8811278	control	Sugar Starvation	31.7713	39.1752	0.302217	1.46733	0.0029	0.0496234
Pdh	FBgn0011693	chr3L:16345090-16347397	control	Sugar Starvation	65.7288	34.5483	-0.927909	-3.62789	5e-05	0.00206826
Peb	FBgn0004181	chr2R:21062648-21064238	control	Sugar Starvation	0.481007	3.35521	2.80227	3.87915	5e-05	0.00206826
PebII	FBgn0011694	chr2R:21061319-21061729	control	Sugar Starvation	1.28846	8.19992	2.66996	2.94697	0.00025	0.00814555
PebIII	FBgn0011695	chr2R:19914055-19915040	control	Sugar Starvation	192.799	149.027	-0.371521	-1.75897	0.0005	0.0139094
pes	FBgn0031969	chr2L:7986785-7994184	control	Sugar Starvation	17.8013	13.4977	-0.399269	-1.64505	0.00045	0.012742
pgant2	FBgn0031530	chr2L:3404459-3426936	control	Sugar Starvation	33.1698	41.1681	0.311654	1.5867	0.00165	0.0334714
PGRP-SB1	FBgn0043578	chr3L:16720398-16721089	control	Sugar Starvation	13.0571	7.17227	-0.864333	-1.92065	0.00015	0.0053052
pHCl	FBgn0264908	chr3L:15840717-15892129	control	Sugar Starvation	29.4841	37.043	0.329262	1.60717	0.0018	0.0353826
Picot	FBgn0024315	chr2R:12542819-12555183	control	Sugar Starvation	109.869	77.8641	-0.496748	-2.50175	5e-05	0.00206826
Pino	FBgn0016926	chr2L:1114653-1128953	control	Sugar Starvation	84.519	67.0397	-0.334259	-1.69014	0.00035	0.0106048
pio	FBgn0020521	chr2R:20468771-20485385	control	Sugar Starvation	2.90827	1.50774	-0.94777	-2.22944	5e-05	0.00206826
pirk	FBgn0034647	chr2R:17548471-17549749	control	Sugar Starvation	0.854323	2.48331	1.53941	2.54222	5e-05	0.00206826
Pld	FBgn0033075	chr2R:2129339-2142975	control	Sugar Starvation	3.12243	2.25161	-0.471711	-1.49738	0.00245	0.0437323
Prm	FBgn0003149	chr3L:8725957-8738410	control	Sugar Starvation	4.92626	3.50453	-0.491271	-1.57834	0.0014	0.0299991
pst	FBgn0035770	chr3L:7350374-7353363	control	Sugar Starvation	22.3555	16.0783	-0.475515	-2.08721	5e-05	0.00206826
Ptr	FBgn0262867	chr2R:2069252-2083825	control	Sugar Starvation	15.7433	9.87906	-0.672296	-3.12543	5e-05	0.00206826
Rab27	FBgn0025382	chrX:1367909-1370963	control	Sugar Starvation	115.133	88.7481	-0.375517	-1.67228	0.0008	0.0198726
Reg-5	FBgn0015801	chr2R:20675528-20680929	control	Sugar Starvation	9.00668	5.69179	-0.662112	-1.66464	0.00075	0.0190789
repo	FBgn0011701	chr3R:14061915-14067906	control	Sugar Starvation	73.6632	56.706	-0.377442	-1.83497	0.0003	0.00935803
Rfabg	FBgn0087002	chr4:1085531-1097899	control	Sugar Starvation	90.3408	54.969	-0.71676	-3.16039	5e-05	0.00206826
Rh2	FBgn0003248	chr3R:14725144-14726741	control	Sugar Starvation	238.918	152.701	-0.645809	-3.25508	5e-05	0.00206826
Rh3	FBgn0003249	chr3R:15906781-15908172	control	Sugar Starvation	9.83043	5.72726	-0.77941	-2.17701	5e-05	0.00206826
Rh6	FBgn0019940	chr3R:11308879-11310421	control	Sugar Starvation	15.453	10.6224	-0.54078	-1.72982	0.00085	0.0208964
RhoGAP71E	FBgn0036518	chr3L:15581959-15603486	control	Sugar Starvation	21.3882	27.3669	0.355617	1.5955	0.00135	0.0290586
RhoGDI	FBgn0036921	chr3L:19921842-19926038	control	Sugar Starvation	106.072	131.487	0.309869	1.56092	0.00155	0.0323393
Ripalpha	FBgn0032189	chr2L:10199395-10200972	control	Sugar Starvation	13.162	17.7052	0.427789	1.60696	0.00165	0.0334714
RpL11	FBgn0013325	chr2R:15329853-15331014	control	Sugar Starvation	1316.43	1060.51	-0.311872	-1.56034	0.00185	0.0360674
RpL13	FBgn0011272	chr2L:9964146-9968619	control	Sugar Starvation	1311.5	971.947	-0.432263	-1.95586	0.00015	0.0053052
RpL13A	FBgn0037351	chr3R:1450195-1451669	control	Sugar Starvation	1357.95	945.128	-0.522849	-2.61131	5e-05	0.00206826
RpL18	FBgn0035753	chr3L:7231641-7234451	control	Sugar Starvation	1875.9	1395.65	-0.42664	-2.03567	5e-05	0.00206826
RpL19	FBgn0002607	chr2R:20855967-20857070	control	Sugar Starvation	1553.11	1241.92	-0.322586	-1.55071	0.00165	0.0334714
RpL22	FBgn0015288	chrX:656592-659172	control	Sugar Starvation	1596.06	1237.75	-0.366803	-1.6721	0.001	0.0234335
RpL24	FBgn0032518	chr2L:13394122-13395115	control	Sugar Starvation	1362.09	1095.63	-0.31406	-1.48002	0.0027	0.0471336
RpL35A	FBgn0037328	chr3R:1291351-1292823	control	Sugar Starvation	1341.84	1054.49	-0.347673	-1.7286	0.00065	0.0170361
RpL6	FBgn0039857	chr3R:27420513-27421926	control	Sugar Starvation	1443.37	1130.43	-0.352573	-1.67829	0.0008	0.0198726
RpLP1	FBgn0002593	chr2L:419951-420864	control	Sugar Starvation	2029.16	1638.65	-0.308374	-1.50134	0.0029	0.0496234
RpS19a	FBgn0010412	chrX:16531911-16532953	control	Sugar Starvation	1425.73	1080.29	-0.400283	-1.99581	5e-05	0.00206826
RpS26	FBgn0261597	chr2L:18442034-18443228	control	Sugar Starvation	2908.73	2156.2	-0.431898	-1.9827	5e-05	0.00206826
Rsf1	FBgn0011305	chr2L:10261794-10263554	control	Sugar Starvation	64.7098	80.3635	0.312556	1.60214	0.00155	0.0323393
santa-maria	FBgn0025697	chr2L:7437491-7451167	control	Sugar Starvation	54.7229	38.7609	-0.497545	-2.15005	5e-05	0.00206826
sas	FBgn0002306	chr3R:2981272-3009424	control	Sugar Starvation	1.83076	0.823623	-1.15238	-2.85624	5e-05	0.00206826
scaf	FBgn0033033	chr2R:1564254-1579228	control	Sugar Starvation	36.2884	29.3153	-0.307852	-1.52807	0.0024	0.0429203
Scgdelta	FBgn0025391	chrX:1639908-1648096	control	Sugar Starvation	45.473	33.9555	-0.421367	-2.00436	5e-05	0.00206826
schlank	FBgn0040918	chrX:6151699-6161260	control	Sugar Starvation	30.6617	40.4769	0.40066	1.83221	0.00035	0.0106048
Scp2	FBgn0020907	chr3R:12400247-12409385	control	Sugar Starvation	241.432	192.55	-0.326383	-1.55083	0.0021	0.0390986
Sdc	FBgn0010415	chr2R:17276900-17368720	control	Sugar Starvation	94.5924	119.441	0.336506	1.65401	0.0011	0.0254015
Sfp60F	FBgn0259968	chr2R:21059767-21060218	control	Sugar Starvation	1.07166	6.48844	2.59803	2.64768	0.00035	0.0106048
Sip1	FBgn0010620	chr2R:13282100-13292678	control	Sugar Starvation	2.1122	1.2401	-0.768288	-1.52933	0.0029	0.0496234
SK	FBgn0029761	chrX:5234268-5298760	control	Sugar Starvation	28.9617	45.2082	0.642438	2.99181	5e-05	0.00206826
S-Lap3	FBgn0045770	chr3L:10458286-10462074	control	Sugar Starvation	0.253988	0.75269	1.5673	1.75147	0.0008	0.0198726
S-Lap7	FBgn0033868	chr2R:9657419-9675307	control	Sugar Starvation	0.475702	1.63732	1.78321	2.3296	0.0005	0.0139094
slim	FBgn0261477	chr2R:14328446-14333057	control	Sugar Starvation	47.7956	37.906	-0.334451	-1.55618	0.0021	0.0390986
slow	FBgn0035539	chr3L:4384441-4403181	control	Sugar Starvation	11.8606	8.6343	-0.458021	-1.68656	0.0008	0.0198726
sls	FBgn0086906	chr3L:2039680-2115611	control	Sugar Starvation	0.706654	0.459954	-0.619514	-1.94787	0.00015	0.0053052
Snap25	FBgn0011288	chr3L:24067328-24292305	control	Sugar Starvation	250.389	349.99	0.483142	2.28066	5e-05	0.00206826
snRNA:7SK	FBgn0065099	chr3R:3300274-3300718	control	Sugar Starvation	18.0002	34.6009	0.942796	2.18974	5e-05	0.00206826
Sod3	FBgn0033631	chr2R:7267849-7271799	control	Sugar Starvation	290.178	202.528	-0.518814	-2.46364	5e-05	0.00206826
sog	FBgn0003463	chrX:15497284-15527467	control	Sugar Starvation	12.1497	7.04106	-0.787059	-3.03046	5e-05	0.00206826
SoxN	FBgn0029123	chr2L:8825624-8829670	control	Sugar Starvation	54.8246	43.3181	-0.339852	-1.75358	0.00015	0.0053052
Spase22-23	FBgn0039172	chr3R:20052744-20055757	control	Sugar Starvation	20.3816	27.0932	0.410665	1.80177	0.0004	0.0118186
Spat	FBgn0014031	chrX:6422980-6424759	control	Sugar Starvation	11.1241	7.25448	-0.616739	-1.75766	0.00045	0.012742
spin	FBgn0086676	chr2R:12012487-12025748	control	Sugar Starvation	46.197	36.7896	-0.328501	-1.66095	0.00115	0.0260502
SPoCk	FBgn0052451	chr3L:22742543-22780687	control	Sugar Starvation	56.0367	70.4628	0.33049	1.66014	0.00095	0.0227665
Sry-delta	FBgn0003512	chr3R:25869062-25870608	control	Sugar Starvation	24.2551	18.5508	-0.386805	-1.49378	0.0029	0.0496234
stl	FBgn0086408	chr2R:18694851-18703498	control	Sugar Starvation	13.5188	10.3922	-0.37946	-1.53228	0.00205	0.0386978
Syt7	FBgn0039900	chr4:299310-327107	control	Sugar Starvation	117.394	155.143	0.402233	2.04231	0.00015	0.0053052
Taf12	FBgn0011290	chr3R:7504107-7505412	control	Sugar Starvation	134.466	108.185	-0.313751	-1.51353	0.0024	0.0429203
Tep2	FBgn0041182	chr2L:7693029-7701601	control	Sugar Starvation	45.3959	35.8429	-0.340873	-1.54861	0.0022	0.0407214
Tep4	FBgn0041180	chr2L:19548506-19556451	control	Sugar Starvation	3.20861	2.17847	-0.558633	-1.78221	0.00045	0.012742
Tequila	FBgn0023479	chr3L:9067744-9085231	control	Sugar Starvation	141.302	101.097	-0.483038	-2.24864	5e-05	0.00206826
Tg	FBgn0031975	chr2L:8011404-8026898	control	Sugar Starvation	10.7986	7.74901	-0.478758	-1.76559	0.0003	0.00935803
Thor	FBgn0261560	chr2L:3478433-3479612	control	Sugar Starvation	20.2464	11.9572	-0.759786	-2.15024	5e-05	0.00206826
Tie	FBgn0014073	chr3L:4510697-4532145	control	Sugar Starvation	0.887161	0.514966	-0.784719	-1.71812	0.00115	0.0260502
Tig	FBgn0011722	chr2L:6412314-6423308	control	Sugar Starvation	1.84362	0.853068	-1.11181	-1.86243	0.0003	0.00935803
TM9SF4	FBgn0028541	chr2L:13771086-13773905	control	Sugar Starvation	65.6149	52.6977	-0.316283	-1.59648	0.00125	0.0274021
Toll-7	FBgn0034476	chr2R:15714409-15720473	control	Sugar Starvation	20.9935	16.9255	-0.310742	-1.57295	0.00115	0.0260502
TotC	FBgn0044812	chr3R:16698709-16699302	control	Sugar Starvation	4.23431	0.490759	-3.10904	-2.89536	0.00075	0.0190789
TotM	FBgn0031701	chr2L:5329856-5330464	control	Sugar Starvation	2.30076	0.677787	-1.7632	-1.5425	0.00225	0.0411663
Tps1	FBgn0027560	chr2L:4388326-4393876	control	Sugar Starvation	31.2926	16.6007	-0.914579	-2.70831	5e-05	0.00206826
Trissin	FBgn0038343	chr3R:11310451-11311281	control	Sugar Starvation	462.582	368.364	-0.328574	-1.65407	0.001	0.0234335
Trn	FBgn0024921	chr3L:6186579-6193485	control	Sugar Starvation	19.485	24.3554	0.321879	1.66384	0.0012	0.0268
trp	FBgn0003861	chr3R:25740242-25746011	control	Sugar Starvation	8.22678	4.95951	-0.73013	-2.77172	5e-05	0.00206826
trpl	FBgn0005614	chr2R:5641201-5653023	control	Sugar Starvation	6.86153	3.40856	-1.00937	-3.35902	5e-05	0.00206826
tsl	FBgn0003867	chr3R:17603835-17608258	control	Sugar Starvation	4.57902	2.82384	-0.697379	-1.57136	0.00175	0.0349046
Tsp	FBgn0031850	chr2L:6686790-6709086	control	Sugar Starvation	5.2935	2.40852	-1.13607	-2.96401	5e-05	0.00206826
Tsp39D	FBgn0032943	chr2L:21344606-21358271	control	Sugar Starvation	17.1356	27.4792	0.681341	2.76979	5e-05	0.00206826
Tsp42Ed	FBgn0029507	chr2R:2897364-2899244	control	Sugar Starvation	16.9583	25.1898	0.570847	1.74768	0.0004	0.0118186
Tsp42Ee	FBgn0029506	chr2R:2899758-2905867	control	Sugar Starvation	87.6334	107.597	0.296087	1.52249	0.0026	0.0456391
Tsp42Eh	FBgn0033129	chr2R:2921066-2922425	control	Sugar Starvation	1.69909	0.483006	-1.81465	-1.95043	0.00125	0.0274021
unk	FBgn0004395	chr3R:18975360-18983584	control	Sugar Starvation	18.0297	22.2806	0.305416	1.61238	0.00115	0.0260502
Vap-33-1	FBgn0029687	chrX:3842764-3849491	control	Sugar Starvation	52.4195	71.2858	0.443511	2.2494	5e-05	0.00206826
Vinc	FBgn0004397	chrX:2108318-2116492	control	Sugar Starvation	22.9703	15.945	-0.526662	-2.39227	5e-05	0.00206826
vkg	FBgn0016075	chr2L:5012143-5028191	control	Sugar Starvation	95.22	77.558	-0.29599	-1.49629	0.00255	0.0449272
vri	FBgn0016076	chr2L:5289189-5311111	control	Sugar Starvation	4.842	3.26583	-0.568153	-1.7925	0.0005	0.0139094
wb	FBgn0261563	chr2L:14263026-14328262	control	Sugar Starvation	1.48725	1.0566	-0.493225	-1.50535	0.0024	0.0429203
wdp	FBgn0034718	chr2R:18185717-18199425	control	Sugar Starvation	31.4688	20.8201	-0.595944	-2.86254	5e-05	0.00206826
wgn	FBgn0030941	chrX:18518081-18528936	control	Sugar Starvation	29.9779	22.8989	-0.388624	-1.83678	0.00025	0.00814555
yellow-f2	FBgn0038105	chr3R:8819038-8820869	control	Sugar Starvation	5.6901	2.65574	-1.09934	-2.45705	5e-05	0.00206826
yip7	FBgn0040060	chr3L:6028315-6029275	control	Sugar Starvation	0.44684	2.35488	2.39782	2.25805	0.0012	0.0268
zormin	FBgn0052311	chr3L:2117465-2151700	control	Sugar Starvation	11.3967	7.25563	-0.651447	-3.16454	5e-05	0.00206826
