# Supplementary material for: Sugar Promotes Feeding in Flies via the Serine Protease Homolog scarface
Source: Cell Rep. 2018 Sep 18;24(12):3194–3206.e4. doi: 10.1016/j.celrep.2018.08.059 (PMC6167639; doi:10.1016/j.celrep.2018.08.059)
Supplement: Data S1. Cytoscape Network of GO Term Enrichment Associated with Sugar-Absence and Macronutrient-Presence Datasets, Related to Figure 2 — Comparison of the GO term enrichment associated with Sugar-Absence (SA) and Macronutrient-Presence (MP) datasets visualized by the Cytoscape enrichment app. The node (inner circle) size corresponds to the number of genes in the MP dataset while the node border (outer circle) size corresponds those in SA dataset within the given biological process. The color of the node and border corresponds to the significance of the enrichment. Edge size corresponds to the number of genes that overlap between the two connected biological processes. Green edges correspond to the MP dataset and blue corresponds to SA dataset. [file mmc6.zip]

Archive with 1 entries (1 files):
- celrep_5450_Prasad_and_Hens_Network_File_S1.xgmml
