# Supplementary material for: Sugar Promotes Feeding in Flies via the Serine Protease Homolog scarface
Source: Cell Rep. 2018 Sep 18;24(12):3194–3206.e4. doi: 10.1016/j.celrep.2018.08.059 (PMC6167639; doi:10.1016/j.celrep.2018.08.059)
Supplement: Data S1. Cytoscape Network of GO Term Enrichment Associated with Sugar-Absence and Macronutrient-Presence Datasets, Related to Figure 2 — Comparison of the GO term enrichment associated with Sugar-Absence (SA) and Macronutrient-Presence (MP) datasets visualized by the Cytoscape enrichment app. The node (inner circle) size corresponds to the number of genes in the MP dataset while the node border (outer circle) size corresponds those in SA dataset within the given biological process. The color of the node and border corresponds to the significance of the enrichment. Edge size corresponds to the number of genes that overlap between the two connected biological processes. Green edges correspond to the MP dataset and blue corresponds to SA dataset. [file mmc6.zip › celrep_5450_Prasad_and_Hens_Network_File_S1.xgmml]

<?xml version="1.0" encoding="UTF-8" standalone="yes"?>
<graph id="52" label="808" directed="0" cy:documentVersion="3.0" xmlns:dc="http://purl.org/dc/elements/1.1/" xmlns:xlink="http://www.w3.org/1999/xlink" xmlns:rdf="http://www.w3.org/1999/02/22-rdf-syntax-ns#" xmlns:cy="http://www.cytoscape.org" xmlns="http://www.cs.rpi.edu/XGMML">
  <att name="networkMetadata">
    <rdf:RDF>
      <rdf:Description rdf:about="http://www.cytoscape.org/">
        <dc:type>Protein-Protein Interaction</dc:type>
        <dc:description>N/A</dc:description>
        <dc:identifier>N/A</dc:identifier>
        <dc:date>2017-08-08 12:59:21</dc:date>
        <dc:title>808</dc:title>
        <dc:source>http://www.cytoscape.org/</dc:source>
        <dc:format>Cytoscape-XGMML</dc:format>
      </rdf:Description>
    </rdf:RDF>
  </att>
  <att name="shared name" value="EM1_Enrichment Map" type="string" cy:type="String"/>
  <att name="name" value="EM1_Enrichment Map" type="string" cy:type="String"/>
  <att name="selected" value="1" type="boolean" cy:type="Boolean"/>
  <att name="__Annotations" type="list" cy:type="List" cy:elementType="String">
  </att>
  <att name="layoutAlgorithm" value="Circular Layout" type="string" cy:type="String" cy:hidden="1"/>
  <graphics>
    <att name="NETWORK_BACKGROUND_PAINT" value="#FFFFFF" type="string" cy:type="String"/>
    <att name="NETWORK_WIDTH" value="1371.0" type="string" cy:type="String"/>
    <att name="NETWORK_SCALE_FACTOR" value="0.2795423454749895" type="string" cy:type="String"/>
    <att name="NETWORK_HEIGHT" value="631.0" type="string" cy:type="String"/>
    <att name="NETWORK_DEPTH" value="0.0" type="string" cy:type="String"/>
    <att name="NETWORK_EDGE_SELECTION" value="true" type="string" cy:type="String"/>
    <att name="NETWORK_CENTER_Z_LOCATION" value="0.0" type="string" cy:type="String"/>
    <att name="NETWORK_CENTER_Y_LOCATION" value="-6.149810791015625" type="string" cy:type="String"/>
    <att name="NETWORK_CENTER_X_LOCATION" value="17.22747802734375" type="string" cy:type="String"/>
    <att name="NETWORK_TITLE" value="" type="string" cy:type="String"/>
    <att name="NETWORK_NODE_SELECTION" value="true" type="string" cy:type="String"/>
  </graphics>
  <node id="165" label="RHYTHMIC PROCESS">
    <att name="shared name" value="RHYTHMIC PROCESS" type="string" cy:type="String"/>
    <att name="name" value="RHYTHMIC PROCESS" type="string" cy:type="String"/>
    <att name="selected" value="0" type="boolean" cy:type="Boolean"/>
    <att name="EM1_GS_DESCR" value="GOTERM_BP_FAT" type="string" cy:type="String"/>
    <att name="EM1_Formatted_name" value="RHYTHMIC PROCESS " type="string" cy:type="String"/>
    <att name="EM1_Name" value="RHYTHMIC PROCESS" type="string" cy:type="String"/>
    <att name="EM1_GS_Source" value="none" type="string" cy:type="String"/>
    <att name="EM1_GS_Type" value="ENR" type="string" cy:type="String"/>
    <att name="EM1_Genes" type="list" cy:type="List" cy:elementType="String">
      <att name="EM1_Genes" value="FBGN0000527" type="string" cy:type="String"/>
      <att name="EM1_Genes" value="&quot;FBGN0032494" type="string" cy:type="String"/>
      <att name="EM1_Genes" value="FBGN0017561" type="string" cy:type="String"/>
      <att name="EM1_Genes" value="FBGN0036046" type="string" cy:type="String"/>
      <att name="EM1_Genes" value="FBGN0027586" type="string" cy:type="String"/>
      <att name="EM1_Genes" value="FBGN0039483" type="string" cy:type="String"/>
      <att name="EM1_Genes" value="FBGN0044048" type="string" cy:type="String"/>
      <att name="EM1_Genes" value="FBGN0086408&quot;" type="string" cy:type="String"/>
      <att name="EM1_Genes" value="FBGN0019643" type="string" cy:type="String"/>
    </att>
    <att name="EM1_pvalue_dataset1" value="0.338040395" type="real" cy:type="Double"/>
    <att name="EM1_Colouring_dataset1" value="0.6619596050000001" type="real" cy:type="Double"/>
    <att name="EM1_ES_dataset1" type="real" cy:type="Double"/>
    <att name="EM1_NES_dataset1" type="real" cy:type="Double"/>
    <att name="EM1_fdr_qvalue_dataset1" value="0.938976393" type="real" cy:type="Double"/>
    <att name="EM1_fwer_qvalue_dataset1" type="real" cy:type="Double"/>
    <att name="EM1_gs_size_dataset1" value="5" type="integer" cy:type="Integer"/>
    <att name="EM1_pvalue_dataset2" value="0.008281052" type="real" cy:type="Double"/>
    <att name="EM1_Colouring_dataset2" value="0.991718948" type="real" cy:type="Double"/>
    <att name="EM1_ES_dataset2" type="real" cy:type="Double"/>
    <att name="EM1_NES_dataset2" type="real" cy:type="Double"/>
    <att name="EM1_fdr_qvalue_dataset2" value="0.338283481" type="real" cy:type="Double"/>
    <att name="EM1_fwer_qvalue_dataset2" type="real" cy:type="Double"/>
    <att name="EM1_gs_size_dataset2" value="9" type="integer" cy:type="Integer"/>
    <graphics x="-77.31675416233014" h="20.0" width="4.0" y="834.8381237385005" outline="#D6604D" type="ELLIPSE" z="0.0" w="20.0" fill="#F7F7F7">
      <att name="NODE_LABEL_WIDTH" value="200.0" type="string" cy:type="String"/>
      <att name="NODE_CUSTOMGRAPHICS_POSITION_5" value="C,C,c,0.00,0.00" type="string" cy:type="String"/>
      <att name="NODE_CUSTOMGRAPHICS_SIZE_2" value="20.0" type="string" cy:type="String"/>
      <att name="NODE_DEPTH" value="0.0" type="string" cy:type="String"/>
      <att name="NODE_CUSTOMGRAPHICS_POSITION_9" value="C,C,c,0.00,0.00" type="string" cy:type="String"/>
      <att name="NODE_CUSTOMGRAPHICS_5" value="org.cytoscape.ding.customgraphics.NullCustomGraphics,0,[ Remove Graphics ]," type="string" cy:type="String"/>
      <att name="COMPOUND_NODE_PADDING" value="10.0" type="string" cy:type="String"/>
      <att name="NODE_CUSTOMGRAPHICS_POSITION_2" value="C,C,c,0.00,0.00" type="string" cy:type="String"/>
      <att name="NODE_SELECTED" value="false" type="string" cy:type="String"/>
      <att name="NODE_CUSTOMGRAPHICS_SIZE_8" value="20.0" type="string" cy:type="String"/>
      <att name="NODE_CUSTOMGRAPHICS_POSITION_3" value="C,C,c,0.00,0.00" type="string" cy:type="String"/>
      <att name="NODE_CUSTOMGRAPHICS_SIZE_7" value="20.0" type="string" cy:type="String"/>
      <att name="NODE_CUSTOMGRAPHICS_2" value="org.cytoscape.ding.customgraphics.NullCustomGraphics,0,[ Remove Graphics ]," type="string" cy:type="String"/>
      <att name="NODE_CUSTOMGRAPHICS_POSITION_8" value="C,C,c,0.00,0.00" type="string" cy:type="String"/>
      <att name="NODE_VISIBLE" value="true" type="string" cy:type="String"/>
      <att name="NODE_BORDER_STROKE" value="SOLID" type="string" cy:type="String"/>
      <att name="NODE_CUSTOMGRAPHICS_SIZE_1" value="20.0" type="string" cy:type="String"/>
      <att name="NODE_CUSTOMGRAPHICS_SIZE_9" value="20.0" type="string" cy:type="String"/>
      <att name="NODE_CUSTOMGRAPHICS_POSITION_4" value="C,C,c,0.00,0.00" type="string" cy:type="String"/>
      <att name="NODE_LABEL_COLOR" value="#000000" type="string" cy:type="String"/>
      <att name="NODE_CUSTOMGRAPHICS_SIZE_3" value="20.0" type="string" cy:type="String"/>
      <att name="COMPOUND_NODE_SHAPE" value="ROUND_RECTANGLE" type="string" cy:type="String"/>
      <att name="NODE_CUSTOMGRAPHICS_4" value="org.cytoscape.ding.customgraphics.NullCustomGraphics,0,[ Remove Graphics ]," type="string" cy:type="String"/>
      <att name="NODE_TOOLTIP" value="" type="string" cy:type="String"/>
      <att name="NODE_CUSTOMGRAPHICS_SIZE_4" value="20.0" type="string" cy:type="String"/>
      <att name="NODE_LABEL_TRANSPARENCY" value="255" type="string" cy:type="String"/>
      <att name="NODE_SELECTED_PAINT" value="#FFFF00" type="string" cy:type="String"/>
      <att name="NODE_CUSTOMGRAPHICS_8" value="org.cytoscape.ding.customgraphics.NullCustomGraphics,0,[ Remove Graphics ]," type="string" cy:type="String"/>
      <att name="NODE_CUSTOMGRAPHICS_POSITION_7" value="C,C,c,0.00,0.00" type="string" cy:type="String"/>
      <att name="NODE_CUSTOMGRAPHICS_9" value="org.cytoscape.ding.customgraphics.NullCustomGraphics,0,[ Remove Graphics ]," type="string" cy:type="String"/>
      <att name="NODE_CUSTOMGRAPHICS_POSITION_1" value="C,C,c,0.00,0.00" type="string" cy:type="String"/>
      <att name="NODE_LABEL_FONT_SIZE" value="12" type="string" cy:type="String"/>
      <att name="NODE_CUSTOMGRAPHICS_1" value="org.cytoscape.ding.customgraphics.NullCustomGraphics,0,[ Remove Graphics ]," type="string" cy:type="String"/>
      <att name="NODE_LABEL_POSITION" value="C,C,c,0.00,0.00" type="string" cy:type="String"/>
      <att name="NODE_CUSTOMGRAPHICS_SIZE_6" value="20.0" type="string" cy:type="String"/>
      <att name="NODE_BORDER_TRANSPARENCY" value="255" type="string" cy:type="String"/>
      <att name="NODE_CUSTOMGRAPHICS_6" value="org.cytoscape.ding.customgraphics.NullCustomGraphics,0,[ Remove Graphics ]," type="string" cy:type="String"/>
      <att name="NODE_NESTED_NETWORK_IMAGE_VISIBLE" value="true" type="string" cy:type="String"/>
      <att name="NODE_CUSTOMGRAPHICS_3" value="org.cytoscape.ding.customgraphics.NullCustomGraphics,0,[ Remove Graphics ]," type="string" cy:type="String"/>
      <att name="NODE_CUSTOMGRAPHICS_7" value="org.cytoscape.ding.customgraphics.NullCustomGraphics,0,[ Remove Graphics ]," type="string" cy:type="String"/>
      <att name="NODE_CUSTOMGRAPHICS_POSITION_6" value="C,C,c,0.00,0.00" type="string" cy:type="String"/>
      <att name="NODE_LABEL" value="RHYTHMIC PROCESS" type="string" cy:type="String"/>
      <att name="NODE_TRANSPARENCY" value="255" type="string" cy:type="String"/>
      <att name="NODE_LABEL_FONT_FACE" value="SansSerif.plain,plain,12" type="string" cy:type="String"/>
      <att name="NODE_CUSTOMGRAPHICS_SIZE_5" value="20.0" type="string" cy:type="String"/>
    </graphics>
  </node>
  <node id="164" label="REGULATION OF ANATOMICAL STRUCTURE SIZE">
    <att name="shared name" value="REGULATION OF ANATOMICAL STRUCTURE SIZE" type="string" cy:type="String"/>
    <att name="name" value="REGULATION OF ANATOMICAL STRUCTURE SIZE" type="string" cy:type="String"/>
    <att name="selected" value="0" type="boolean" cy:type="Boolean"/>
    <att name="EM1_GS_DESCR" value="GOTERM_BP_FAT" type="string" cy:type="String"/>
    <att name="EM1_Formatted_name" value="REGULATION OF \nANATOMICAL \nSTRUCTURE SIZE " type="string" cy:type="String"/>
    <att name="EM1_Name" value="REGULATION OF ANATOMICAL STRUCTURE SIZE" type="string" cy:type="String"/>
    <att name="EM1_GS_Source" value="none" type="string" cy:type="String"/>
    <att name="EM1_GS_Type" value="ENR" type="string" cy:type="String"/>
    <att name="EM1_Genes" type="list" cy:type="List" cy:elementType="String">
      <att name="EM1_Genes" value="FBGN0004167" type="string" cy:type="String"/>
      <att name="EM1_Genes" value="FBGN0036046" type="string" cy:type="String"/>
      <att name="EM1_Genes" value="FBGN0001987&quot;" type="string" cy:type="String"/>
      <att name="EM1_Genes" value="FBGN0033635" type="string" cy:type="String"/>
      <att name="EM1_Genes" value="FBGN0262656" type="string" cy:type="String"/>
      <att name="EM1_Genes" value="&quot;FBGN0261560" type="string" cy:type="String"/>
      <att name="EM1_Genes" value="FBGN0035539" type="string" cy:type="String"/>
      <att name="EM1_Genes" value="FBGN0034885" type="string" cy:type="String"/>
      <att name="EM1_Genes" value="FBGN0015872" type="string" cy:type="String"/>
      <att name="EM1_Genes" value="FBGN0262169" type="string" cy:type="String"/>
      <att name="EM1_Genes" value="FBGN0000490" type="string" cy:type="String"/>
    </att>
    <att name="EM1_pvalue_dataset1" type="real" cy:type="Double"/>
    <att name="EM1_Colouring_dataset1" type="real" cy:type="Double"/>
    <att name="EM1_ES_dataset1" type="real" cy:type="Double"/>
    <att name="EM1_NES_dataset1" type="real" cy:type="Double"/>
    <att name="EM1_fdr_qvalue_dataset1" type="real" cy:type="Double"/>
    <att name="EM1_fwer_qvalue_dataset1" type="real" cy:type="Double"/>
    <att name="EM1_gs_size_dataset1" type="integer" cy:type="Integer"/>
    <att name="EM1_pvalue_dataset2" value="0.009689702" type="real" cy:type="Double"/>
    <att name="EM1_Colouring_dataset2" value="0.990310298" type="real" cy:type="Double"/>
    <att name="EM1_ES_dataset2" type="real" cy:type="Double"/>
    <att name="EM1_NES_dataset2" type="real" cy:type="Double"/>
    <att name="EM1_fdr_qvalue_dataset2" value="0.357287405" type="real" cy:type="Double"/>
    <att name="EM1_fwer_qvalue_dataset2" type="real" cy:type="Double"/>
    <att name="EM1_gs_size_dataset2" value="11" type="integer" cy:type="Integer"/>
    <graphics x="-422.06698066865573" h="15.0" width="4.023706896551724" y="834.8381237385005" outline="#D6604D" type="ELLIPSE" z="0.0" w="15.0" fill="#BEBEBE">
      <att name="NODE_LABEL_WIDTH" value="200.0" type="string" cy:type="String"/>
      <att name="NODE_CUSTOMGRAPHICS_POSITION_5" value="C,C,c,0.00,0.00" type="string" cy:type="String"/>
      <att name="NODE_CUSTOMGRAPHICS_SIZE_2" value="15.0" type="string" cy:type="String"/>
      <att name="NODE_DEPTH" value="0.0" type="string" cy:type="String"/>
      <att name="NODE_CUSTOMGRAPHICS_POSITION_9" value="C,C,c,0.00,0.00" type="string" cy:type="String"/>
      <att name="NODE_CUSTOMGRAPHICS_5" value="org.cytoscape.ding.customgraphics.NullCustomGraphics,0,[ Remove Graphics ]," type="string" cy:type="String"/>
      <att name="COMPOUND_NODE_PADDING" value="10.0" type="string" cy:type="String"/>
      <att name="NODE_CUSTOMGRAPHICS_POSITION_2" value="C,C,c,0.00,0.00" type="string" cy:type="String"/>
      <att name="NODE_SELECTED" value="false" type="string" cy:type="String"/>
      <att name="NODE_CUSTOMGRAPHICS_SIZE_8" value="15.0" type="string" cy:type="String"/>
      <att name="NODE_CUSTOMGRAPHICS_POSITION_3" value="C,C,c,0.00,0.00" type="string" cy:type="String"/>
      <att name="NODE_CUSTOMGRAPHICS_SIZE_7" value="15.0" type="string" cy:type="String"/>
      <att name="NODE_CUSTOMGRAPHICS_2" value="org.cytoscape.ding.customgraphics.NullCustomGraphics,0,[ Remove Graphics ]," type="string" cy:type="String"/>
      <att name="NODE_CUSTOMGRAPHICS_POSITION_8" value="C,C,c,0.00,0.00" type="string" cy:type="String"/>
      <att name="NODE_VISIBLE" value="true" type="string" cy:type="String"/>
      <att name="NODE_BORDER_STROKE" value="SOLID" type="string" cy:type="String"/>
      <att name="NODE_CUSTOMGRAPHICS_SIZE_1" value="15.0" type="string" cy:type="String"/>
      <att name="NODE_CUSTOMGRAPHICS_SIZE_9" value="15.0" type="string" cy:type="String"/>
      <att name="NODE_CUSTOMGRAPHICS_POSITION_4" value="C,C,c,0.00,0.00" type="string" cy:type="String"/>
      <att name="NODE_LABEL_COLOR" value="#000000" type="string" cy:type="String"/>
      <att name="NODE_CUSTOMGRAPHICS_SIZE_3" value="15.0" type="string" cy:type="String"/>
      <att name="COMPOUND_NODE_SHAPE" value="ROUND_RECTANGLE" type="string" cy:type="String"/>
      <att name="NODE_CUSTOMGRAPHICS_4" value="org.cytoscape.ding.customgraphics.NullCustomGraphics,0,[ Remove Graphics ]," type="string" cy:type="String"/>
      <att name="NODE_TOOLTIP" value="" type="string" cy:type="String"/>
      <att name="NODE_CUSTOMGRAPHICS_SIZE_4" value="15.0" type="string" cy:type="String"/>
      <att name="NODE_LABEL_TRANSPARENCY" value="255" type="string" cy:type="String"/>
      <att name="NODE_SELECTED_PAINT" value="#FFFF00" type="string" cy:type="String"/>
      <att name="NODE_CUSTOMGRAPHICS_8" value="org.cytoscape.ding.customgraphics.NullCustomGraphics,0,[ Remove Graphics ]," type="string" cy:type="String"/>
      <att name="NODE_CUSTOMGRAPHICS_POSITION_7" value="C,C,c,0.00,0.00" type="string" cy:type="String"/>
      <att name="NODE_CUSTOMGRAPHICS_9" value="org.cytoscape.ding.customgraphics.NullCustomGraphics,0,[ Remove Graphics ]," type="string" cy:type="String"/>
      <att name="NODE_CUSTOMGRAPHICS_POSITION_1" value="C,C,c,0.00,0.00" type="string" cy:type="String"/>
      <att name="NODE_LABEL_FONT_SIZE" value="12" type="string" cy:type="String"/>
      <att name="NODE_CUSTOMGRAPHICS_1" value="org.cytoscape.ding.customgraphics.NullCustomGraphics,0,[ Remove Graphics ]," type="string" cy:type="String"/>
      <att name="NODE_LABEL_POSITION" value="C,C,c,0.00,0.00" type="string" cy:type="String"/>
      <att name="NODE_CUSTOMGRAPHICS_SIZE_6" value="15.0" type="string" cy:type="String"/>
      <att name="NODE_BORDER_TRANSPARENCY" value="255" type="string" cy:type="String"/>
      <att name="NODE_CUSTOMGRAPHICS_6" value="org.cytoscape.ding.customgraphics.NullCustomGraphics,0,[ Remove Graphics ]," type="string" cy:type="String"/>
      <att name="NODE_NESTED_NETWORK_IMAGE_VISIBLE" value="true" type="string" cy:type="String"/>
      <att name="NODE_CUSTOMGRAPHICS_3" value="org.cytoscape.ding.customgraphics.NullCustomGraphics,0,[ Remove Graphics ]," type="string" cy:type="String"/>
      <att name="NODE_CUSTOMGRAPHICS_7" value="org.cytoscape.ding.customgraphics.NullCustomGraphics,0,[ Remove Graphics ]," type="string" cy:type="String"/>
      <att name="NODE_CUSTOMGRAPHICS_POSITION_6" value="C,C,c,0.00,0.00" type="string" cy:type="String"/>
      <att name="NODE_LABEL" value="REGULATION OF ANATOMICAL STRUCTURE SIZE" type="string" cy:type="String"/>
      <att name="NODE_TRANSPARENCY" value="255" type="string" cy:type="String"/>
      <att name="NODE_LABEL_FONT_FACE" value="SansSerif.plain,plain,12" type="string" cy:type="String"/>
      <att name="NODE_CUSTOMGRAPHICS_SIZE_5" value="15.0" type="string" cy:type="String"/>
    </graphics>
  </node>
  <node id="163" label="AMINO SUGAR CATABOLIC PROCESS">
    <att name="shared name" value="AMINO SUGAR CATABOLIC PROCESS" type="string" cy:type="String"/>
    <att name="name" value="AMINO SUGAR CATABOLIC PROCESS" type="string" cy:type="String"/>
    <att name="selected" value="0" type="boolean" cy:type="Boolean"/>
    <att name="EM1_GS_DESCR" value="GOTERM_BP_FAT" type="string" cy:type="String"/>
    <att name="EM1_Formatted_name" value="AMINO SUGAR \nCATABOLIC \nPROCESS " type="string" cy:type="String"/>
    <att name="EM1_Name" value="AMINO SUGAR CATABOLIC PROCESS" type="string" cy:type="String"/>
    <att name="EM1_GS_Source" value="none" type="string" cy:type="String"/>
    <att name="EM1_GS_Type" value="ENR" type="string" cy:type="String"/>
    <att name="EM1_Genes" type="list" cy:type="List" cy:elementType="String">
      <att name="EM1_Genes" value="FBGN0034580" type="string" cy:type="String"/>
      <att name="EM1_Genes" value="FBGN0034582" type="string" cy:type="String"/>
      <att name="EM1_Genes" value="FBGN0026415" type="string" cy:type="String"/>
      <att name="EM1_Genes" value="&quot;FBGN0038180" type="string" cy:type="String"/>
      <att name="EM1_Genes" value="FBGN0013763&quot;" type="string" cy:type="String"/>
    </att>
    <att name="EM1_pvalue_dataset1" type="real" cy:type="Double"/>
    <att name="EM1_Colouring_dataset1" type="real" cy:type="Double"/>
    <att name="EM1_ES_dataset1" type="real" cy:type="Double"/>
    <att name="EM1_NES_dataset1" type="real" cy:type="Double"/>
    <att name="EM1_fdr_qvalue_dataset1" type="real" cy:type="Double"/>
    <att name="EM1_fwer_qvalue_dataset1" type="real" cy:type="Double"/>
    <att name="EM1_gs_size_dataset1" type="integer" cy:type="Integer"/>
    <att name="EM1_pvalue_dataset2" value="0.001414358" type="real" cy:type="Double"/>
    <att name="EM1_Colouring_dataset2" value="0.998585642" type="real" cy:type="Double"/>
    <att name="EM1_ES_dataset2" type="real" cy:type="Double"/>
    <att name="EM1_NES_dataset2" type="real" cy:type="Double"/>
    <att name="EM1_fdr_qvalue_dataset2" value="0.093154219" type="real" cy:type="Double"/>
    <att name="EM1_fwer_qvalue_dataset2" type="real" cy:type="Double"/>
    <att name="EM1_gs_size_dataset2" value="5" type="integer" cy:type="Integer"/>
    <graphics x="-271.52632875870074" h="15.0" width="4.0" y="585.1951194538552" outline="#B2182B" type="ELLIPSE" z="0.0" w="15.0" fill="#BEBEBE">
      <att name="NODE_LABEL_WIDTH" value="200.0" type="string" cy:type="String"/>
      <att name="NODE_CUSTOMGRAPHICS_POSITION_5" value="C,C,c,0.00,0.00" type="string" cy:type="String"/>
      <att name="NODE_CUSTOMGRAPHICS_SIZE_2" value="15.0" type="string" cy:type="String"/>
      <att name="NODE_DEPTH" value="0.0" type="string" cy:type="String"/>
      <att name="NODE_CUSTOMGRAPHICS_POSITION_9" value="C,C,c,0.00,0.00" type="string" cy:type="String"/>
      <att name="NODE_CUSTOMGRAPHICS_5" value="org.cytoscape.ding.customgraphics.NullCustomGraphics,0,[ Remove Graphics ]," type="string" cy:type="String"/>
      <att name="COMPOUND_NODE_PADDING" value="10.0" type="string" cy:type="String"/>
      <att name="NODE_CUSTOMGRAPHICS_POSITION_2" value="C,C,c,0.00,0.00" type="string" cy:type="String"/>
      <att name="NODE_SELECTED" value="false" type="string" cy:type="String"/>
      <att name="NODE_CUSTOMGRAPHICS_SIZE_8" value="15.0" type="string" cy:type="String"/>
      <att name="NODE_CUSTOMGRAPHICS_POSITION_3" value="C,C,c,0.00,0.00" type="string" cy:type="String"/>
      <att name="NODE_CUSTOMGRAPHICS_SIZE_7" value="15.0" type="string" cy:type="String"/>
      <att name="NODE_CUSTOMGRAPHICS_2" value="org.cytoscape.ding.customgraphics.NullCustomGraphics,0,[ Remove Graphics ]," type="string" cy:type="String"/>
      <att name="NODE_CUSTOMGRAPHICS_POSITION_8" value="C,C,c,0.00,0.00" type="string" cy:type="String"/>
      <att name="NODE_VISIBLE" value="true" type="string" cy:type="String"/>
      <att name="NODE_BORDER_STROKE" value="SOLID" type="string" cy:type="String"/>
      <att name="NODE_CUSTOMGRAPHICS_SIZE_1" value="15.0" type="string" cy:type="String"/>
      <att name="NODE_CUSTOMGRAPHICS_SIZE_9" value="15.0" type="string" cy:type="String"/>
      <att name="NODE_CUSTOMGRAPHICS_POSITION_4" value="C,C,c,0.00,0.00" type="string" cy:type="String"/>
      <att name="NODE_LABEL_COLOR" value="#000000" type="string" cy:type="String"/>
      <att name="NODE_CUSTOMGRAPHICS_SIZE_3" value="15.0" type="string" cy:type="String"/>
      <att name="COMPOUND_NODE_SHAPE" value="ROUND_RECTANGLE" type="string" cy:type="String"/>
      <att name="NODE_CUSTOMGRAPHICS_4" value="org.cytoscape.ding.customgraphics.NullCustomGraphics,0,[ Remove Graphics ]," type="string" cy:type="String"/>
      <att name="NODE_TOOLTIP" value="" type="string" cy:type="String"/>
      <att name="NODE_CUSTOMGRAPHICS_SIZE_4" value="15.0" type="string" cy:type="String"/>
      <att name="NODE_LABEL_TRANSPARENCY" value="255" type="string" cy:type="String"/>
      <att name="NODE_SELECTED_PAINT" value="#FFFF00" type="string" cy:type="String"/>
      <att name="NODE_CUSTOMGRAPHICS_8" value="org.cytoscape.ding.customgraphics.NullCustomGraphics,0,[ Remove Graphics ]," type="string" cy:type="String"/>
      <att name="NODE_CUSTOMGRAPHICS_POSITION_7" value="C,C,c,0.00,0.00" type="string" cy:type="String"/>
      <att name="NODE_CUSTOMGRAPHICS_9" value="org.cytoscape.ding.customgraphics.NullCustomGraphics,0,[ Remove Graphics ]," type="string" cy:type="String"/>
      <att name="NODE_CUSTOMGRAPHICS_POSITION_1" value="C,C,c,0.00,0.00" type="string" cy:type="String"/>
      <att name="NODE_LABEL_FONT_SIZE" value="12" type="string" cy:type="String"/>
      <att name="NODE_CUSTOMGRAPHICS_1" value="org.cytoscape.ding.customgraphics.NullCustomGraphics,0,[ Remove Graphics ]," type="string" cy:type="String"/>
      <att name="NODE_LABEL_POSITION" value="C,C,c,0.00,0.00" type="string" cy:type="String"/>
      <att name="NODE_CUSTOMGRAPHICS_SIZE_6" value="15.0" type="string" cy:type="String"/>
      <att name="NODE_BORDER_TRANSPARENCY" value="255" type="string" cy:type="String"/>
      <att name="NODE_CUSTOMGRAPHICS_6" value="org.cytoscape.ding.customgraphics.NullCustomGraphics,0,[ Remove Graphics ]," type="string" cy:type="String"/>
      <att name="NODE_NESTED_NETWORK_IMAGE_VISIBLE" value="true" type="string" cy:type="String"/>
      <att name="NODE_CUSTOMGRAPHICS_3" value="org.cytoscape.ding.customgraphics.NullCustomGraphics,0,[ Remove Graphics ]," type="string" cy:type="String"/>
      <att name="NODE_CUSTOMGRAPHICS_7" value="org.cytoscape.ding.customgraphics.NullCustomGraphics,0,[ Remove Graphics ]," type="string" cy:type="String"/>
      <att name="NODE_CUSTOMGRAPHICS_POSITION_6" value="C,C,c,0.00,0.00" type="string" cy:type="String"/>
      <att name="NODE_LABEL" value="AMINO SUGAR CATABOLIC PROCESS" type="string" cy:type="String"/>
      <att name="NODE_TRANSPARENCY" value="255" type="string" cy:type="String"/>
      <att name="NODE_LABEL_FONT_FACE" value="SansSerif.plain,plain,12" type="string" cy:type="String"/>
      <att name="NODE_CUSTOMGRAPHICS_SIZE_5" value="15.0" type="string" cy:type="String"/>
    </graphics>
  </node>
  <node id="162" label="COAGULATION">
    <att name="shared name" value="COAGULATION" type="string" cy:type="String"/>
    <att name="name" value="COAGULATION" type="string" cy:type="String"/>
    <att name="selected" value="0" type="boolean" cy:type="Boolean"/>
    <att name="EM1_GS_DESCR" value="GOTERM_BP_FAT" type="string" cy:type="String"/>
    <att name="EM1_Formatted_name" value="COAGULATION\n" type="string" cy:type="String"/>
    <att name="EM1_Name" value="COAGULATION" type="string" cy:type="String"/>
    <att name="EM1_GS_Source" value="none" type="string" cy:type="String"/>
    <att name="EM1_GS_Type" value="ENR" type="string" cy:type="String"/>
    <att name="EM1_Genes" type="list" cy:type="List" cy:elementType="String">
      <att name="EM1_Genes" value="&quot;FBGN0031975" type="string" cy:type="String"/>
      <att name="EM1_Genes" value="FBGN0039798" type="string" cy:type="String"/>
      <att name="EM1_Genes" value="FBGN0039801" type="string" cy:type="String"/>
      <att name="EM1_Genes" value="FBGN0039800&quot;" type="string" cy:type="String"/>
    </att>
    <att name="EM1_pvalue_dataset1" type="real" cy:type="Double"/>
    <att name="EM1_Colouring_dataset1" type="real" cy:type="Double"/>
    <att name="EM1_ES_dataset1" type="real" cy:type="Double"/>
    <att name="EM1_NES_dataset1" type="real" cy:type="Double"/>
    <att name="EM1_fdr_qvalue_dataset1" type="real" cy:type="Double"/>
    <att name="EM1_fwer_qvalue_dataset1" type="real" cy:type="Double"/>
    <att name="EM1_gs_size_dataset1" type="integer" cy:type="Integer"/>
    <att name="EM1_pvalue_dataset2" value="0.001543281" type="real" cy:type="Double"/>
    <att name="EM1_Colouring_dataset2" value="0.998456719" type="real" cy:type="Double"/>
    <att name="EM1_ES_dataset2" type="real" cy:type="Double"/>
    <att name="EM1_NES_dataset2" type="real" cy:type="Double"/>
    <att name="EM1_fdr_qvalue_dataset2" value="0.097202461" type="real" cy:type="Double"/>
    <att name="EM1_fwer_qvalue_dataset2" type="real" cy:type="Double"/>
    <att name="EM1_gs_size_dataset2" value="4" type="integer" cy:type="Integer"/>
    <graphics x="-534.8135320322542" h="15.0" width="4.0" y="351.94301112790447" outline="#B2182B" type="ELLIPSE" z="0.0" w="15.0" fill="#BEBEBE">
      <att name="NODE_LABEL_WIDTH" value="200.0" type="string" cy:type="String"/>
      <att name="NODE_CUSTOMGRAPHICS_POSITION_5" value="C,C,c,0.00,0.00" type="string" cy:type="String"/>
      <att name="NODE_CUSTOMGRAPHICS_SIZE_2" value="15.0" type="string" cy:type="String"/>
      <att name="NODE_DEPTH" value="0.0" type="string" cy:type="String"/>
      <att name="NODE_CUSTOMGRAPHICS_POSITION_9" value="C,C,c,0.00,0.00" type="string" cy:type="String"/>
      <att name="NODE_CUSTOMGRAPHICS_5" value="org.cytoscape.ding.customgraphics.NullCustomGraphics,0,[ Remove Graphics ]," type="string" cy:type="String"/>
      <att name="COMPOUND_NODE_PADDING" value="10.0" type="string" cy:type="String"/>
      <att name="NODE_CUSTOMGRAPHICS_POSITION_2" value="C,C,c,0.00,0.00" type="string" cy:type="String"/>
      <att name="NODE_SELECTED" value="false" type="string" cy:type="String"/>
      <att name="NODE_CUSTOMGRAPHICS_SIZE_8" value="15.0" type="string" cy:type="String"/>
      <att name="NODE_CUSTOMGRAPHICS_POSITION_3" value="C,C,c,0.00,0.00" type="string" cy:type="String"/>
      <att name="NODE_CUSTOMGRAPHICS_SIZE_7" value="15.0" type="string" cy:type="String"/>
      <att name="NODE_CUSTOMGRAPHICS_2" value="org.cytoscape.ding.customgraphics.NullCustomGraphics,0,[ Remove Graphics ]," type="string" cy:type="String"/>
      <att name="NODE_CUSTOMGRAPHICS_POSITION_8" value="C,C,c,0.00,0.00" type="string" cy:type="String"/>
      <att name="NODE_VISIBLE" value="true" type="string" cy:type="String"/>
      <att name="NODE_BORDER_STROKE" value="SOLID" type="string" cy:type="String"/>
      <att name="NODE_CUSTOMGRAPHICS_SIZE_1" value="15.0" type="string" cy:type="String"/>
      <att name="NODE_CUSTOMGRAPHICS_SIZE_9" value="15.0" type="string" cy:type="String"/>
      <att name="NODE_CUSTOMGRAPHICS_POSITION_4" value="C,C,c,0.00,0.00" type="string" cy:type="String"/>
      <att name="NODE_LABEL_COLOR" value="#000000" type="string" cy:type="String"/>
      <att name="NODE_CUSTOMGRAPHICS_SIZE_3" value="15.0" type="string" cy:type="String"/>
      <att name="COMPOUND_NODE_SHAPE" value="ROUND_RECTANGLE" type="string" cy:type="String"/>
      <att name="NODE_CUSTOMGRAPHICS_4" value="org.cytoscape.ding.customgraphics.NullCustomGraphics,0,[ Remove Graphics ]," type="string" cy:type="String"/>
      <att name="NODE_TOOLTIP" value="" type="string" cy:type="String"/>
      <att name="NODE_CUSTOMGRAPHICS_SIZE_4" value="15.0" type="string" cy:type="String"/>
      <att name="NODE_LABEL_TRANSPARENCY" value="255" type="string" cy:type="String"/>
      <att name="NODE_SELECTED_PAINT" value="#FFFF00" type="string" cy:type="String"/>
      <att name="NODE_CUSTOMGRAPHICS_8" value="org.cytoscape.ding.customgraphics.NullCustomGraphics,0,[ Remove Graphics ]," type="string" cy:type="String"/>
      <att name="NODE_CUSTOMGRAPHICS_POSITION_7" value="C,C,c,0.00,0.00" type="string" cy:type="String"/>
      <att name="NODE_CUSTOMGRAPHICS_9" value="org.cytoscape.ding.customgraphics.NullCustomGraphics,0,[ Remove Graphics ]," type="string" cy:type="String"/>
      <att name="NODE_CUSTOMGRAPHICS_POSITION_1" value="C,C,c,0.00,0.00" type="string" cy:type="String"/>
      <att name="NODE_LABEL_FONT_SIZE" value="12" type="string" cy:type="String"/>
      <att name="NODE_CUSTOMGRAPHICS_1" value="org.cytoscape.ding.customgraphics.NullCustomGraphics,0,[ Remove Graphics ]," type="string" cy:type="String"/>
      <att name="NODE_LABEL_POSITION" value="C,C,c,0.00,0.00" type="string" cy:type="String"/>
      <att name="NODE_CUSTOMGRAPHICS_SIZE_6" value="15.0" type="string" cy:type="String"/>
      <att name="NODE_BORDER_TRANSPARENCY" value="255" type="string" cy:type="String"/>
      <att name="NODE_CUSTOMGRAPHICS_6" value="org.cytoscape.ding.customgraphics.NullCustomGraphics,0,[ Remove Graphics ]," type="string" cy:type="String"/>
      <att name="NODE_NESTED_NETWORK_IMAGE_VISIBLE" value="true" type="string" cy:type="String"/>
      <att name="NODE_CUSTOMGRAPHICS_3" value="org.cytoscape.ding.customgraphics.NullCustomGraphics,0,[ Remove Graphics ]," type="string" cy:type="String"/>
      <att name="NODE_CUSTOMGRAPHICS_7" value="org.cytoscape.ding.customgraphics.NullCustomGraphics,0,[ Remove Graphics ]," type="string" cy:type="String"/>
      <att name="NODE_CUSTOMGRAPHICS_POSITION_6" value="C,C,c,0.00,0.00" type="string" cy:type="String"/>
      <att name="NODE_LABEL" value="COAGULATION" type="string" cy:type="String"/>
      <att name="NODE_TRANSPARENCY" value="255" type="string" cy:type="String"/>
      <att name="NODE_LABEL_FONT_FACE" value="SansSerif.plain,plain,12" type="string" cy:type="String"/>
      <att name="NODE_CUSTOMGRAPHICS_SIZE_5" value="15.0" type="string" cy:type="String"/>
    </graphics>
  </node>
  <node id="161" label="CARBOHYDRATE DERIVATIVE CATABOLIC PROCESS">
    <att name="shared name" value="CARBOHYDRATE DERIVATIVE CATABOLIC PROCESS" type="string" cy:type="String"/>
    <att name="name" value="CARBOHYDRATE DERIVATIVE CATABOLIC PROCESS" type="string" cy:type="String"/>
    <att name="selected" value="0" type="boolean" cy:type="Boolean"/>
    <att name="EM1_GS_DESCR" value="GOTERM_BP_FAT" type="string" cy:type="String"/>
    <att name="EM1_Formatted_name" value="CARBOHYDRATE \nDERIVATIVE \nCATABOLIC \nPROCESS " type="string" cy:type="String"/>
    <att name="EM1_Name" value="CARBOHYDRATE DERIVATIVE CATABOLIC PROCESS" type="string" cy:type="String"/>
    <att name="EM1_GS_Source" value="none" type="string" cy:type="String"/>
    <att name="EM1_GS_Type" value="ENR" type="string" cy:type="String"/>
    <att name="EM1_Genes" type="list" cy:type="List" cy:elementType="String">
      <att name="EM1_Genes" value="FBGN0034580" type="string" cy:type="String"/>
      <att name="EM1_Genes" value="FBGN0034582" type="string" cy:type="String"/>
      <att name="EM1_Genes" value="FBGN0026415" type="string" cy:type="String"/>
      <att name="EM1_Genes" value="&quot;FBGN0038180" type="string" cy:type="String"/>
      <att name="EM1_Genes" value="FBGN0013763&quot;" type="string" cy:type="String"/>
      <att name="EM1_Genes" value="FBGN0036169" type="string" cy:type="String"/>
      <att name="EM1_Genes" value="FBGN0043578" type="string" cy:type="String"/>
    </att>
    <att name="EM1_pvalue_dataset1" type="real" cy:type="Double"/>
    <att name="EM1_Colouring_dataset1" type="real" cy:type="Double"/>
    <att name="EM1_ES_dataset1" type="real" cy:type="Double"/>
    <att name="EM1_NES_dataset1" type="real" cy:type="Double"/>
    <att name="EM1_fdr_qvalue_dataset1" type="real" cy:type="Double"/>
    <att name="EM1_fwer_qvalue_dataset1" type="real" cy:type="Double"/>
    <att name="EM1_gs_size_dataset1" type="integer" cy:type="Integer"/>
    <att name="EM1_pvalue_dataset2" value="0.003120593" type="real" cy:type="Double"/>
    <att name="EM1_Colouring_dataset2" value="0.996879407" type="real" cy:type="Double"/>
    <att name="EM1_ES_dataset2" type="real" cy:type="Double"/>
    <att name="EM1_NES_dataset2" type="real" cy:type="Double"/>
    <att name="EM1_fdr_qvalue_dataset2" value="0.168014146" type="real" cy:type="Double"/>
    <att name="EM1_fwer_qvalue_dataset2" type="real" cy:type="Double"/>
    <att name="EM1_gs_size_dataset2" value="7" type="integer" cy:type="Integer"/>
    <graphics x="-393.94647897131733" h="15.0" width="4.0" y="723.3789035368137" outline="#B2182B" type="ELLIPSE" z="0.0" w="15.0" fill="#BEBEBE">
      <att name="NODE_LABEL_WIDTH" value="200.0" type="string" cy:type="String"/>
      <att name="NODE_CUSTOMGRAPHICS_POSITION_5" value="C,C,c,0.00,0.00" type="string" cy:type="String"/>
      <att name="NODE_CUSTOMGRAPHICS_SIZE_2" value="15.0" type="string" cy:type="String"/>
      <att name="NODE_DEPTH" value="0.0" type="string" cy:type="String"/>
      <att name="NODE_CUSTOMGRAPHICS_POSITION_9" value="C,C,c,0.00,0.00" type="string" cy:type="String"/>
      <att name="NODE_CUSTOMGRAPHICS_5" value="org.cytoscape.ding.customgraphics.NullCustomGraphics,0,[ Remove Graphics ]," type="string" cy:type="String"/>
      <att name="COMPOUND_NODE_PADDING" value="10.0" type="string" cy:type="String"/>
      <att name="NODE_CUSTOMGRAPHICS_POSITION_2" value="C,C,c,0.00,0.00" type="string" cy:type="String"/>
      <att name="NODE_SELECTED" value="false" type="string" cy:type="String"/>
      <att name="NODE_CUSTOMGRAPHICS_SIZE_8" value="15.0" type="string" cy:type="String"/>
      <att name="NODE_CUSTOMGRAPHICS_POSITION_3" value="C,C,c,0.00,0.00" type="string" cy:type="String"/>
      <att name="NODE_CUSTOMGRAPHICS_SIZE_7" value="15.0" type="string" cy:type="String"/>
      <att name="NODE_CUSTOMGRAPHICS_2" value="org.cytoscape.ding.customgraphics.NullCustomGraphics,0,[ Remove Graphics ]," type="string" cy:type="String"/>
      <att name="NODE_CUSTOMGRAPHICS_POSITION_8" value="C,C,c,0.00,0.00" type="string" cy:type="String"/>
      <att name="NODE_VISIBLE" value="true" type="string" cy:type="String"/>
      <att name="NODE_BORDER_STROKE" value="SOLID" type="string" cy:type="String"/>
      <att name="NODE_CUSTOMGRAPHICS_SIZE_1" value="15.0" type="string" cy:type="String"/>
      <att name="NODE_CUSTOMGRAPHICS_SIZE_9" value="15.0" type="string" cy:type="String"/>
      <att name="NODE_CUSTOMGRAPHICS_POSITION_4" value="C,C,c,0.00,0.00" type="string" cy:type="String"/>
      <att name="NODE_LABEL_COLOR" value="#000000" type="string" cy:type="String"/>
      <att name="NODE_CUSTOMGRAPHICS_SIZE_3" value="15.0" type="string" cy:type="String"/>
      <att name="COMPOUND_NODE_SHAPE" value="ROUND_RECTANGLE" type="string" cy:type="String"/>
      <att name="NODE_CUSTOMGRAPHICS_4" value="org.cytoscape.ding.customgraphics.NullCustomGraphics,0,[ Remove Graphics ]," type="string" cy:type="String"/>
      <att name="NODE_TOOLTIP" value="" type="string" cy:type="String"/>
      <att name="NODE_CUSTOMGRAPHICS_SIZE_4" value="15.0" type="string" cy:type="String"/>
      <att name="NODE_LABEL_TRANSPARENCY" value="255" type="string" cy:type="String"/>
      <att name="NODE_SELECTED_PAINT" value="#FFFF00" type="string" cy:type="String"/>
      <att name="NODE_CUSTOMGRAPHICS_8" value="org.cytoscape.ding.customgraphics.NullCustomGraphics,0,[ Remove Graphics ]," type="string" cy:type="String"/>
      <att name="NODE_CUSTOMGRAPHICS_POSITION_7" value="C,C,c,0.00,0.00" type="string" cy:type="String"/>
      <att name="NODE_CUSTOMGRAPHICS_9" value="org.cytoscape.ding.customgraphics.NullCustomGraphics,0,[ Remove Graphics ]," type="string" cy:type="String"/>
      <att name="NODE_CUSTOMGRAPHICS_POSITION_1" value="C,C,c,0.00,0.00" type="string" cy:type="String"/>
      <att name="NODE_LABEL_FONT_SIZE" value="12" type="string" cy:type="String"/>
      <att name="NODE_CUSTOMGRAPHICS_1" value="org.cytoscape.ding.customgraphics.NullCustomGraphics,0,[ Remove Graphics ]," type="string" cy:type="String"/>
      <att name="NODE_LABEL_POSITION" value="C,C,c,0.00,0.00" type="string" cy:type="String"/>
      <att name="NODE_CUSTOMGRAPHICS_SIZE_6" value="15.0" type="string" cy:type="String"/>
      <att name="NODE_BORDER_TRANSPARENCY" value="255" type="string" cy:type="String"/>
      <att name="NODE_CUSTOMGRAPHICS_6" value="org.cytoscape.ding.customgraphics.NullCustomGraphics,0,[ Remove Graphics ]," type="string" cy:type="String"/>
      <att name="NODE_NESTED_NETWORK_IMAGE_VISIBLE" value="true" type="string" cy:type="String"/>
      <att name="NODE_CUSTOMGRAPHICS_3" value="org.cytoscape.ding.customgraphics.NullCustomGraphics,0,[ Remove Graphics ]," type="string" cy:type="String"/>
      <att name="NODE_CUSTOMGRAPHICS_7" value="org.cytoscape.ding.customgraphics.NullCustomGraphics,0,[ Remove Graphics ]," type="string" cy:type="String"/>
      <att name="NODE_CUSTOMGRAPHICS_POSITION_6" value="C,C,c,0.00,0.00" type="string" cy:type="String"/>
      <att name="NODE_LABEL" value="CARBOHYDRATE DERIVATIVE CATABOLIC PROCESS" type="string" cy:type="String"/>
      <att name="NODE_TRANSPARENCY" value="255" type="string" cy:type="String"/>
      <att name="NODE_LABEL_FONT_FACE" value="SansSerif.plain,plain,12" type="string" cy:type="String"/>
      <att name="NODE_CUSTOMGRAPHICS_SIZE_5" value="15.0" type="string" cy:type="String"/>
    </graphics>
  </node>
  <node id="160" label="SERINE FAMILY AMINO ACID METABOLIC PROCESS">
    <att name="shared name" value="SERINE FAMILY AMINO ACID METABOLIC PROCESS" type="string" cy:type="String"/>
    <att name="name" value="SERINE FAMILY AMINO ACID METABOLIC PROCESS" type="string" cy:type="String"/>
    <att name="selected" value="0" type="boolean" cy:type="Boolean"/>
    <att name="EM1_GS_DESCR" value="GOTERM_BP_FAT" type="string" cy:type="String"/>
    <att name="EM1_Formatted_name" value="SERINE FAMILY \nAMINO ACID \nMETABOLIC \nPROCESS " type="string" cy:type="String"/>
    <att name="EM1_Name" value="SERINE FAMILY AMINO ACID METABOLIC PROCESS" type="string" cy:type="String"/>
    <att name="EM1_GS_Source" value="none" type="string" cy:type="String"/>
    <att name="EM1_GS_Type" value="ENR" type="string" cy:type="String"/>
    <att name="EM1_Genes" type="list" cy:type="List" cy:elementType="String">
      <att name="EM1_Genes" value="FBGN0014427" type="string" cy:type="String"/>
      <att name="EM1_Genes" value="FBGN0034276" type="string" cy:type="String"/>
      <att name="EM1_Genes" value="FBGN0023129&quot;" type="string" cy:type="String"/>
      <att name="EM1_Genes" value="&quot;FBGN0037801" type="string" cy:type="String"/>
    </att>
    <att name="EM1_pvalue_dataset1" type="real" cy:type="Double"/>
    <att name="EM1_Colouring_dataset1" type="real" cy:type="Double"/>
    <att name="EM1_ES_dataset1" type="real" cy:type="Double"/>
    <att name="EM1_NES_dataset1" type="real" cy:type="Double"/>
    <att name="EM1_fdr_qvalue_dataset1" type="real" cy:type="Double"/>
    <att name="EM1_fwer_qvalue_dataset1" type="real" cy:type="Double"/>
    <att name="EM1_gs_size_dataset1" type="integer" cy:type="Integer"/>
    <att name="EM1_pvalue_dataset2" value="0.009409743" type="real" cy:type="Double"/>
    <att name="EM1_Colouring_dataset2" value="0.990590257" type="real" cy:type="Double"/>
    <att name="EM1_ES_dataset2" type="real" cy:type="Double"/>
    <att name="EM1_NES_dataset2" type="real" cy:type="Double"/>
    <att name="EM1_fdr_qvalue_dataset2" value="0.357153459" type="real" cy:type="Double"/>
    <att name="EM1_fwer_qvalue_dataset2" type="real" cy:type="Double"/>
    <att name="EM1_gs_size_dataset2" value="4" type="integer" cy:type="Integer"/>
    <graphics x="-281.9599350094981" h="15.0" width="4.0" y="942.5774731037351" outline="#D6604D" type="ELLIPSE" z="0.0" w="15.0" fill="#BEBEBE">
      <att name="NODE_LABEL_WIDTH" value="200.0" type="string" cy:type="String"/>
      <att name="NODE_CUSTOMGRAPHICS_POSITION_5" value="C,C,c,0.00,0.00" type="string" cy:type="String"/>
      <att name="NODE_CUSTOMGRAPHICS_SIZE_2" value="15.0" type="string" cy:type="String"/>
      <att name="NODE_DEPTH" value="0.0" type="string" cy:type="String"/>
      <att name="NODE_CUSTOMGRAPHICS_POSITION_9" value="C,C,c,0.00,0.00" type="string" cy:type="String"/>
      <att name="NODE_CUSTOMGRAPHICS_5" value="org.cytoscape.ding.customgraphics.NullCustomGraphics,0,[ Remove Graphics ]," type="string" cy:type="String"/>
      <att name="COMPOUND_NODE_PADDING" value="10.0" type="string" cy:type="String"/>
      <att name="NODE_CUSTOMGRAPHICS_POSITION_2" value="C,C,c,0.00,0.00" type="string" cy:type="String"/>
      <att name="NODE_SELECTED" value="false" type="string" cy:type="String"/>
      <att name="NODE_CUSTOMGRAPHICS_SIZE_8" value="15.0" type="string" cy:type="String"/>
      <att name="NODE_CUSTOMGRAPHICS_POSITION_3" value="C,C,c,0.00,0.00" type="string" cy:type="String"/>
      <att name="NODE_CUSTOMGRAPHICS_SIZE_7" value="15.0" type="string" cy:type="String"/>
      <att name="NODE_CUSTOMGRAPHICS_2" value="org.cytoscape.ding.customgraphics.NullCustomGraphics,0,[ Remove Graphics ]," type="string" cy:type="String"/>
      <att name="NODE_CUSTOMGRAPHICS_POSITION_8" value="C,C,c,0.00,0.00" type="string" cy:type="String"/>
      <att name="NODE_VISIBLE" value="true" type="string" cy:type="String"/>
      <att name="NODE_BORDER_STROKE" value="SOLID" type="string" cy:type="String"/>
      <att name="NODE_CUSTOMGRAPHICS_SIZE_1" value="15.0" type="string" cy:type="String"/>
      <att name="NODE_CUSTOMGRAPHICS_SIZE_9" value="15.0" type="string" cy:type="String"/>
      <att name="NODE_CUSTOMGRAPHICS_POSITION_4" value="C,C,c,0.00,0.00" type="string" cy:type="String"/>
      <att name="NODE_LABEL_COLOR" value="#000000" type="string" cy:type="String"/>
      <att name="NODE_CUSTOMGRAPHICS_SIZE_3" value="15.0" type="string" cy:type="String"/>
      <att name="COMPOUND_NODE_SHAPE" value="ROUND_RECTANGLE" type="string" cy:type="String"/>
      <att name="NODE_CUSTOMGRAPHICS_4" value="org.cytoscape.ding.customgraphics.NullCustomGraphics,0,[ Remove Graphics ]," type="string" cy:type="String"/>
      <att name="NODE_TOOLTIP" value="" type="string" cy:type="String"/>
      <att name="NODE_CUSTOMGRAPHICS_SIZE_4" value="15.0" type="string" cy:type="String"/>
      <att name="NODE_LABEL_TRANSPARENCY" value="255" type="string" cy:type="String"/>
      <att name="NODE_SELECTED_PAINT" value="#FFFF00" type="string" cy:type="String"/>
      <att name="NODE_CUSTOMGRAPHICS_8" value="org.cytoscape.ding.customgraphics.NullCustomGraphics,0,[ Remove Graphics ]," type="string" cy:type="String"/>
      <att name="NODE_CUSTOMGRAPHICS_POSITION_7" value="C,C,c,0.00,0.00" type="string" cy:type="String"/>
      <att name="NODE_CUSTOMGRAPHICS_9" value="org.cytoscape.ding.customgraphics.NullCustomGraphics,0,[ Remove Graphics ]," type="string" cy:type="String"/>
      <att name="NODE_CUSTOMGRAPHICS_POSITION_1" value="C,C,c,0.00,0.00" type="string" cy:type="String"/>
      <att name="NODE_LABEL_FONT_SIZE" value="12" type="string" cy:type="String"/>
      <att name="NODE_CUSTOMGRAPHICS_1" value="org.cytoscape.ding.customgraphics.NullCustomGraphics,0,[ Remove Graphics ]," type="string" cy:type="String"/>
      <att name="NODE_LABEL_POSITION" value="C,C,c,0.00,0.00" type="string" cy:type="String"/>
      <att name="NODE_CUSTOMGRAPHICS_SIZE_6" value="15.0" type="string" cy:type="String"/>
      <att name="NODE_BORDER_TRANSPARENCY" value="255" type="string" cy:type="String"/>
      <att name="NODE_CUSTOMGRAPHICS_6" value="org.cytoscape.ding.customgraphics.NullCustomGraphics,0,[ Remove Graphics ]," type="string" cy:type="String"/>
      <att name="NODE_NESTED_NETWORK_IMAGE_VISIBLE" value="true" type="string" cy:type="String"/>
      <att name="NODE_CUSTOMGRAPHICS_3" value="org.cytoscape.ding.customgraphics.NullCustomGraphics,0,[ Remove Graphics ]," type="string" cy:type="String"/>
      <att name="NODE_CUSTOMGRAPHICS_7" value="org.cytoscape.ding.customgraphics.NullCustomGraphics,0,[ Remove Graphics ]," type="string" cy:type="String"/>
      <att name="NODE_CUSTOMGRAPHICS_POSITION_6" value="C,C,c,0.00,0.00" type="string" cy:type="String"/>
      <att name="NODE_LABEL" value="SERINE FAMILY AMINO ACID METABOLIC PROCESS" type="string" cy:type="String"/>
      <att name="NODE_TRANSPARENCY" value="255" type="string" cy:type="String"/>
      <att name="NODE_LABEL_FONT_FACE" value="SansSerif.plain,plain,12" type="string" cy:type="String"/>
      <att name="NODE_CUSTOMGRAPHICS_SIZE_5" value="15.0" type="string" cy:type="String"/>
    </graphics>
  </node>
  <node id="159" label="GLUCOSAMINE-CONTAINING COMPOUND METABOLIC PROCESS">
    <att name="shared name" value="GLUCOSAMINE-CONTAINING COMPOUND METABOLIC PROCESS" type="string" cy:type="String"/>
    <att name="name" value="GLUCOSAMINE-CONTAINING COMPOUND METABOLIC PROCESS" type="string" cy:type="String"/>
    <att name="selected" value="0" type="boolean" cy:type="Boolean"/>
    <att name="EM1_GS_DESCR" value="GOTERM_BP_FAT" type="string" cy:type="String"/>
    <att name="EM1_Formatted_name" value="\nGLUCOSAMINE-CONTAINING \nCOMPOUND \nMETABOLIC \nPROCESS " type="string" cy:type="String"/>
    <att name="EM1_Name" value="GLUCOSAMINE-CONTAINING COMPOUND METABOLIC PROCESS" type="string" cy:type="String"/>
    <att name="EM1_GS_Source" value="none" type="string" cy:type="String"/>
    <att name="EM1_GS_Type" value="ENR" type="string" cy:type="String"/>
    <att name="EM1_Genes" type="list" cy:type="List" cy:elementType="String">
      <att name="EM1_Genes" value="&quot;FBGN0030999" type="string" cy:type="String"/>
      <att name="EM1_Genes" value="FBGN0038180" type="string" cy:type="String"/>
      <att name="EM1_Genes" value="FBGN0085249" type="string" cy:type="String"/>
      <att name="EM1_Genes" value="FBGN0034580" type="string" cy:type="String"/>
      <att name="EM1_Genes" value="FBGN0040601" type="string" cy:type="String"/>
      <att name="EM1_Genes" value="FBGN0085353" type="string" cy:type="String"/>
      <att name="EM1_Genes" value="FBGN0040687" type="string" cy:type="String"/>
      <att name="EM1_Genes" value="FBGN0034582" type="string" cy:type="String"/>
      <att name="EM1_Genes" value="FBGN0026415" type="string" cy:type="String"/>
      <att name="EM1_Genes" value="FBGN0036203&quot;" type="string" cy:type="String"/>
      <att name="EM1_Genes" value="FBGN0013763" type="string" cy:type="String"/>
    </att>
    <att name="EM1_pvalue_dataset1" type="real" cy:type="Double"/>
    <att name="EM1_Colouring_dataset1" type="real" cy:type="Double"/>
    <att name="EM1_ES_dataset1" type="real" cy:type="Double"/>
    <att name="EM1_NES_dataset1" type="real" cy:type="Double"/>
    <att name="EM1_fdr_qvalue_dataset1" type="real" cy:type="Double"/>
    <att name="EM1_fwer_qvalue_dataset1" type="real" cy:type="Double"/>
    <att name="EM1_gs_size_dataset1" type="integer" cy:type="Integer"/>
    <att name="EM1_pvalue_dataset2" value="1.72E-4" type="real" cy:type="Double"/>
    <att name="EM1_Colouring_dataset2" value="0.999828" type="real" cy:type="Double"/>
    <att name="EM1_ES_dataset2" type="real" cy:type="Double"/>
    <att name="EM1_NES_dataset2" type="real" cy:type="Double"/>
    <att name="EM1_fdr_qvalue_dataset2" value="0.029880079" type="real" cy:type="Double"/>
    <att name="EM1_fwer_qvalue_dataset2" type="real" cy:type="Double"/>
    <att name="EM1_gs_size_dataset2" value="11" type="integer" cy:type="Integer"/>
    <graphics x="-288.5059756920167" h="15.0" width="4.023706896551724" y="629.9667688524984" outline="#B2182B" type="ELLIPSE" z="0.0" w="15.0" fill="#BEBEBE">
      <att name="NODE_LABEL_WIDTH" value="200.0" type="string" cy:type="String"/>
      <att name="NODE_CUSTOMGRAPHICS_POSITION_5" value="C,C,c,0.00,0.00" type="string" cy:type="String"/>
      <att name="NODE_CUSTOMGRAPHICS_SIZE_2" value="15.0" type="string" cy:type="String"/>
      <att name="NODE_DEPTH" value="0.0" type="string" cy:type="String"/>
      <att name="NODE_CUSTOMGRAPHICS_POSITION_9" value="C,C,c,0.00,0.00" type="string" cy:type="String"/>
      <att name="NODE_CUSTOMGRAPHICS_5" value="org.cytoscape.ding.customgraphics.NullCustomGraphics,0,[ Remove Graphics ]," type="string" cy:type="String"/>
      <att name="COMPOUND_NODE_PADDING" value="10.0" type="string" cy:type="String"/>
      <att name="NODE_CUSTOMGRAPHICS_POSITION_2" value="C,C,c,0.00,0.00" type="string" cy:type="String"/>
      <att name="NODE_SELECTED" value="false" type="string" cy:type="String"/>
      <att name="NODE_CUSTOMGRAPHICS_SIZE_8" value="15.0" type="string" cy:type="String"/>
      <att name="NODE_CUSTOMGRAPHICS_POSITION_3" value="C,C,c,0.00,0.00" type="string" cy:type="String"/>
      <att name="NODE_CUSTOMGRAPHICS_SIZE_7" value="15.0" type="string" cy:type="String"/>
      <att name="NODE_CUSTOMGRAPHICS_2" value="org.cytoscape.ding.customgraphics.NullCustomGraphics,0,[ Remove Graphics ]," type="string" cy:type="String"/>
      <att name="NODE_CUSTOMGRAPHICS_POSITION_8" value="C,C,c,0.00,0.00" type="string" cy:type="String"/>
      <att name="NODE_VISIBLE" value="true" type="string" cy:type="String"/>
      <att name="NODE_BORDER_STROKE" value="SOLID" type="string" cy:type="String"/>
      <att name="NODE_CUSTOMGRAPHICS_SIZE_1" value="15.0" type="string" cy:type="String"/>
      <att name="NODE_CUSTOMGRAPHICS_SIZE_9" value="15.0" type="string" cy:type="String"/>
      <att name="NODE_CUSTOMGRAPHICS_POSITION_4" value="C,C,c,0.00,0.00" type="string" cy:type="String"/>
      <att name="NODE_LABEL_COLOR" value="#000000" type="string" cy:type="String"/>
      <att name="NODE_CUSTOMGRAPHICS_SIZE_3" value="15.0" type="string" cy:type="String"/>
      <att name="COMPOUND_NODE_SHAPE" value="ROUND_RECTANGLE" type="string" cy:type="String"/>
      <att name="NODE_CUSTOMGRAPHICS_4" value="org.cytoscape.ding.customgraphics.NullCustomGraphics,0,[ Remove Graphics ]," type="string" cy:type="String"/>
      <att name="NODE_TOOLTIP" value="" type="string" cy:type="String"/>
      <att name="NODE_CUSTOMGRAPHICS_SIZE_4" value="15.0" type="string" cy:type="String"/>
      <att name="NODE_LABEL_TRANSPARENCY" value="255" type="string" cy:type="String"/>
      <att name="NODE_SELECTED_PAINT" value="#FFFF00" type="string" cy:type="String"/>
      <att name="NODE_CUSTOMGRAPHICS_8" value="org.cytoscape.ding.customgraphics.NullCustomGraphics,0,[ Remove Graphics ]," type="string" cy:type="String"/>
      <att name="NODE_CUSTOMGRAPHICS_POSITION_7" value="C,C,c,0.00,0.00" type="string" cy:type="String"/>
      <att name="NODE_CUSTOMGRAPHICS_9" value="org.cytoscape.ding.customgraphics.NullCustomGraphics,0,[ Remove Graphics ]," type="string" cy:type="String"/>
      <att name="NODE_CUSTOMGRAPHICS_POSITION_1" value="C,C,c,0.00,0.00" type="string" cy:type="String"/>
      <att name="NODE_LABEL_FONT_SIZE" value="12" type="string" cy:type="String"/>
      <att name="NODE_CUSTOMGRAPHICS_1" value="org.cytoscape.ding.customgraphics.NullCustomGraphics,0,[ Remove Graphics ]," type="string" cy:type="String"/>
      <att name="NODE_LABEL_POSITION" value="C,C,c,0.00,0.00" type="string" cy:type="String"/>
      <att name="NODE_CUSTOMGRAPHICS_SIZE_6" value="15.0" type="string" cy:type="String"/>
      <att name="NODE_BORDER_TRANSPARENCY" value="255" type="string" cy:type="String"/>
      <att name="NODE_CUSTOMGRAPHICS_6" value="org.cytoscape.ding.customgraphics.NullCustomGraphics,0,[ Remove Graphics ]," type="string" cy:type="String"/>
      <att name="NODE_NESTED_NETWORK_IMAGE_VISIBLE" value="true" type="string" cy:type="String"/>
      <att name="NODE_CUSTOMGRAPHICS_3" value="org.cytoscape.ding.customgraphics.NullCustomGraphics,0,[ Remove Graphics ]," type="string" cy:type="String"/>
      <att name="NODE_CUSTOMGRAPHICS_7" value="org.cytoscape.ding.customgraphics.NullCustomGraphics,0,[ Remove Graphics ]," type="string" cy:type="String"/>
      <att name="NODE_CUSTOMGRAPHICS_POSITION_6" value="C,C,c,0.00,0.00" type="string" cy:type="String"/>
      <att name="NODE_LABEL" value="GLUCOSAMINE-CONTAINING COMPOUND METABOLIC PROCESS" type="string" cy:type="String"/>
      <att name="NODE_TRANSPARENCY" value="255" type="string" cy:type="String"/>
      <att name="NODE_LABEL_FONT_FACE" value="SansSerif.plain,plain,12" type="string" cy:type="String"/>
      <att name="NODE_CUSTOMGRAPHICS_SIZE_5" value="15.0" type="string" cy:type="String"/>
    </graphics>
  </node>
  <node id="158" label="LIPID TRANSPORT">
    <att name="shared name" value="LIPID TRANSPORT" type="string" cy:type="String"/>
    <att name="name" value="LIPID TRANSPORT" type="string" cy:type="String"/>
    <att name="selected" value="0" type="boolean" cy:type="Boolean"/>
    <att name="EM1_GS_DESCR" value="GOTERM_BP_FAT" type="string" cy:type="String"/>
    <att name="EM1_Formatted_name" value="LIPID TRANSPORT " type="string" cy:type="String"/>
    <att name="EM1_Name" value="LIPID TRANSPORT" type="string" cy:type="String"/>
    <att name="EM1_GS_Source" value="none" type="string" cy:type="String"/>
    <att name="EM1_GS_Type" value="ENR" type="string" cy:type="String"/>
    <att name="EM1_Genes" type="list" cy:type="List" cy:elementType="String">
      <att name="EM1_Genes" value="FBGN0039801" type="string" cy:type="String"/>
      <att name="EM1_Genes" value="FBGN0039800&quot;" type="string" cy:type="String"/>
      <att name="EM1_Genes" value="&quot;FBGN0083956" type="string" cy:type="String"/>
      <att name="EM1_Genes" value="FBGN0087002" type="string" cy:type="String"/>
      <att name="EM1_Genes" value="FBGN0032136" type="string" cy:type="String"/>
      <att name="EM1_Genes" value="FBGN0039114" type="string" cy:type="String"/>
      <att name="EM1_Genes" value="FBGN0265048" type="string" cy:type="String"/>
    </att>
    <att name="EM1_pvalue_dataset1" type="real" cy:type="Double"/>
    <att name="EM1_Colouring_dataset1" type="real" cy:type="Double"/>
    <att name="EM1_ES_dataset1" type="real" cy:type="Double"/>
    <att name="EM1_NES_dataset1" type="real" cy:type="Double"/>
    <att name="EM1_fdr_qvalue_dataset1" type="real" cy:type="Double"/>
    <att name="EM1_fwer_qvalue_dataset1" type="real" cy:type="Double"/>
    <att name="EM1_gs_size_dataset1" type="integer" cy:type="Integer"/>
    <att name="EM1_pvalue_dataset2" value="0.001324431" type="real" cy:type="Double"/>
    <att name="EM1_Colouring_dataset2" value="0.998675569" type="real" cy:type="Double"/>
    <att name="EM1_ES_dataset2" type="real" cy:type="Double"/>
    <att name="EM1_NES_dataset2" type="real" cy:type="Double"/>
    <att name="EM1_fdr_qvalue_dataset2" value="0.091284739" type="real" cy:type="Double"/>
    <att name="EM1_fwer_qvalue_dataset2" type="real" cy:type="Double"/>
    <att name="EM1_gs_size_dataset2" value="7" type="integer" cy:type="Integer"/>
    <graphics x="-393.94647897131676" h="15.0" width="4.0" y="351.94301112790447" outline="#B2182B" type="ELLIPSE" z="0.0" w="15.0" fill="#BEBEBE">
      <att name="NODE_LABEL_WIDTH" value="200.0" type="string" cy:type="String"/>
      <att name="NODE_CUSTOMGRAPHICS_POSITION_5" value="C,C,c,0.00,0.00" type="string" cy:type="String"/>
      <att name="NODE_CUSTOMGRAPHICS_SIZE_2" value="15.0" type="string" cy:type="String"/>
      <att name="NODE_DEPTH" value="0.0" type="string" cy:type="String"/>
      <att name="NODE_CUSTOMGRAPHICS_POSITION_9" value="C,C,c,0.00,0.00" type="string" cy:type="String"/>
      <att name="NODE_CUSTOMGRAPHICS_5" value="org.cytoscape.ding.customgraphics.NullCustomGraphics,0,[ Remove Graphics ]," type="string" cy:type="String"/>
      <att name="COMPOUND_NODE_PADDING" value="10.0" type="string" cy:type="String"/>
      <att name="NODE_CUSTOMGRAPHICS_POSITION_2" value="C,C,c,0.00,0.00" type="string" cy:type="String"/>
      <att name="NODE_SELECTED" value="false" type="string" cy:type="String"/>
      <att name="NODE_CUSTOMGRAPHICS_SIZE_8" value="15.0" type="string" cy:type="String"/>
      <att name="NODE_CUSTOMGRAPHICS_POSITION_3" value="C,C,c,0.00,0.00" type="string" cy:type="String"/>
      <att name="NODE_CUSTOMGRAPHICS_SIZE_7" value="15.0" type="string" cy:type="String"/>
      <att name="NODE_CUSTOMGRAPHICS_2" value="org.cytoscape.ding.customgraphics.NullCustomGraphics,0,[ Remove Graphics ]," type="string" cy:type="String"/>
      <att name="NODE_CUSTOMGRAPHICS_POSITION_8" value="C,C,c,0.00,0.00" type="string" cy:type="String"/>
      <att name="NODE_VISIBLE" value="true" type="string" cy:type="String"/>
      <att name="NODE_BORDER_STROKE" value="SOLID" type="string" cy:type="String"/>
      <att name="NODE_CUSTOMGRAPHICS_SIZE_1" value="15.0" type="string" cy:type="String"/>
      <att name="NODE_CUSTOMGRAPHICS_SIZE_9" value="15.0" type="string" cy:type="String"/>
      <att name="NODE_CUSTOMGRAPHICS_POSITION_4" value="C,C,c,0.00,0.00" type="string" cy:type="String"/>
      <att name="NODE_LABEL_COLOR" value="#000000" type="string" cy:type="String"/>
      <att name="NODE_CUSTOMGRAPHICS_SIZE_3" value="15.0" type="string" cy:type="String"/>
      <att name="COMPOUND_NODE_SHAPE" value="ROUND_RECTANGLE" type="string" cy:type="String"/>
      <att name="NODE_CUSTOMGRAPHICS_4" value="org.cytoscape.ding.customgraphics.NullCustomGraphics,0,[ Remove Graphics ]," type="string" cy:type="String"/>
      <att name="NODE_TOOLTIP" value="" type="string" cy:type="String"/>
      <att name="NODE_CUSTOMGRAPHICS_SIZE_4" value="15.0" type="string" cy:type="String"/>
      <att name="NODE_LABEL_TRANSPARENCY" value="255" type="string" cy:type="String"/>
      <att name="NODE_SELECTED_PAINT" value="#FFFF00" type="string" cy:type="String"/>
      <att name="NODE_CUSTOMGRAPHICS_8" value="org.cytoscape.ding.customgraphics.NullCustomGraphics,0,[ Remove Graphics ]," type="string" cy:type="String"/>
      <att name="NODE_CUSTOMGRAPHICS_POSITION_7" value="C,C,c,0.00,0.00" type="string" cy:type="String"/>
      <att name="NODE_CUSTOMGRAPHICS_9" value="org.cytoscape.ding.customgraphics.NullCustomGraphics,0,[ Remove Graphics ]," type="string" cy:type="String"/>
      <att name="NODE_CUSTOMGRAPHICS_POSITION_1" value="C,C,c,0.00,0.00" type="string" cy:type="String"/>
      <att name="NODE_LABEL_FONT_SIZE" value="12" type="string" cy:type="String"/>
      <att name="NODE_CUSTOMGRAPHICS_1" value="org.cytoscape.ding.customgraphics.NullCustomGraphics,0,[ Remove Graphics ]," type="string" cy:type="String"/>
      <att name="NODE_LABEL_POSITION" value="C,C,c,0.00,0.00" type="string" cy:type="String"/>
      <att name="NODE_CUSTOMGRAPHICS_SIZE_6" value="15.0" type="string" cy:type="String"/>
      <att name="NODE_BORDER_TRANSPARENCY" value="255" type="string" cy:type="String"/>
      <att name="NODE_CUSTOMGRAPHICS_6" value="org.cytoscape.ding.customgraphics.NullCustomGraphics,0,[ Remove Graphics ]," type="string" cy:type="String"/>
      <att name="NODE_NESTED_NETWORK_IMAGE_VISIBLE" value="true" type="string" cy:type="String"/>
      <att name="NODE_CUSTOMGRAPHICS_3" value="org.cytoscape.ding.customgraphics.NullCustomGraphics,0,[ Remove Graphics ]," type="string" cy:type="String"/>
      <att name="NODE_CUSTOMGRAPHICS_7" value="org.cytoscape.ding.customgraphics.NullCustomGraphics,0,[ Remove Graphics ]," type="string" cy:type="String"/>
      <att name="NODE_CUSTOMGRAPHICS_POSITION_6" value="C,C,c,0.00,0.00" type="string" cy:type="String"/>
      <att name="NODE_LABEL" value="LIPID TRANSPORT" type="string" cy:type="String"/>
      <att name="NODE_TRANSPARENCY" value="255" type="string" cy:type="String"/>
      <att name="NODE_LABEL_FONT_FACE" value="SansSerif.plain,plain,12" type="string" cy:type="String"/>
      <att name="NODE_CUSTOMGRAPHICS_SIZE_5" value="15.0" type="string" cy:type="String"/>
    </graphics>
  </node>
  <node id="157" label="CELL ADHESION MEDIATED BY INTEGRIN">
    <att name="shared name" value="CELL ADHESION MEDIATED BY INTEGRIN" type="string" cy:type="String"/>
    <att name="name" value="CELL ADHESION MEDIATED BY INTEGRIN" type="string" cy:type="String"/>
    <att name="selected" value="0" type="boolean" cy:type="Boolean"/>
    <att name="EM1_GS_DESCR" value="GOTERM_BP_FAT" type="string" cy:type="String"/>
    <att name="EM1_Formatted_name" value="CELL ADHESION \nMEDIATED BY \nINTEGRIN " type="string" cy:type="String"/>
    <att name="EM1_Name" value="CELL ADHESION MEDIATED BY INTEGRIN" type="string" cy:type="String"/>
    <att name="EM1_GS_Source" value="none" type="string" cy:type="String"/>
    <att name="EM1_GS_Type" value="ENR" type="string" cy:type="String"/>
    <att name="EM1_Genes" type="list" cy:type="List" cy:elementType="String">
      <att name="EM1_Genes" value="FBGN0002526" type="string" cy:type="String"/>
      <att name="EM1_Genes" value="FBGN0031850&quot;" type="string" cy:type="String"/>
      <att name="EM1_Genes" value="&quot;FBGN0011722" type="string" cy:type="String"/>
      <att name="EM1_Genes" value="FBGN0261800" type="string" cy:type="String"/>
    </att>
    <att name="EM1_pvalue_dataset1" type="real" cy:type="Double"/>
    <att name="EM1_Colouring_dataset1" type="real" cy:type="Double"/>
    <att name="EM1_ES_dataset1" type="real" cy:type="Double"/>
    <att name="EM1_NES_dataset1" type="real" cy:type="Double"/>
    <att name="EM1_fdr_qvalue_dataset1" type="real" cy:type="Double"/>
    <att name="EM1_fwer_qvalue_dataset1" type="real" cy:type="Double"/>
    <att name="EM1_gs_size_dataset1" type="integer" cy:type="Integer"/>
    <att name="EM1_pvalue_dataset2" value="0.007355383" type="real" cy:type="Double"/>
    <att name="EM1_Colouring_dataset2" value="0.992644617" type="real" cy:type="Double"/>
    <att name="EM1_ES_dataset2" type="real" cy:type="Double"/>
    <att name="EM1_NES_dataset2" type="real" cy:type="Double"/>
    <att name="EM1_fdr_qvalue_dataset2" value="0.315054556" type="real" cy:type="Double"/>
    <att name="EM1_fwer_qvalue_dataset2" type="real" cy:type="Double"/>
    <att name="EM1_gs_size_dataset2" value="4" type="integer" cy:type="Integer"/>
    <graphics x="-288.50597569201636" h="15.0" width="4.0" y="445.3551458122205" outline="#D6604D" type="ELLIPSE" z="0.0" w="15.0" fill="#BEBEBE">
      <att name="NODE_LABEL_WIDTH" value="200.0" type="string" cy:type="String"/>
      <att name="NODE_CUSTOMGRAPHICS_POSITION_5" value="C,C,c,0.00,0.00" type="string" cy:type="String"/>
      <att name="NODE_CUSTOMGRAPHICS_SIZE_2" value="15.0" type="string" cy:type="String"/>
      <att name="NODE_DEPTH" value="0.0" type="string" cy:type="String"/>
      <att name="NODE_CUSTOMGRAPHICS_POSITION_9" value="C,C,c,0.00,0.00" type="string" cy:type="String"/>
      <att name="NODE_CUSTOMGRAPHICS_5" value="org.cytoscape.ding.customgraphics.NullCustomGraphics,0,[ Remove Graphics ]," type="string" cy:type="String"/>
      <att name="COMPOUND_NODE_PADDING" value="10.0" type="string" cy:type="String"/>
      <att name="NODE_CUSTOMGRAPHICS_POSITION_2" value="C,C,c,0.00,0.00" type="string" cy:type="String"/>
      <att name="NODE_SELECTED" value="false" type="string" cy:type="String"/>
      <att name="NODE_CUSTOMGRAPHICS_SIZE_8" value="15.0" type="string" cy:type="String"/>
      <att name="NODE_CUSTOMGRAPHICS_POSITION_3" value="C,C,c,0.00,0.00" type="string" cy:type="String"/>
      <att name="NODE_CUSTOMGRAPHICS_SIZE_7" value="15.0" type="string" cy:type="String"/>
      <att name="NODE_CUSTOMGRAPHICS_2" value="org.cytoscape.ding.customgraphics.NullCustomGraphics,0,[ Remove Graphics ]," type="string" cy:type="String"/>
      <att name="NODE_CUSTOMGRAPHICS_POSITION_8" value="C,C,c,0.00,0.00" type="string" cy:type="String"/>
      <att name="NODE_VISIBLE" value="true" type="string" cy:type="String"/>
      <att name="NODE_BORDER_STROKE" value="SOLID" type="string" cy:type="String"/>
      <att name="NODE_CUSTOMGRAPHICS_SIZE_1" value="15.0" type="string" cy:type="String"/>
      <att name="NODE_CUSTOMGRAPHICS_SIZE_9" value="15.0" type="string" cy:type="String"/>
      <att name="NODE_CUSTOMGRAPHICS_POSITION_4" value="C,C,c,0.00,0.00" type="string" cy:type="String"/>
      <att name="NODE_LABEL_COLOR" value="#000000" type="string" cy:type="String"/>
      <att name="NODE_CUSTOMGRAPHICS_SIZE_3" value="15.0" type="string" cy:type="String"/>
      <att name="COMPOUND_NODE_SHAPE" value="ROUND_RECTANGLE" type="string" cy:type="String"/>
      <att name="NODE_CUSTOMGRAPHICS_4" value="org.cytoscape.ding.customgraphics.NullCustomGraphics,0,[ Remove Graphics ]," type="string" cy:type="String"/>
      <att name="NODE_TOOLTIP" value="" type="string" cy:type="String"/>
      <att name="NODE_CUSTOMGRAPHICS_SIZE_4" value="15.0" type="string" cy:type="String"/>
      <att name="NODE_LABEL_TRANSPARENCY" value="255" type="string" cy:type="String"/>
      <att name="NODE_SELECTED_PAINT" value="#FFFF00" type="string" cy:type="String"/>
      <att name="NODE_CUSTOMGRAPHICS_8" value="org.cytoscape.ding.customgraphics.NullCustomGraphics,0,[ Remove Graphics ]," type="string" cy:type="String"/>
      <att name="NODE_CUSTOMGRAPHICS_POSITION_7" value="C,C,c,0.00,0.00" type="string" cy:type="String"/>
      <att name="NODE_CUSTOMGRAPHICS_9" value="org.cytoscape.ding.customgraphics.NullCustomGraphics,0,[ Remove Graphics ]," type="string" cy:type="String"/>
      <att name="NODE_CUSTOMGRAPHICS_POSITION_1" value="C,C,c,0.00,0.00" type="string" cy:type="String"/>
      <att name="NODE_LABEL_FONT_SIZE" value="12" type="string" cy:type="String"/>
      <att name="NODE_CUSTOMGRAPHICS_1" value="org.cytoscape.ding.customgraphics.NullCustomGraphics,0,[ Remove Graphics ]," type="string" cy:type="String"/>
      <att name="NODE_LABEL_POSITION" value="C,C,c,0.00,0.00" type="string" cy:type="String"/>
      <att name="NODE_CUSTOMGRAPHICS_SIZE_6" value="15.0" type="string" cy:type="String"/>
      <att name="NODE_BORDER_TRANSPARENCY" value="255" type="string" cy:type="String"/>
      <att name="NODE_CUSTOMGRAPHICS_6" value="org.cytoscape.ding.customgraphics.NullCustomGraphics,0,[ Remove Graphics ]," type="string" cy:type="String"/>
      <att name="NODE_NESTED_NETWORK_IMAGE_VISIBLE" value="true" type="string" cy:type="String"/>
      <att name="NODE_CUSTOMGRAPHICS_3" value="org.cytoscape.ding.customgraphics.NullCustomGraphics,0,[ Remove Graphics ]," type="string" cy:type="String"/>
      <att name="NODE_CUSTOMGRAPHICS_7" value="org.cytoscape.ding.customgraphics.NullCustomGraphics,0,[ Remove Graphics ]," type="string" cy:type="String"/>
      <att name="NODE_CUSTOMGRAPHICS_POSITION_6" value="C,C,c,0.00,0.00" type="string" cy:type="String"/>
      <att name="NODE_LABEL" value="CELL ADHESION MEDIATED BY INTEGRIN" type="string" cy:type="String"/>
      <att name="NODE_TRANSPARENCY" value="255" type="string" cy:type="String"/>
      <att name="NODE_LABEL_FONT_FACE" value="SansSerif.plain,plain,12" type="string" cy:type="String"/>
      <att name="NODE_CUSTOMGRAPHICS_SIZE_5" value="15.0" type="string" cy:type="String"/>
    </graphics>
  </node>
  <node id="156" label="TRANSMEMBRANE TRANSPORT">
    <att name="shared name" value="TRANSMEMBRANE TRANSPORT" type="string" cy:type="String"/>
    <att name="name" value="TRANSMEMBRANE TRANSPORT" type="string" cy:type="String"/>
    <att name="selected" value="0" type="boolean" cy:type="Boolean"/>
    <att name="EM1_GS_DESCR" value="GOTERM_BP_FAT" type="string" cy:type="String"/>
    <att name="EM1_Formatted_name" value="TRANSMEMBRANE \nTRANSPORT " type="string" cy:type="String"/>
    <att name="EM1_Name" value="TRANSMEMBRANE TRANSPORT" type="string" cy:type="String"/>
    <att name="EM1_GS_Source" value="none" type="string" cy:type="String"/>
    <att name="EM1_GS_Type" value="ENR" type="string" cy:type="String"/>
    <att name="EM1_Genes" type="list" cy:type="List" cy:elementType="String">
      <att name="EM1_Genes" value="FBGN0038407" type="string" cy:type="String"/>
      <att name="EM1_Genes" value="FBGN0051321&quot;" type="string" cy:type="String"/>
      <att name="EM1_Genes" value="&quot;FBGN0017561" type="string" cy:type="String"/>
      <att name="EM1_Genes" value="FBGN0031520" type="string" cy:type="String"/>
      <att name="EM1_Genes" value="FBGN0004513" type="string" cy:type="String"/>
      <att name="EM1_Genes" value="FBGN0031011" type="string" cy:type="String"/>
      <att name="EM1_Genes" value="FBGN0034885" type="string" cy:type="String"/>
      <att name="EM1_Genes" value="FBGN0019952" type="string" cy:type="String"/>
      <att name="EM1_Genes" value="FBGN0019644" type="string" cy:type="String"/>
      <att name="EM1_Genes" value="FBGN0034394" type="string" cy:type="String"/>
      <att name="EM1_Genes" value="FBGN0051547" type="string" cy:type="String"/>
      <att name="EM1_Genes" value="FBGN0035696" type="string" cy:type="String"/>
      <att name="EM1_Genes" value="FBGN0036279" type="string" cy:type="String"/>
      <att name="EM1_Genes" value="FBGN0051103" type="string" cy:type="String"/>
      <att name="EM1_Genes" value="FBGN0033760" type="string" cy:type="String"/>
      <att name="EM1_Genes" value="FBGN0038652" type="string" cy:type="String"/>
      <att name="EM1_Genes" value="FBGN0034479" type="string" cy:type="String"/>
      <att name="EM1_Genes" value="FBGN0038337" type="string" cy:type="String"/>
      <att name="EM1_Genes" value="FBGN0035293" type="string" cy:type="String"/>
      <att name="EM1_Genes" value="FBGN0033635" type="string" cy:type="String"/>
      <att name="EM1_Genes" value="FBGN0037895" type="string" cy:type="String"/>
      <att name="EM1_Genes" value="FBGN0038716" type="string" cy:type="String"/>
      <att name="EM1_Genes" value="FBGN0015872" type="string" cy:type="String"/>
      <att name="EM1_Genes" value="FBGN0029762" type="string" cy:type="String"/>
    </att>
    <att name="EM1_pvalue_dataset1" value="0.291635683" type="real" cy:type="Double"/>
    <att name="EM1_Colouring_dataset1" value="0.708364317" type="real" cy:type="Double"/>
    <att name="EM1_ES_dataset1" type="real" cy:type="Double"/>
    <att name="EM1_NES_dataset1" type="real" cy:type="Double"/>
    <att name="EM1_fdr_qvalue_dataset1" value="0.928531839" type="real" cy:type="Double"/>
    <att name="EM1_fwer_qvalue_dataset1" type="real" cy:type="Double"/>
    <att name="EM1_gs_size_dataset1" value="13" type="integer" cy:type="Integer"/>
    <att name="EM1_pvalue_dataset2" value="1.1E-4" type="real" cy:type="Double"/>
    <att name="EM1_Colouring_dataset2" value="0.99989" type="real" cy:type="Double"/>
    <att name="EM1_ES_dataset2" type="real" cy:type="Double"/>
    <att name="EM1_NES_dataset2" type="real" cy:type="Double"/>
    <att name="EM1_fdr_qvalue_dataset2" value="0.024575798" type="real" cy:type="Double"/>
    <att name="EM1_fwer_qvalue_dataset2" type="real" cy:type="Double"/>
    <att name="EM1_gs_size_dataset2" value="24" type="integer" cy:type="Integer"/>
    <graphics x="-422.06698066865573" h="20.290948275862068" width="4.331896551724138" y="894.3816444440539" outline="#B2182B" type="ELLIPSE" z="0.0" w="20.290948275862068" fill="#F7F7F7">
      <att name="NODE_LABEL_WIDTH" value="200.0" type="string" cy:type="String"/>
      <att name="NODE_CUSTOMGRAPHICS_POSITION_5" value="C,C,c,0.00,0.00" type="string" cy:type="String"/>
      <att name="NODE_CUSTOMGRAPHICS_SIZE_2" value="20.290948275862068" type="string" cy:type="String"/>
      <att name="NODE_DEPTH" value="0.0" type="string" cy:type="String"/>
      <att name="NODE_CUSTOMGRAPHICS_POSITION_9" value="C,C,c,0.00,0.00" type="string" cy:type="String"/>
      <att name="NODE_CUSTOMGRAPHICS_5" value="org.cytoscape.ding.customgraphics.NullCustomGraphics,0,[ Remove Graphics ]," type="string" cy:type="String"/>
      <att name="COMPOUND_NODE_PADDING" value="10.0" type="string" cy:type="String"/>
      <att name="NODE_CUSTOMGRAPHICS_POSITION_2" value="C,C,c,0.00,0.00" type="string" cy:type="String"/>
      <att name="NODE_SELECTED" value="false" type="string" cy:type="String"/>
      <att name="NODE_CUSTOMGRAPHICS_SIZE_8" value="20.290948275862068" type="string" cy:type="String"/>
      <att name="NODE_CUSTOMGRAPHICS_POSITION_3" value="C,C,c,0.00,0.00" type="string" cy:type="String"/>
      <att name="NODE_CUSTOMGRAPHICS_SIZE_7" value="20.290948275862068" type="string" cy:type="String"/>
      <att name="NODE_CUSTOMGRAPHICS_2" value="org.cytoscape.ding.customgraphics.NullCustomGraphics,0,[ Remove Graphics ]," type="string" cy:type="String"/>
      <att name="NODE_CUSTOMGRAPHICS_POSITION_8" value="C,C,c,0.00,0.00" type="string" cy:type="String"/>
      <att name="NODE_VISIBLE" value="true" type="string" cy:type="String"/>
      <att name="NODE_BORDER_STROKE" value="SOLID" type="string" cy:type="String"/>
      <att name="NODE_CUSTOMGRAPHICS_SIZE_1" value="20.290948275862068" type="string" cy:type="String"/>
      <att name="NODE_CUSTOMGRAPHICS_SIZE_9" value="20.290948275862068" type="string" cy:type="String"/>
      <att name="NODE_CUSTOMGRAPHICS_POSITION_4" value="C,C,c,0.00,0.00" type="string" cy:type="String"/>
      <att name="NODE_LABEL_COLOR" value="#000000" type="string" cy:type="String"/>
      <att name="NODE_CUSTOMGRAPHICS_SIZE_3" value="20.290948275862068" type="string" cy:type="String"/>
      <att name="COMPOUND_NODE_SHAPE" value="ROUND_RECTANGLE" type="string" cy:type="String"/>
      <att name="NODE_CUSTOMGRAPHICS_4" value="org.cytoscape.ding.customgraphics.NullCustomGraphics,0,[ Remove Graphics ]," type="string" cy:type="String"/>
      <att name="NODE_TOOLTIP" value="" type="string" cy:type="String"/>
      <att name="NODE_CUSTOMGRAPHICS_SIZE_4" value="20.290948275862068" type="string" cy:type="String"/>
      <att name="NODE_LABEL_TRANSPARENCY" value="255" type="string" cy:type="String"/>
      <att name="NODE_SELECTED_PAINT" value="#FFFF00" type="string" cy:type="String"/>
      <att name="NODE_CUSTOMGRAPHICS_8" value="org.cytoscape.ding.customgraphics.NullCustomGraphics,0,[ Remove Graphics ]," type="string" cy:type="String"/>
      <att name="NODE_CUSTOMGRAPHICS_POSITION_7" value="C,C,c,0.00,0.00" type="string" cy:type="String"/>
      <att name="NODE_CUSTOMGRAPHICS_9" value="org.cytoscape.ding.customgraphics.NullCustomGraphics,0,[ Remove Graphics ]," type="string" cy:type="String"/>
      <att name="NODE_CUSTOMGRAPHICS_POSITION_1" value="C,C,c,0.00,0.00" type="string" cy:type="String"/>
      <att name="NODE_LABEL_FONT_SIZE" value="12" type="string" cy:type="String"/>
      <att name="NODE_CUSTOMGRAPHICS_1" value="org.cytoscape.ding.customgraphics.NullCustomGraphics,0,[ Remove Graphics ]," type="string" cy:type="String"/>
      <att name="NODE_LABEL_POSITION" value="C,C,c,0.00,0.00" type="string" cy:type="String"/>
      <att name="NODE_CUSTOMGRAPHICS_SIZE_6" value="20.290948275862068" type="string" cy:type="String"/>
      <att name="NODE_BORDER_TRANSPARENCY" value="255" type="string" cy:type="String"/>
      <att name="NODE_CUSTOMGRAPHICS_6" value="org.cytoscape.ding.customgraphics.NullCustomGraphics,0,[ Remove Graphics ]," type="string" cy:type="String"/>
      <att name="NODE_NESTED_NETWORK_IMAGE_VISIBLE" value="true" type="string" cy:type="String"/>
      <att name="NODE_CUSTOMGRAPHICS_3" value="org.cytoscape.ding.customgraphics.NullCustomGraphics,0,[ Remove Graphics ]," type="string" cy:type="String"/>
      <att name="NODE_CUSTOMGRAPHICS_7" value="org.cytoscape.ding.customgraphics.NullCustomGraphics,0,[ Remove Graphics ]," type="string" cy:type="String"/>
      <att name="NODE_CUSTOMGRAPHICS_POSITION_6" value="C,C,c,0.00,0.00" type="string" cy:type="String"/>
      <att name="NODE_LABEL" value="TRANSMEMBRANE TRANSPORT" type="string" cy:type="String"/>
      <att name="NODE_TRANSPARENCY" value="255" type="string" cy:type="String"/>
      <att name="NODE_LABEL_FONT_FACE" value="SansSerif.plain,plain,12" type="string" cy:type="String"/>
      <att name="NODE_CUSTOMGRAPHICS_SIZE_5" value="20.290948275862068" type="string" cy:type="String"/>
    </graphics>
  </node>
  <node id="155" label="ENZYME LINKED RECEPTOR PROTEIN SIGNALING PATHWAY">
    <att name="shared name" value="ENZYME LINKED RECEPTOR PROTEIN SIGNALING PATHWAY" type="string" cy:type="String"/>
    <att name="name" value="ENZYME LINKED RECEPTOR PROTEIN SIGNALING PATHWAY" type="string" cy:type="String"/>
    <att name="selected" value="0" type="boolean" cy:type="Boolean"/>
    <att name="EM1_GS_DESCR" value="GOTERM_BP_FAT" type="string" cy:type="String"/>
    <att name="EM1_Formatted_name" value="ENZYME LINKED \nRECEPTOR PROTEIN \nSIGNALING \nPATHWAY " type="string" cy:type="String"/>
    <att name="EM1_Name" value="ENZYME LINKED RECEPTOR PROTEIN SIGNALING PATHWAY" type="string" cy:type="String"/>
    <att name="EM1_GS_Source" value="none" type="string" cy:type="String"/>
    <att name="EM1_GS_Type" value="ENR" type="string" cy:type="String"/>
    <att name="EM1_Genes" type="list" cy:type="List" cy:elementType="String">
      <att name="EM1_Genes" value="&quot;FBGN0023441" type="string" cy:type="String"/>
      <att name="EM1_Genes" value="FBGN0043364" type="string" cy:type="String"/>
      <att name="EM1_Genes" value="FBGN0003867" type="string" cy:type="String"/>
      <att name="EM1_Genes" value="FBGN0038279" type="string" cy:type="String"/>
      <att name="EM1_Genes" value="FBGN0014073" type="string" cy:type="String"/>
      <att name="EM1_Genes" value="FBGN0003463" type="string" cy:type="String"/>
      <att name="EM1_Genes" value="FBGN0036046" type="string" cy:type="String"/>
      <att name="EM1_Genes" value="FBGN0044048" type="string" cy:type="String"/>
      <att name="EM1_Genes" value="FBGN0265048" type="string" cy:type="String"/>
      <att name="EM1_Genes" value="FBGN0001257&quot;" type="string" cy:type="String"/>
      <att name="EM1_Genes" value="FBGN0000490" type="string" cy:type="String"/>
      <att name="EM1_Genes" value="FBGN0262169" type="string" cy:type="String"/>
    </att>
    <att name="EM1_pvalue_dataset1" type="real" cy:type="Double"/>
    <att name="EM1_Colouring_dataset1" type="real" cy:type="Double"/>
    <att name="EM1_ES_dataset1" type="real" cy:type="Double"/>
    <att name="EM1_NES_dataset1" type="real" cy:type="Double"/>
    <att name="EM1_fdr_qvalue_dataset1" type="real" cy:type="Double"/>
    <att name="EM1_fwer_qvalue_dataset1" type="real" cy:type="Double"/>
    <att name="EM1_gs_size_dataset1" type="integer" cy:type="Integer"/>
    <att name="EM1_pvalue_dataset2" value="0.012405909" type="real" cy:type="Double"/>
    <att name="EM1_Colouring_dataset2" value="0.987594091" type="real" cy:type="Double"/>
    <att name="EM1_ES_dataset2" type="real" cy:type="Double"/>
    <att name="EM1_NES_dataset2" type="real" cy:type="Double"/>
    <att name="EM1_fdr_qvalue_dataset2" value="0.376428967" type="real" cy:type="Double"/>
    <att name="EM1_fwer_qvalue_dataset2" type="real" cy:type="Double"/>
    <att name="EM1_gs_size_dataset2" value="12" type="integer" cy:type="Integer"/>
    <graphics x="-179.63834458591413" h="15.0" width="4.047413793103448" y="942.5774731037351" outline="#D6604D" type="ELLIPSE" z="0.0" w="15.0" fill="#BEBEBE">
      <att name="NODE_LABEL_WIDTH" value="200.0" type="string" cy:type="String"/>
      <att name="NODE_CUSTOMGRAPHICS_POSITION_5" value="C,C,c,0.00,0.00" type="string" cy:type="String"/>
      <att name="NODE_CUSTOMGRAPHICS_SIZE_2" value="15.0" type="string" cy:type="String"/>
      <att name="NODE_DEPTH" value="0.0" type="string" cy:type="String"/>
      <att name="NODE_CUSTOMGRAPHICS_POSITION_9" value="C,C,c,0.00,0.00" type="string" cy:type="String"/>
      <att name="NODE_CUSTOMGRAPHICS_5" value="org.cytoscape.ding.customgraphics.NullCustomGraphics,0,[ Remove Graphics ]," type="string" cy:type="String"/>
      <att name="COMPOUND_NODE_PADDING" value="10.0" type="string" cy:type="String"/>
      <att name="NODE_CUSTOMGRAPHICS_POSITION_2" value="C,C,c,0.00,0.00" type="string" cy:type="String"/>
      <att name="NODE_SELECTED" value="false" type="string" cy:type="String"/>
      <att name="NODE_CUSTOMGRAPHICS_SIZE_8" value="15.0" type="string" cy:type="String"/>
      <att name="NODE_CUSTOMGRAPHICS_POSITION_3" value="C,C,c,0.00,0.00" type="string" cy:type="String"/>
      <att name="NODE_CUSTOMGRAPHICS_SIZE_7" value="15.0" type="string" cy:type="String"/>
      <att name="NODE_CUSTOMGRAPHICS_2" value="org.cytoscape.ding.customgraphics.NullCustomGraphics,0,[ Remove Graphics ]," type="string" cy:type="String"/>
      <att name="NODE_CUSTOMGRAPHICS_POSITION_8" value="C,C,c,0.00,0.00" type="string" cy:type="String"/>
      <att name="NODE_VISIBLE" value="true" type="string" cy:type="String"/>
      <att name="NODE_BORDER_STROKE" value="SOLID" type="string" cy:type="String"/>
      <att name="NODE_CUSTOMGRAPHICS_SIZE_1" value="15.0" type="string" cy:type="String"/>
      <att name="NODE_CUSTOMGRAPHICS_SIZE_9" value="15.0" type="string" cy:type="String"/>
      <att name="NODE_CUSTOMGRAPHICS_POSITION_4" value="C,C,c,0.00,0.00" type="string" cy:type="String"/>
      <att name="NODE_LABEL_COLOR" value="#000000" type="string" cy:type="String"/>
      <att name="NODE_CUSTOMGRAPHICS_SIZE_3" value="15.0" type="string" cy:type="String"/>
      <att name="COMPOUND_NODE_SHAPE" value="ROUND_RECTANGLE" type="string" cy:type="String"/>
      <att name="NODE_CUSTOMGRAPHICS_4" value="org.cytoscape.ding.customgraphics.NullCustomGraphics,0,[ Remove Graphics ]," type="string" cy:type="String"/>
      <att name="NODE_TOOLTIP" value="" type="string" cy:type="String"/>
      <att name="NODE_CUSTOMGRAPHICS_SIZE_4" value="15.0" type="string" cy:type="String"/>
      <att name="NODE_LABEL_TRANSPARENCY" value="255" type="string" cy:type="String"/>
      <att name="NODE_SELECTED_PAINT" value="#FFFF00" type="string" cy:type="String"/>
      <att name="NODE_CUSTOMGRAPHICS_8" value="org.cytoscape.ding.customgraphics.NullCustomGraphics,0,[ Remove Graphics ]," type="string" cy:type="String"/>
      <att name="NODE_CUSTOMGRAPHICS_POSITION_7" value="C,C,c,0.00,0.00" type="string" cy:type="String"/>
      <att name="NODE_CUSTOMGRAPHICS_9" value="org.cytoscape.ding.customgraphics.NullCustomGraphics,0,[ Remove Graphics ]," type="string" cy:type="String"/>
      <att name="NODE_CUSTOMGRAPHICS_POSITION_1" value="C,C,c,0.00,0.00" type="string" cy:type="String"/>
      <att name="NODE_LABEL_FONT_SIZE" value="12" type="string" cy:type="String"/>
      <att name="NODE_CUSTOMGRAPHICS_1" value="org.cytoscape.ding.customgraphics.NullCustomGraphics,0,[ Remove Graphics ]," type="string" cy:type="String"/>
      <att name="NODE_LABEL_POSITION" value="C,C,c,0.00,0.00" type="string" cy:type="String"/>
      <att name="NODE_CUSTOMGRAPHICS_SIZE_6" value="15.0" type="string" cy:type="String"/>
      <att name="NODE_BORDER_TRANSPARENCY" value="255" type="string" cy:type="String"/>
      <att name="NODE_CUSTOMGRAPHICS_6" value="org.cytoscape.ding.customgraphics.NullCustomGraphics,0,[ Remove Graphics ]," type="string" cy:type="String"/>
      <att name="NODE_NESTED_NETWORK_IMAGE_VISIBLE" value="true" type="string" cy:type="String"/>
      <att name="NODE_CUSTOMGRAPHICS_3" value="org.cytoscape.ding.customgraphics.NullCustomGraphics,0,[ Remove Graphics ]," type="string" cy:type="String"/>
      <att name="NODE_CUSTOMGRAPHICS_7" value="org.cytoscape.ding.customgraphics.NullCustomGraphics,0,[ Remove Graphics ]," type="string" cy:type="String"/>
      <att name="NODE_CUSTOMGRAPHICS_POSITION_6" value="C,C,c,0.00,0.00" type="string" cy:type="String"/>
      <att name="NODE_LABEL" value="ENZYME LINKED RECEPTOR PROTEIN SIGNALING PATHWAY" type="string" cy:type="String"/>
      <att name="NODE_TRANSPARENCY" value="255" type="string" cy:type="String"/>
      <att name="NODE_LABEL_FONT_FACE" value="SansSerif.plain,plain,12" type="string" cy:type="String"/>
      <att name="NODE_CUSTOMGRAPHICS_SIZE_5" value="15.0" type="string" cy:type="String"/>
    </graphics>
  </node>
  <node id="154" label="CHEMICAL HOMEOSTASIS">
    <att name="shared name" value="CHEMICAL HOMEOSTASIS" type="string" cy:type="String"/>
    <att name="name" value="CHEMICAL HOMEOSTASIS" type="string" cy:type="String"/>
    <att name="selected" value="0" type="boolean" cy:type="Boolean"/>
    <att name="EM1_GS_DESCR" value="GOTERM_BP_FAT" type="string" cy:type="String"/>
    <att name="EM1_Formatted_name" value="CHEMICAL \nHOMEOSTASIS " type="string" cy:type="String"/>
    <att name="EM1_Name" value="CHEMICAL HOMEOSTASIS" type="string" cy:type="String"/>
    <att name="EM1_GS_Source" value="none" type="string" cy:type="String"/>
    <att name="EM1_GS_Type" value="ENR" type="string" cy:type="String"/>
    <att name="EM1_Genes" type="list" cy:type="List" cy:elementType="String">
      <att name="EM1_Genes" value="FBGN0038337" type="string" cy:type="String"/>
      <att name="EM1_Genes" value="FBGN0004552" type="string" cy:type="String"/>
      <att name="EM1_Genes" value="FBGN0033635" type="string" cy:type="String"/>
      <att name="EM1_Genes" value="&quot;FBGN0036996" type="string" cy:type="String"/>
      <att name="EM1_Genes" value="FBGN0262656" type="string" cy:type="String"/>
      <att name="EM1_Genes" value="FBGN0036756" type="string" cy:type="String"/>
      <att name="EM1_Genes" value="FBGN0025595" type="string" cy:type="String"/>
      <att name="EM1_Genes" value="FBGN0034885" type="string" cy:type="String"/>
      <att name="EM1_Genes" value="FBGN0015872" type="string" cy:type="String"/>
      <att name="EM1_Genes" value="FBGN0011603" type="string" cy:type="String"/>
      <att name="EM1_Genes" value="FBGN0036046&quot;" type="string" cy:type="String"/>
    </att>
    <att name="EM1_pvalue_dataset1" value="0.455199129" type="real" cy:type="Double"/>
    <att name="EM1_Colouring_dataset1" value="0.5448008710000001" type="real" cy:type="Double"/>
    <att name="EM1_ES_dataset1" type="real" cy:type="Double"/>
    <att name="EM1_NES_dataset1" type="real" cy:type="Double"/>
    <att name="EM1_fdr_qvalue_dataset1" value="0.965625861" type="real" cy:type="Double"/>
    <att name="EM1_fwer_qvalue_dataset1" type="real" cy:type="Double"/>
    <att name="EM1_gs_size_dataset1" value="6" type="integer" cy:type="Integer"/>
    <att name="EM1_pvalue_dataset2" value="0.011815264" type="real" cy:type="Double"/>
    <att name="EM1_Colouring_dataset2" value="0.988184736" type="real" cy:type="Double"/>
    <att name="EM1_ES_dataset2" type="real" cy:type="Double"/>
    <att name="EM1_NES_dataset2" type="real" cy:type="Double"/>
    <att name="EM1_fdr_qvalue_dataset2" value="0.369120378" type="real" cy:type="Double"/>
    <att name="EM1_fwer_qvalue_dataset2" type="real" cy:type="Double"/>
    <att name="EM1_gs_size_dataset2" value="11" type="integer" cy:type="Integer"/>
    <graphics x="-439.25571452258043" h="20.0" width="4.023706896551724" y="864.6098840912772" outline="#D6604D" type="ELLIPSE" z="0.0" w="20.0" fill="#F7F7F7">
      <att name="NODE_LABEL_WIDTH" value="200.0" type="string" cy:type="String"/>
      <att name="NODE_CUSTOMGRAPHICS_POSITION_5" value="C,C,c,0.00,0.00" type="string" cy:type="String"/>
      <att name="NODE_CUSTOMGRAPHICS_SIZE_2" value="20.0" type="string" cy:type="String"/>
      <att name="NODE_DEPTH" value="0.0" type="string" cy:type="String"/>
      <att name="NODE_CUSTOMGRAPHICS_POSITION_9" value="C,C,c,0.00,0.00" type="string" cy:type="String"/>
      <att name="NODE_CUSTOMGRAPHICS_5" value="org.cytoscape.ding.customgraphics.NullCustomGraphics,0,[ Remove Graphics ]," type="string" cy:type="String"/>
      <att name="COMPOUND_NODE_PADDING" value="10.0" type="string" cy:type="String"/>
      <att name="NODE_CUSTOMGRAPHICS_POSITION_2" value="C,C,c,0.00,0.00" type="string" cy:type="String"/>
      <att name="NODE_SELECTED" value="false" type="string" cy:type="String"/>
      <att name="NODE_CUSTOMGRAPHICS_SIZE_8" value="20.0" type="string" cy:type="String"/>
      <att name="NODE_CUSTOMGRAPHICS_POSITION_3" value="C,C,c,0.00,0.00" type="string" cy:type="String"/>
      <att name="NODE_CUSTOMGRAPHICS_SIZE_7" value="20.0" type="string" cy:type="String"/>
      <att name="NODE_CUSTOMGRAPHICS_2" value="org.cytoscape.ding.customgraphics.NullCustomGraphics,0,[ Remove Graphics ]," type="string" cy:type="String"/>
      <att name="NODE_CUSTOMGRAPHICS_POSITION_8" value="C,C,c,0.00,0.00" type="string" cy:type="String"/>
      <att name="NODE_VISIBLE" value="true" type="string" cy:type="String"/>
      <att name="NODE_BORDER_STROKE" value="SOLID" type="string" cy:type="String"/>
      <att name="NODE_CUSTOMGRAPHICS_SIZE_1" value="20.0" type="string" cy:type="String"/>
      <att name="NODE_CUSTOMGRAPHICS_SIZE_9" value="20.0" type="string" cy:type="String"/>
      <att name="NODE_CUSTOMGRAPHICS_POSITION_4" value="C,C,c,0.00,0.00" type="string" cy:type="String"/>
      <att name="NODE_LABEL_COLOR" value="#000000" type="string" cy:type="String"/>
      <att name="NODE_CUSTOMGRAPHICS_SIZE_3" value="20.0" type="string" cy:type="String"/>
      <att name="COMPOUND_NODE_SHAPE" value="ROUND_RECTANGLE" type="string" cy:type="String"/>
      <att name="NODE_CUSTOMGRAPHICS_4" value="org.cytoscape.ding.customgraphics.NullCustomGraphics,0,[ Remove Graphics ]," type="string" cy:type="String"/>
      <att name="NODE_TOOLTIP" value="" type="string" cy:type="String"/>
      <att name="NODE_CUSTOMGRAPHICS_SIZE_4" value="20.0" type="string" cy:type="String"/>
      <att name="NODE_LABEL_TRANSPARENCY" value="255" type="string" cy:type="String"/>
      <att name="NODE_SELECTED_PAINT" value="#FFFF00" type="string" cy:type="String"/>
      <att name="NODE_CUSTOMGRAPHICS_8" value="org.cytoscape.ding.customgraphics.NullCustomGraphics,0,[ Remove Graphics ]," type="string" cy:type="String"/>
      <att name="NODE_CUSTOMGRAPHICS_POSITION_7" value="C,C,c,0.00,0.00" type="string" cy:type="String"/>
      <att name="NODE_CUSTOMGRAPHICS_9" value="org.cytoscape.ding.customgraphics.NullCustomGraphics,0,[ Remove Graphics ]," type="string" cy:type="String"/>
      <att name="NODE_CUSTOMGRAPHICS_POSITION_1" value="C,C,c,0.00,0.00" type="string" cy:type="String"/>
      <att name="NODE_LABEL_FONT_SIZE" value="12" type="string" cy:type="String"/>
      <att name="NODE_CUSTOMGRAPHICS_1" value="org.cytoscape.ding.customgraphics.NullCustomGraphics,0,[ Remove Graphics ]," type="string" cy:type="String"/>
      <att name="NODE_LABEL_POSITION" value="C,C,c,0.00,0.00" type="string" cy:type="String"/>
      <att name="NODE_CUSTOMGRAPHICS_SIZE_6" value="20.0" type="string" cy:type="String"/>
      <att name="NODE_BORDER_TRANSPARENCY" value="255" type="string" cy:type="String"/>
      <att name="NODE_CUSTOMGRAPHICS_6" value="org.cytoscape.ding.customgraphics.NullCustomGraphics,0,[ Remove Graphics ]," type="string" cy:type="String"/>
      <att name="NODE_NESTED_NETWORK_IMAGE_VISIBLE" value="true" type="string" cy:type="String"/>
      <att name="NODE_CUSTOMGRAPHICS_3" value="org.cytoscape.ding.customgraphics.NullCustomGraphics,0,[ Remove Graphics ]," type="string" cy:type="String"/>
      <att name="NODE_CUSTOMGRAPHICS_7" value="org.cytoscape.ding.customgraphics.NullCustomGraphics,0,[ Remove Graphics ]," type="string" cy:type="String"/>
      <att name="NODE_CUSTOMGRAPHICS_POSITION_6" value="C,C,c,0.00,0.00" type="string" cy:type="String"/>
      <att name="NODE_LABEL" value="CHEMICAL HOMEOSTASIS" type="string" cy:type="String"/>
      <att name="NODE_TRANSPARENCY" value="255" type="string" cy:type="String"/>
      <att name="NODE_LABEL_FONT_FACE" value="SansSerif.plain,plain,12" type="string" cy:type="String"/>
      <att name="NODE_CUSTOMGRAPHICS_SIZE_5" value="20.0" type="string" cy:type="String"/>
    </graphics>
  </node>
  <node id="153" label="GLUCOSAMINE-CONTAINING COMPOUND CATABOLIC PROCESS">
    <att name="shared name" value="GLUCOSAMINE-CONTAINING COMPOUND CATABOLIC PROCESS" type="string" cy:type="String"/>
    <att name="name" value="GLUCOSAMINE-CONTAINING COMPOUND CATABOLIC PROCESS" type="string" cy:type="String"/>
    <att name="selected" value="0" type="boolean" cy:type="Boolean"/>
    <att name="EM1_GS_DESCR" value="GOTERM_BP_FAT" type="string" cy:type="String"/>
    <att name="EM1_Formatted_name" value="\nGLUCOSAMINE-CONTAINING \nCOMPOUND \nCATABOLIC \nPROCESS " type="string" cy:type="String"/>
    <att name="EM1_Name" value="GLUCOSAMINE-CONTAINING COMPOUND CATABOLIC PROCESS" type="string" cy:type="String"/>
    <att name="EM1_GS_Source" value="none" type="string" cy:type="String"/>
    <att name="EM1_GS_Type" value="ENR" type="string" cy:type="String"/>
    <att name="EM1_Genes" type="list" cy:type="List" cy:elementType="String">
      <att name="EM1_Genes" value="FBGN0034580" type="string" cy:type="String"/>
      <att name="EM1_Genes" value="FBGN0034582" type="string" cy:type="String"/>
      <att name="EM1_Genes" value="FBGN0026415" type="string" cy:type="String"/>
      <att name="EM1_Genes" value="&quot;FBGN0038180" type="string" cy:type="String"/>
      <att name="EM1_Genes" value="FBGN0013763&quot;" type="string" cy:type="String"/>
    </att>
    <att name="EM1_pvalue_dataset1" type="real" cy:type="Double"/>
    <att name="EM1_Colouring_dataset1" type="real" cy:type="Double"/>
    <att name="EM1_ES_dataset1" type="real" cy:type="Double"/>
    <att name="EM1_NES_dataset1" type="real" cy:type="Double"/>
    <att name="EM1_fdr_qvalue_dataset1" type="real" cy:type="Double"/>
    <att name="EM1_fwer_qvalue_dataset1" type="real" cy:type="Double"/>
    <att name="EM1_gs_size_dataset1" type="integer" cy:type="Integer"/>
    <att name="EM1_pvalue_dataset2" value="0.001414358" type="real" cy:type="Double"/>
    <att name="EM1_Colouring_dataset2" value="0.998585642" type="real" cy:type="Double"/>
    <att name="EM1_ES_dataset2" type="real" cy:type="Double"/>
    <att name="EM1_NES_dataset2" type="real" cy:type="Double"/>
    <att name="EM1_fdr_qvalue_dataset2" value="0.093154219" type="real" cy:type="Double"/>
    <att name="EM1_fwer_qvalue_dataset2" type="real" cy:type="Double"/>
    <att name="EM1_gs_size_dataset2" value="5" type="integer" cy:type="Integer"/>
    <graphics x="-351.5479355785267" h="15.0" width="4.0" y="701.1264313589919" outline="#B2182B" type="ELLIPSE" z="0.0" w="15.0" fill="#BEBEBE">
      <att name="NODE_LABEL_WIDTH" value="200.0" type="string" cy:type="String"/>
      <att name="NODE_CUSTOMGRAPHICS_POSITION_5" value="C,C,c,0.00,0.00" type="string" cy:type="String"/>
      <att name="NODE_CUSTOMGRAPHICS_SIZE_2" value="15.0" type="string" cy:type="String"/>
      <att name="NODE_DEPTH" value="0.0" type="string" cy:type="String"/>
      <att name="NODE_CUSTOMGRAPHICS_POSITION_9" value="C,C,c,0.00,0.00" type="string" cy:type="String"/>
      <att name="NODE_CUSTOMGRAPHICS_5" value="org.cytoscape.ding.customgraphics.NullCustomGraphics,0,[ Remove Graphics ]," type="string" cy:type="String"/>
      <att name="COMPOUND_NODE_PADDING" value="10.0" type="string" cy:type="String"/>
      <att name="NODE_CUSTOMGRAPHICS_POSITION_2" value="C,C,c,0.00,0.00" type="string" cy:type="String"/>
      <att name="NODE_SELECTED" value="false" type="string" cy:type="String"/>
      <att name="NODE_CUSTOMGRAPHICS_SIZE_8" value="15.0" type="string" cy:type="String"/>
      <att name="NODE_CUSTOMGRAPHICS_POSITION_3" value="C,C,c,0.00,0.00" type="string" cy:type="String"/>
      <att name="NODE_CUSTOMGRAPHICS_SIZE_7" value="15.0" type="string" cy:type="String"/>
      <att name="NODE_CUSTOMGRAPHICS_2" value="org.cytoscape.ding.customgraphics.NullCustomGraphics,0,[ Remove Graphics ]," type="string" cy:type="String"/>
      <att name="NODE_CUSTOMGRAPHICS_POSITION_8" value="C,C,c,0.00,0.00" type="string" cy:type="String"/>
      <att name="NODE_VISIBLE" value="true" type="string" cy:type="String"/>
      <att name="NODE_BORDER_STROKE" value="SOLID" type="string" cy:type="String"/>
      <att name="NODE_CUSTOMGRAPHICS_SIZE_1" value="15.0" type="string" cy:type="String"/>
      <att name="NODE_CUSTOMGRAPHICS_SIZE_9" value="15.0" type="string" cy:type="String"/>
      <att name="NODE_CUSTOMGRAPHICS_POSITION_4" value="C,C,c,0.00,0.00" type="string" cy:type="String"/>
      <att name="NODE_LABEL_COLOR" value="#000000" type="string" cy:type="String"/>
      <att name="NODE_CUSTOMGRAPHICS_SIZE_3" value="15.0" type="string" cy:type="String"/>
      <att name="COMPOUND_NODE_SHAPE" value="ROUND_RECTANGLE" type="string" cy:type="String"/>
      <att name="NODE_CUSTOMGRAPHICS_4" value="org.cytoscape.ding.customgraphics.NullCustomGraphics,0,[ Remove Graphics ]," type="string" cy:type="String"/>
      <att name="NODE_TOOLTIP" value="" type="string" cy:type="String"/>
      <att name="NODE_CUSTOMGRAPHICS_SIZE_4" value="15.0" type="string" cy:type="String"/>
      <att name="NODE_LABEL_TRANSPARENCY" value="255" type="string" cy:type="String"/>
      <att name="NODE_SELECTED_PAINT" value="#FFFF00" type="string" cy:type="String"/>
      <att name="NODE_CUSTOMGRAPHICS_8" value="org.cytoscape.ding.customgraphics.NullCustomGraphics,0,[ Remove Graphics ]," type="string" cy:type="String"/>
      <att name="NODE_CUSTOMGRAPHICS_POSITION_7" value="C,C,c,0.00,0.00" type="string" cy:type="String"/>
      <att name="NODE_CUSTOMGRAPHICS_9" value="org.cytoscape.ding.customgraphics.NullCustomGraphics,0,[ Remove Graphics ]," type="string" cy:type="String"/>
      <att name="NODE_CUSTOMGRAPHICS_POSITION_1" value="C,C,c,0.00,0.00" type="string" cy:type="String"/>
      <att name="NODE_LABEL_FONT_SIZE" value="12" type="string" cy:type="String"/>
      <att name="NODE_CUSTOMGRAPHICS_1" value="org.cytoscape.ding.customgraphics.NullCustomGraphics,0,[ Remove Graphics ]," type="string" cy:type="String"/>
      <att name="NODE_LABEL_POSITION" value="C,C,c,0.00,0.00" type="string" cy:type="String"/>
      <att name="NODE_CUSTOMGRAPHICS_SIZE_6" value="15.0" type="string" cy:type="String"/>
      <att name="NODE_BORDER_TRANSPARENCY" value="255" type="string" cy:type="String"/>
      <att name="NODE_CUSTOMGRAPHICS_6" value="org.cytoscape.ding.customgraphics.NullCustomGraphics,0,[ Remove Graphics ]," type="string" cy:type="String"/>
      <att name="NODE_NESTED_NETWORK_IMAGE_VISIBLE" value="true" type="string" cy:type="String"/>
      <att name="NODE_CUSTOMGRAPHICS_3" value="org.cytoscape.ding.customgraphics.NullCustomGraphics,0,[ Remove Graphics ]," type="string" cy:type="String"/>
      <att name="NODE_CUSTOMGRAPHICS_7" value="org.cytoscape.ding.customgraphics.NullCustomGraphics,0,[ Remove Graphics ]," type="string" cy:type="String"/>
      <att name="NODE_CUSTOMGRAPHICS_POSITION_6" value="C,C,c,0.00,0.00" type="string" cy:type="String"/>
      <att name="NODE_LABEL" value="GLUCOSAMINE-CONTAINING COMPOUND CATABOLIC PROCESS" type="string" cy:type="String"/>
      <att name="NODE_TRANSPARENCY" value="255" type="string" cy:type="String"/>
      <att name="NODE_LABEL_FONT_FACE" value="SansSerif.plain,plain,12" type="string" cy:type="String"/>
      <att name="NODE_CUSTOMGRAPHICS_SIZE_5" value="15.0" type="string" cy:type="String"/>
    </graphics>
  </node>
  <node id="152" label="MOLTING CYCLE PROCESS">
    <att name="shared name" value="MOLTING CYCLE PROCESS" type="string" cy:type="String"/>
    <att name="name" value="MOLTING CYCLE PROCESS" type="string" cy:type="String"/>
    <att name="selected" value="0" type="boolean" cy:type="Boolean"/>
    <att name="EM1_GS_DESCR" value="GOTERM_BP_FAT" type="string" cy:type="String"/>
    <att name="EM1_Formatted_name" value="MOLTING CYCLE \nPROCESS " type="string" cy:type="String"/>
    <att name="EM1_Name" value="MOLTING CYCLE PROCESS" type="string" cy:type="String"/>
    <att name="EM1_GS_Source" value="none" type="string" cy:type="String"/>
    <att name="EM1_GS_Type" value="ENR" type="string" cy:type="String"/>
    <att name="EM1_Genes" type="list" cy:type="List" cy:elementType="String">
      <att name="EM1_Genes" value="&quot;FBGN0259226" type="string" cy:type="String"/>
      <att name="EM1_Genes" value="FBGN0035290" type="string" cy:type="String"/>
      <att name="EM1_Genes" value="FBGN0038180" type="string" cy:type="String"/>
      <att name="EM1_Genes" value="FBGN0034580" type="string" cy:type="String"/>
      <att name="EM1_Genes" value="FBGN0000527" type="string" cy:type="String"/>
      <att name="EM1_Genes" value="FBGN0034582" type="string" cy:type="String"/>
      <att name="EM1_Genes" value="FBGN0026415" type="string" cy:type="String"/>
      <att name="EM1_Genes" value="FBGN0013763" type="string" cy:type="String"/>
      <att name="EM1_Genes" value="FBGN0020521&quot;" type="string" cy:type="String"/>
    </att>
    <att name="EM1_pvalue_dataset1" value="0.36716335" type="real" cy:type="Double"/>
    <att name="EM1_Colouring_dataset1" value="0.63283665" type="real" cy:type="Double"/>
    <att name="EM1_ES_dataset1" type="real" cy:type="Double"/>
    <att name="EM1_NES_dataset1" type="real" cy:type="Double"/>
    <att name="EM1_fdr_qvalue_dataset1" value="0.945017121" type="real" cy:type="Double"/>
    <att name="EM1_fwer_qvalue_dataset1" type="real" cy:type="Double"/>
    <att name="EM1_gs_size_dataset1" value="3" type="integer" cy:type="Integer"/>
    <att name="EM1_pvalue_dataset2" value="3.34E-5" type="real" cy:type="Double"/>
    <att name="EM1_Colouring_dataset2" value="0.9999666" type="real" cy:type="Double"/>
    <att name="EM1_ES_dataset2" type="real" cy:type="Double"/>
    <att name="EM1_NES_dataset2" type="real" cy:type="Double"/>
    <att name="EM1_fdr_qvalue_dataset2" value="0.026190461" type="real" cy:type="Double"/>
    <att name="EM1_fwer_qvalue_dataset2" type="real" cy:type="Double"/>
    <att name="EM1_gs_size_dataset2" value="9" type="integer" cy:type="Integer"/>
    <graphics x="-534.8135320322546" h="20.0" width="4.0" y="723.3789035368135" outline="#B2182B" type="ELLIPSE" z="0.0" w="20.0" fill="#F7F7F7">
      <att name="NODE_LABEL_WIDTH" value="200.0" type="string" cy:type="String"/>
      <att name="NODE_CUSTOMGRAPHICS_POSITION_5" value="C,C,c,0.00,0.00" type="string" cy:type="String"/>
      <att name="NODE_CUSTOMGRAPHICS_SIZE_2" value="20.0" type="string" cy:type="String"/>
      <att name="NODE_DEPTH" value="0.0" type="string" cy:type="String"/>
      <att name="NODE_CUSTOMGRAPHICS_POSITION_9" value="C,C,c,0.00,0.00" type="string" cy:type="String"/>
      <att name="NODE_CUSTOMGRAPHICS_5" value="org.cytoscape.ding.customgraphics.NullCustomGraphics,0,[ Remove Graphics ]," type="string" cy:type="String"/>
      <att name="COMPOUND_NODE_PADDING" value="10.0" type="string" cy:type="String"/>
      <att name="NODE_CUSTOMGRAPHICS_POSITION_2" value="C,C,c,0.00,0.00" type="string" cy:type="String"/>
      <att name="NODE_SELECTED" value="false" type="string" cy:type="String"/>
      <att name="NODE_CUSTOMGRAPHICS_SIZE_8" value="20.0" type="string" cy:type="String"/>
      <att name="NODE_CUSTOMGRAPHICS_POSITION_3" value="C,C,c,0.00,0.00" type="string" cy:type="String"/>
      <att name="NODE_CUSTOMGRAPHICS_SIZE_7" value="20.0" type="string" cy:type="String"/>
      <att name="NODE_CUSTOMGRAPHICS_2" value="org.cytoscape.ding.customgraphics.NullCustomGraphics,0,[ Remove Graphics ]," type="string" cy:type="String"/>
      <att name="NODE_CUSTOMGRAPHICS_POSITION_8" value="C,C,c,0.00,0.00" type="string" cy:type="String"/>
      <att name="NODE_VISIBLE" value="true" type="string" cy:type="String"/>
      <att name="NODE_BORDER_STROKE" value="SOLID" type="string" cy:type="String"/>
      <att name="NODE_CUSTOMGRAPHICS_SIZE_1" value="20.0" type="string" cy:type="String"/>
      <att name="NODE_CUSTOMGRAPHICS_SIZE_9" value="20.0" type="string" cy:type="String"/>
      <att name="NODE_CUSTOMGRAPHICS_POSITION_4" value="C,C,c,0.00,0.00" type="string" cy:type="String"/>
      <att name="NODE_LABEL_COLOR" value="#000000" type="string" cy:type="String"/>
      <att name="NODE_CUSTOMGRAPHICS_SIZE_3" value="20.0" type="string" cy:type="String"/>
      <att name="COMPOUND_NODE_SHAPE" value="ROUND_RECTANGLE" type="string" cy:type="String"/>
      <att name="NODE_CUSTOMGRAPHICS_4" value="org.cytoscape.ding.customgraphics.NullCustomGraphics,0,[ Remove Graphics ]," type="string" cy:type="String"/>
      <att name="NODE_TOOLTIP" value="" type="string" cy:type="String"/>
      <att name="NODE_CUSTOMGRAPHICS_SIZE_4" value="20.0" type="string" cy:type="String"/>
      <att name="NODE_LABEL_TRANSPARENCY" value="255" type="string" cy:type="String"/>
      <att name="NODE_SELECTED_PAINT" value="#FFFF00" type="string" cy:type="String"/>
      <att name="NODE_CUSTOMGRAPHICS_8" value="org.cytoscape.ding.customgraphics.NullCustomGraphics,0,[ Remove Graphics ]," type="string" cy:type="String"/>
      <att name="NODE_CUSTOMGRAPHICS_POSITION_7" value="C,C,c,0.00,0.00" type="string" cy:type="String"/>
      <att name="NODE_CUSTOMGRAPHICS_9" value="org.cytoscape.ding.customgraphics.NullCustomGraphics,0,[ Remove Graphics ]," type="string" cy:type="String"/>
      <att name="NODE_CUSTOMGRAPHICS_POSITION_1" value="C,C,c,0.00,0.00" type="string" cy:type="String"/>
      <att name="NODE_LABEL_FONT_SIZE" value="12" type="string" cy:type="String"/>
      <att name="NODE_CUSTOMGRAPHICS_1" value="org.cytoscape.ding.customgraphics.NullCustomGraphics,0,[ Remove Graphics ]," type="string" cy:type="String"/>
      <att name="NODE_LABEL_POSITION" value="C,C,c,0.00,0.00" type="string" cy:type="String"/>
      <att name="NODE_CUSTOMGRAPHICS_SIZE_6" value="20.0" type="string" cy:type="String"/>
      <att name="NODE_BORDER_TRANSPARENCY" value="255" type="string" cy:type="String"/>
      <att name="NODE_CUSTOMGRAPHICS_6" value="org.cytoscape.ding.customgraphics.NullCustomGraphics,0,[ Remove Graphics ]," type="string" cy:type="String"/>
      <att name="NODE_NESTED_NETWORK_IMAGE_VISIBLE" value="true" type="string" cy:type="String"/>
      <att name="NODE_CUSTOMGRAPHICS_3" value="org.cytoscape.ding.customgraphics.NullCustomGraphics,0,[ Remove Graphics ]," type="string" cy:type="String"/>
      <att name="NODE_CUSTOMGRAPHICS_7" value="org.cytoscape.ding.customgraphics.NullCustomGraphics,0,[ Remove Graphics ]," type="string" cy:type="String"/>
      <att name="NODE_CUSTOMGRAPHICS_POSITION_6" value="C,C,c,0.00,0.00" type="string" cy:type="String"/>
      <att name="NODE_LABEL" value="MOLTING CYCLE PROCESS" type="string" cy:type="String"/>
      <att name="NODE_TRANSPARENCY" value="255" type="string" cy:type="String"/>
      <att name="NODE_LABEL_FONT_FACE" value="SansSerif.plain,plain,12" type="string" cy:type="String"/>
      <att name="NODE_CUSTOMGRAPHICS_SIZE_5" value="20.0" type="string" cy:type="String"/>
    </graphics>
  </node>
  <node id="151" label="RESPONSE TO WOUNDING">
    <att name="shared name" value="RESPONSE TO WOUNDING" type="string" cy:type="String"/>
    <att name="name" value="RESPONSE TO WOUNDING" type="string" cy:type="String"/>
    <att name="selected" value="0" type="boolean" cy:type="Boolean"/>
    <att name="EM1_GS_DESCR" value="GOTERM_BP_FAT" type="string" cy:type="String"/>
    <att name="EM1_Formatted_name" value="RESPONSE TO \nWOUNDING " type="string" cy:type="String"/>
    <att name="EM1_Name" value="RESPONSE TO WOUNDING" type="string" cy:type="String"/>
    <att name="EM1_GS_Source" value="none" type="string" cy:type="String"/>
    <att name="EM1_GS_Type" value="ENR" type="string" cy:type="String"/>
    <att name="EM1_Genes" type="list" cy:type="List" cy:elementType="String">
      <att name="EM1_Genes" value="&quot;FBGN0031975" type="string" cy:type="String"/>
      <att name="EM1_Genes" value="FBGN0038180" type="string" cy:type="String"/>
      <att name="EM1_Genes" value="FBGN0039798" type="string" cy:type="String"/>
      <att name="EM1_Genes" value="FBGN0039801" type="string" cy:type="String"/>
      <att name="EM1_Genes" value="FBGN0004167" type="string" cy:type="String"/>
      <att name="EM1_Genes" value="FBGN0034582" type="string" cy:type="String"/>
      <att name="EM1_Genes" value="FBGN0039800" type="string" cy:type="String"/>
      <att name="EM1_Genes" value="FBGN0026415" type="string" cy:type="String"/>
      <att name="EM1_Genes" value="FBGN0013763&quot;" type="string" cy:type="String"/>
    </att>
    <att name="EM1_pvalue_dataset1" type="real" cy:type="Double"/>
    <att name="EM1_Colouring_dataset1" type="real" cy:type="Double"/>
    <att name="EM1_ES_dataset1" type="real" cy:type="Double"/>
    <att name="EM1_NES_dataset1" type="real" cy:type="Double"/>
    <att name="EM1_fdr_qvalue_dataset1" type="real" cy:type="Double"/>
    <att name="EM1_fwer_qvalue_dataset1" type="real" cy:type="Double"/>
    <att name="EM1_gs_size_dataset1" type="integer" cy:type="Integer"/>
    <att name="EM1_pvalue_dataset2" value="0.001278647" type="real" cy:type="Double"/>
    <att name="EM1_Colouring_dataset2" value="0.998721353" type="real" cy:type="Double"/>
    <att name="EM1_ES_dataset2" type="real" cy:type="Double"/>
    <att name="EM1_NES_dataset2" type="real" cy:type="Double"/>
    <att name="EM1_fdr_qvalue_dataset2" value="0.092274151" type="real" cy:type="Double"/>
    <att name="EM1_fwer_qvalue_dataset2" type="real" cy:type="Double"/>
    <att name="EM1_gs_size_dataset2" value="9" type="integer" cy:type="Integer"/>
    <graphics x="-488.3216480929648" h="15.0" width="4.0" y="340.4837909262179" outline="#B2182B" type="ELLIPSE" z="0.0" w="15.0" fill="#BEBEBE">
      <att name="NODE_LABEL_WIDTH" value="200.0" type="string" cy:type="String"/>
      <att name="NODE_CUSTOMGRAPHICS_POSITION_5" value="C,C,c,0.00,0.00" type="string" cy:type="String"/>
      <att name="NODE_CUSTOMGRAPHICS_SIZE_2" value="15.0" type="string" cy:type="String"/>
      <att name="NODE_DEPTH" value="0.0" type="string" cy:type="String"/>
      <att name="NODE_CUSTOMGRAPHICS_POSITION_9" value="C,C,c,0.00,0.00" type="string" cy:type="String"/>
      <att name="NODE_CUSTOMGRAPHICS_5" value="org.cytoscape.ding.customgraphics.NullCustomGraphics,0,[ Remove Graphics ]," type="string" cy:type="String"/>
      <att name="COMPOUND_NODE_PADDING" value="10.0" type="string" cy:type="String"/>
      <att name="NODE_CUSTOMGRAPHICS_POSITION_2" value="C,C,c,0.00,0.00" type="string" cy:type="String"/>
      <att name="NODE_SELECTED" value="false" type="string" cy:type="String"/>
      <att name="NODE_CUSTOMGRAPHICS_SIZE_8" value="15.0" type="string" cy:type="String"/>
      <att name="NODE_CUSTOMGRAPHICS_POSITION_3" value="C,C,c,0.00,0.00" type="string" cy:type="String"/>
      <att name="NODE_CUSTOMGRAPHICS_SIZE_7" value="15.0" type="string" cy:type="String"/>
      <att name="NODE_CUSTOMGRAPHICS_2" value="org.cytoscape.ding.customgraphics.NullCustomGraphics,0,[ Remove Graphics ]," type="string" cy:type="String"/>
      <att name="NODE_CUSTOMGRAPHICS_POSITION_8" value="C,C,c,0.00,0.00" type="string" cy:type="String"/>
      <att name="NODE_VISIBLE" value="true" type="string" cy:type="String"/>
      <att name="NODE_BORDER_STROKE" value="SOLID" type="string" cy:type="String"/>
      <att name="NODE_CUSTOMGRAPHICS_SIZE_1" value="15.0" type="string" cy:type="String"/>
      <att name="NODE_CUSTOMGRAPHICS_SIZE_9" value="15.0" type="string" cy:type="String"/>
      <att name="NODE_CUSTOMGRAPHICS_POSITION_4" value="C,C,c,0.00,0.00" type="string" cy:type="String"/>
      <att name="NODE_LABEL_COLOR" value="#000000" type="string" cy:type="String"/>
      <att name="NODE_CUSTOMGRAPHICS_SIZE_3" value="15.0" type="string" cy:type="String"/>
      <att name="COMPOUND_NODE_SHAPE" value="ROUND_RECTANGLE" type="string" cy:type="String"/>
      <att name="NODE_CUSTOMGRAPHICS_4" value="org.cytoscape.ding.customgraphics.NullCustomGraphics,0,[ Remove Graphics ]," type="string" cy:type="String"/>
      <att name="NODE_TOOLTIP" value="" type="string" cy:type="String"/>
      <att name="NODE_CUSTOMGRAPHICS_SIZE_4" value="15.0" type="string" cy:type="String"/>
      <att name="NODE_LABEL_TRANSPARENCY" value="255" type="string" cy:type="String"/>
      <att name="NODE_SELECTED_PAINT" value="#FFFF00" type="string" cy:type="String"/>
      <att name="NODE_CUSTOMGRAPHICS_8" value="org.cytoscape.ding.customgraphics.NullCustomGraphics,0,[ Remove Graphics ]," type="string" cy:type="String"/>
      <att name="NODE_CUSTOMGRAPHICS_POSITION_7" value="C,C,c,0.00,0.00" type="string" cy:type="String"/>
      <att name="NODE_CUSTOMGRAPHICS_9" value="org.cytoscape.ding.customgraphics.NullCustomGraphics,0,[ Remove Graphics ]," type="string" cy:type="String"/>
      <att name="NODE_CUSTOMGRAPHICS_POSITION_1" value="C,C,c,0.00,0.00" type="string" cy:type="String"/>
      <att name="NODE_LABEL_FONT_SIZE" value="12" type="string" cy:type="String"/>
      <att name="NODE_CUSTOMGRAPHICS_1" value="org.cytoscape.ding.customgraphics.NullCustomGraphics,0,[ Remove Graphics ]," type="string" cy:type="String"/>
      <att name="NODE_LABEL_POSITION" value="C,C,c,0.00,0.00" type="string" cy:type="String"/>
      <att name="NODE_CUSTOMGRAPHICS_SIZE_6" value="15.0" type="string" cy:type="String"/>
      <att name="NODE_BORDER_TRANSPARENCY" value="255" type="string" cy:type="String"/>
      <att name="NODE_CUSTOMGRAPHICS_6" value="org.cytoscape.ding.customgraphics.NullCustomGraphics,0,[ Remove Graphics ]," type="string" cy:type="String"/>
      <att name="NODE_NESTED_NETWORK_IMAGE_VISIBLE" value="true" type="string" cy:type="String"/>
      <att name="NODE_CUSTOMGRAPHICS_3" value="org.cytoscape.ding.customgraphics.NullCustomGraphics,0,[ Remove Graphics ]," type="string" cy:type="String"/>
      <att name="NODE_CUSTOMGRAPHICS_7" value="org.cytoscape.ding.customgraphics.NullCustomGraphics,0,[ Remove Graphics ]," type="string" cy:type="String"/>
      <att name="NODE_CUSTOMGRAPHICS_POSITION_6" value="C,C,c,0.00,0.00" type="string" cy:type="String"/>
      <att name="NODE_LABEL" value="RESPONSE TO WOUNDING" type="string" cy:type="String"/>
      <att name="NODE_TRANSPARENCY" value="255" type="string" cy:type="String"/>
      <att name="NODE_LABEL_FONT_FACE" value="SansSerif.plain,plain,12" type="string" cy:type="String"/>
      <att name="NODE_CUSTOMGRAPHICS_SIZE_5" value="15.0" type="string" cy:type="String"/>
    </graphics>
  </node>
  <node id="150" label="SYNAPTIC TARGET RECOGNITION">
    <att name="shared name" value="SYNAPTIC TARGET RECOGNITION" type="string" cy:type="String"/>
    <att name="name" value="SYNAPTIC TARGET RECOGNITION" type="string" cy:type="String"/>
    <att name="selected" value="0" type="boolean" cy:type="Boolean"/>
    <att name="EM1_GS_DESCR" value="GOTERM_BP_FAT" type="string" cy:type="String"/>
    <att name="EM1_Formatted_name" value="SYNAPTIC TARGET \nRECOGNITION " type="string" cy:type="String"/>
    <att name="EM1_Name" value="SYNAPTIC TARGET RECOGNITION" type="string" cy:type="String"/>
    <att name="EM1_GS_Source" value="none" type="string" cy:type="String"/>
    <att name="EM1_GS_Type" value="ENR" type="string" cy:type="String"/>
    <att name="EM1_Genes" type="list" cy:type="List" cy:elementType="String">
      <att name="EM1_Genes" value="&quot;FBGN0035539" type="string" cy:type="String"/>
      <att name="EM1_Genes" value="FBGN0002565" type="string" cy:type="String"/>
      <att name="EM1_Genes" value="FBGN0001987" type="string" cy:type="String"/>
      <att name="EM1_Genes" value="FBGN0001114" type="string" cy:type="String"/>
      <att name="EM1_Genes" value="FBGN0034718&quot;" type="string" cy:type="String"/>
    </att>
    <att name="EM1_pvalue_dataset1" type="real" cy:type="Double"/>
    <att name="EM1_Colouring_dataset1" type="real" cy:type="Double"/>
    <att name="EM1_ES_dataset1" type="real" cy:type="Double"/>
    <att name="EM1_NES_dataset1" type="real" cy:type="Double"/>
    <att name="EM1_fdr_qvalue_dataset1" type="real" cy:type="Double"/>
    <att name="EM1_fwer_qvalue_dataset1" type="real" cy:type="Double"/>
    <att name="EM1_gs_size_dataset1" type="integer" cy:type="Integer"/>
    <att name="EM1_pvalue_dataset2" value="0.010020941" type="real" cy:type="Double"/>
    <att name="EM1_Colouring_dataset2" value="0.989979059" type="real" cy:type="Double"/>
    <att name="EM1_ES_dataset2" type="real" cy:type="Double"/>
    <att name="EM1_NES_dataset2" type="real" cy:type="Double"/>
    <att name="EM1_fdr_qvalue_dataset2" value="0.351134366" type="real" cy:type="Double"/>
    <att name="EM1_fwer_qvalue_dataset2" type="real" cy:type="Double"/>
    <att name="EM1_gs_size_dataset2" value="5" type="integer" cy:type="Integer"/>
    <graphics x="22.68324583766986" h="15.0" width="4.0" y="834.8381237385005" outline="#D6604D" type="ELLIPSE" z="0.0" w="15.0" fill="#BEBEBE">
      <att name="NODE_LABEL_WIDTH" value="200.0" type="string" cy:type="String"/>
      <att name="NODE_CUSTOMGRAPHICS_POSITION_5" value="C,C,c,0.00,0.00" type="string" cy:type="String"/>
      <att name="NODE_CUSTOMGRAPHICS_SIZE_2" value="15.0" type="string" cy:type="String"/>
      <att name="NODE_DEPTH" value="0.0" type="string" cy:type="String"/>
      <att name="NODE_CUSTOMGRAPHICS_POSITION_9" value="C,C,c,0.00,0.00" type="string" cy:type="String"/>
      <att name="NODE_CUSTOMGRAPHICS_5" value="org.cytoscape.ding.customgraphics.NullCustomGraphics,0,[ Remove Graphics ]," type="string" cy:type="String"/>
      <att name="COMPOUND_NODE_PADDING" value="10.0" type="string" cy:type="String"/>
      <att name="NODE_CUSTOMGRAPHICS_POSITION_2" value="C,C,c,0.00,0.00" type="string" cy:type="String"/>
      <att name="NODE_SELECTED" value="false" type="string" cy:type="String"/>
      <att name="NODE_CUSTOMGRAPHICS_SIZE_8" value="15.0" type="string" cy:type="String"/>
      <att name="NODE_CUSTOMGRAPHICS_POSITION_3" value="C,C,c,0.00,0.00" type="string" cy:type="String"/>
      <att name="NODE_CUSTOMGRAPHICS_SIZE_7" value="15.0" type="string" cy:type="String"/>
      <att name="NODE_CUSTOMGRAPHICS_2" value="org.cytoscape.ding.customgraphics.NullCustomGraphics,0,[ Remove Graphics ]," type="string" cy:type="String"/>
      <att name="NODE_CUSTOMGRAPHICS_POSITION_8" value="C,C,c,0.00,0.00" type="string" cy:type="String"/>
      <att name="NODE_VISIBLE" value="true" type="string" cy:type="String"/>
      <att name="NODE_BORDER_STROKE" value="SOLID" type="string" cy:type="String"/>
      <att name="NODE_CUSTOMGRAPHICS_SIZE_1" value="15.0" type="string" cy:type="String"/>
      <att name="NODE_CUSTOMGRAPHICS_SIZE_9" value="15.0" type="string" cy:type="String"/>
      <att name="NODE_CUSTOMGRAPHICS_POSITION_4" value="C,C,c,0.00,0.00" type="string" cy:type="String"/>
      <att name="NODE_LABEL_COLOR" value="#000000" type="string" cy:type="String"/>
      <att name="NODE_CUSTOMGRAPHICS_SIZE_3" value="15.0" type="string" cy:type="String"/>
      <att name="COMPOUND_NODE_SHAPE" value="ROUND_RECTANGLE" type="string" cy:type="String"/>
      <att name="NODE_CUSTOMGRAPHICS_4" value="org.cytoscape.ding.customgraphics.NullCustomGraphics,0,[ Remove Graphics ]," type="string" cy:type="String"/>
      <att name="NODE_TOOLTIP" value="" type="string" cy:type="String"/>
      <att name="NODE_CUSTOMGRAPHICS_SIZE_4" value="15.0" type="string" cy:type="String"/>
      <att name="NODE_LABEL_TRANSPARENCY" value="255" type="string" cy:type="String"/>
      <att name="NODE_SELECTED_PAINT" value="#FFFF00" type="string" cy:type="String"/>
      <att name="NODE_CUSTOMGRAPHICS_8" value="org.cytoscape.ding.customgraphics.NullCustomGraphics,0,[ Remove Graphics ]," type="string" cy:type="String"/>
      <att name="NODE_CUSTOMGRAPHICS_POSITION_7" value="C,C,c,0.00,0.00" type="string" cy:type="String"/>
      <att name="NODE_CUSTOMGRAPHICS_9" value="org.cytoscape.ding.customgraphics.NullCustomGraphics,0,[ Remove Graphics ]," type="string" cy:type="String"/>
      <att name="NODE_CUSTOMGRAPHICS_POSITION_1" value="C,C,c,0.00,0.00" type="string" cy:type="String"/>
      <att name="NODE_LABEL_FONT_SIZE" value="12" type="string" cy:type="String"/>
      <att name="NODE_CUSTOMGRAPHICS_1" value="org.cytoscape.ding.customgraphics.NullCustomGraphics,0,[ Remove Graphics ]," type="string" cy:type="String"/>
      <att name="NODE_LABEL_POSITION" value="C,C,c,0.00,0.00" type="string" cy:type="String"/>
      <att name="NODE_CUSTOMGRAPHICS_SIZE_6" value="15.0" type="string" cy:type="String"/>
      <att name="NODE_BORDER_TRANSPARENCY" value="255" type="string" cy:type="String"/>
      <att name="NODE_CUSTOMGRAPHICS_6" value="org.cytoscape.ding.customgraphics.NullCustomGraphics,0,[ Remove Graphics ]," type="string" cy:type="String"/>
      <att name="NODE_NESTED_NETWORK_IMAGE_VISIBLE" value="true" type="string" cy:type="String"/>
      <att name="NODE_CUSTOMGRAPHICS_3" value="org.cytoscape.ding.customgraphics.NullCustomGraphics,0,[ Remove Graphics ]," type="string" cy:type="String"/>
      <att name="NODE_CUSTOMGRAPHICS_7" value="org.cytoscape.ding.customgraphics.NullCustomGraphics,0,[ Remove Graphics ]," type="string" cy:type="String"/>
      <att name="NODE_CUSTOMGRAPHICS_POSITION_6" value="C,C,c,0.00,0.00" type="string" cy:type="String"/>
      <att name="NODE_LABEL" value="SYNAPTIC TARGET RECOGNITION" type="string" cy:type="String"/>
      <att name="NODE_TRANSPARENCY" value="255" type="string" cy:type="String"/>
      <att name="NODE_LABEL_FONT_FACE" value="SansSerif.plain,plain,12" type="string" cy:type="String"/>
      <att name="NODE_CUSTOMGRAPHICS_SIZE_5" value="15.0" type="string" cy:type="String"/>
    </graphics>
  </node>
  <node id="149" label="INNATE IMMUNE RESPONSE">
    <att name="shared name" value="INNATE IMMUNE RESPONSE" type="string" cy:type="String"/>
    <att name="name" value="INNATE IMMUNE RESPONSE" type="string" cy:type="String"/>
    <att name="selected" value="0" type="boolean" cy:type="Boolean"/>
    <att name="EM1_GS_DESCR" value="GOTERM_BP_FAT" type="string" cy:type="String"/>
    <att name="EM1_Formatted_name" value="INNATE IMMUNE \nRESPONSE " type="string" cy:type="String"/>
    <att name="EM1_Name" value="INNATE IMMUNE RESPONSE" type="string" cy:type="String"/>
    <att name="EM1_GS_Source" value="none" type="string" cy:type="String"/>
    <att name="EM1_GS_Type" value="ENR" type="string" cy:type="String"/>
    <att name="EM1_Genes" type="list" cy:type="List" cy:elementType="String">
      <att name="EM1_Genes" value="&quot;FBGN0034647" type="string" cy:type="String"/>
      <att name="EM1_Genes" value="FBGN0031975" type="string" cy:type="String"/>
      <att name="EM1_Genes" value="FBGN0002526" type="string" cy:type="String"/>
      <att name="EM1_Genes" value="FBGN0039798" type="string" cy:type="String"/>
      <att name="EM1_Genes" value="FBGN0039801" type="string" cy:type="String"/>
      <att name="EM1_Genes" value="FBGN0040321" type="string" cy:type="String"/>
      <att name="EM1_Genes" value="FBGN0039800" type="string" cy:type="String"/>
      <att name="EM1_Genes" value="FBGN0036040" type="string" cy:type="String"/>
      <att name="EM1_Genes" value="FBGN0261800" type="string" cy:type="String"/>
      <att name="EM1_Genes" value="FBGN0043578" type="string" cy:type="String"/>
      <att name="EM1_Genes" value="FBGN0004364&quot;" type="string" cy:type="String"/>
    </att>
    <att name="EM1_pvalue_dataset1" value="0.067535076" type="real" cy:type="Double"/>
    <att name="EM1_Colouring_dataset1" value="0.932464924" type="real" cy:type="Double"/>
    <att name="EM1_ES_dataset1" type="real" cy:type="Double"/>
    <att name="EM1_NES_dataset1" type="real" cy:type="Double"/>
    <att name="EM1_fdr_qvalue_dataset1" value="0.752850376" type="real" cy:type="Double"/>
    <att name="EM1_fwer_qvalue_dataset1" type="real" cy:type="Double"/>
    <att name="EM1_gs_size_dataset1" value="9" type="integer" cy:type="Integer"/>
    <att name="EM1_pvalue_dataset2" value="0.009910785" type="real" cy:type="Double"/>
    <att name="EM1_Colouring_dataset2" value="0.990089215" type="real" cy:type="Double"/>
    <att name="EM1_ES_dataset2" type="real" cy:type="Double"/>
    <att name="EM1_NES_dataset2" type="real" cy:type="Double"/>
    <att name="EM1_fdr_qvalue_dataset2" value="0.355727323" type="real" cy:type="Double"/>
    <att name="EM1_fwer_qvalue_dataset2" type="real" cy:type="Double"/>
    <att name="EM1_gs_size_dataset2" value="11" type="integer" cy:type="Integer"/>
    <graphics x="-315.7067819617887" h="20.0" width="4.023706896551724" y="405.9479746611545" outline="#D6604D" type="ELLIPSE" z="0.0" w="20.0" fill="#F4A582">
      <att name="NODE_LABEL_WIDTH" value="200.0" type="string" cy:type="String"/>
      <att name="NODE_CUSTOMGRAPHICS_POSITION_5" value="C,C,c,0.00,0.00" type="string" cy:type="String"/>
      <att name="NODE_CUSTOMGRAPHICS_SIZE_2" value="20.0" type="string" cy:type="String"/>
      <att name="NODE_DEPTH" value="0.0" type="string" cy:type="String"/>
      <att name="NODE_CUSTOMGRAPHICS_POSITION_9" value="C,C,c,0.00,0.00" type="string" cy:type="String"/>
      <att name="NODE_CUSTOMGRAPHICS_5" value="org.cytoscape.ding.customgraphics.NullCustomGraphics,0,[ Remove Graphics ]," type="string" cy:type="String"/>
      <att name="COMPOUND_NODE_PADDING" value="10.0" type="string" cy:type="String"/>
      <att name="NODE_CUSTOMGRAPHICS_POSITION_2" value="C,C,c,0.00,0.00" type="string" cy:type="String"/>
      <att name="NODE_SELECTED" value="false" type="string" cy:type="String"/>
      <att name="NODE_CUSTOMGRAPHICS_SIZE_8" value="20.0" type="string" cy:type="String"/>
      <att name="NODE_CUSTOMGRAPHICS_POSITION_3" value="C,C,c,0.00,0.00" type="string" cy:type="String"/>
      <att name="NODE_CUSTOMGRAPHICS_SIZE_7" value="20.0" type="string" cy:type="String"/>
      <att name="NODE_CUSTOMGRAPHICS_2" value="org.cytoscape.ding.customgraphics.NullCustomGraphics,0,[ Remove Graphics ]," type="string" cy:type="String"/>
      <att name="NODE_CUSTOMGRAPHICS_POSITION_8" value="C,C,c,0.00,0.00" type="string" cy:type="String"/>
      <att name="NODE_VISIBLE" value="true" type="string" cy:type="String"/>
      <att name="NODE_BORDER_STROKE" value="SOLID" type="string" cy:type="String"/>
      <att name="NODE_CUSTOMGRAPHICS_SIZE_1" value="20.0" type="string" cy:type="String"/>
      <att name="NODE_CUSTOMGRAPHICS_SIZE_9" value="20.0" type="string" cy:type="String"/>
      <att name="NODE_CUSTOMGRAPHICS_POSITION_4" value="C,C,c,0.00,0.00" type="string" cy:type="String"/>
      <att name="NODE_LABEL_COLOR" value="#000000" type="string" cy:type="String"/>
      <att name="NODE_CUSTOMGRAPHICS_SIZE_3" value="20.0" type="string" cy:type="String"/>
      <att name="COMPOUND_NODE_SHAPE" value="ROUND_RECTANGLE" type="string" cy:type="String"/>
      <att name="NODE_CUSTOMGRAPHICS_4" value="org.cytoscape.ding.customgraphics.NullCustomGraphics,0,[ Remove Graphics ]," type="string" cy:type="String"/>
      <att name="NODE_TOOLTIP" value="" type="string" cy:type="String"/>
      <att name="NODE_CUSTOMGRAPHICS_SIZE_4" value="20.0" type="string" cy:type="String"/>
      <att name="NODE_LABEL_TRANSPARENCY" value="255" type="string" cy:type="String"/>
      <att name="NODE_SELECTED_PAINT" value="#FFFF00" type="string" cy:type="String"/>
      <att name="NODE_CUSTOMGRAPHICS_8" value="org.cytoscape.ding.customgraphics.NullCustomGraphics,0,[ Remove Graphics ]," type="string" cy:type="String"/>
      <att name="NODE_CUSTOMGRAPHICS_POSITION_7" value="C,C,c,0.00,0.00" type="string" cy:type="String"/>
      <att name="NODE_CUSTOMGRAPHICS_9" value="org.cytoscape.ding.customgraphics.NullCustomGraphics,0,[ Remove Graphics ]," type="string" cy:type="String"/>
      <att name="NODE_CUSTOMGRAPHICS_POSITION_1" value="C,C,c,0.00,0.00" type="string" cy:type="String"/>
      <att name="NODE_LABEL_FONT_SIZE" value="12" type="string" cy:type="String"/>
      <att name="NODE_CUSTOMGRAPHICS_1" value="org.cytoscape.ding.customgraphics.NullCustomGraphics,0,[ Remove Graphics ]," type="string" cy:type="String"/>
      <att name="NODE_LABEL_POSITION" value="C,C,c,0.00,0.00" type="string" cy:type="String"/>
      <att name="NODE_CUSTOMGRAPHICS_SIZE_6" value="20.0" type="string" cy:type="String"/>
      <att name="NODE_BORDER_TRANSPARENCY" value="255" type="string" cy:type="String"/>
      <att name="NODE_CUSTOMGRAPHICS_6" value="org.cytoscape.ding.customgraphics.NullCustomGraphics,0,[ Remove Graphics ]," type="string" cy:type="String"/>
      <att name="NODE_NESTED_NETWORK_IMAGE_VISIBLE" value="true" type="string" cy:type="String"/>
      <att name="NODE_CUSTOMGRAPHICS_3" value="org.cytoscape.ding.customgraphics.NullCustomGraphics,0,[ Remove Graphics ]," type="string" cy:type="String"/>
      <att name="NODE_CUSTOMGRAPHICS_7" value="org.cytoscape.ding.customgraphics.NullCustomGraphics,0,[ Remove Graphics ]," type="string" cy:type="String"/>
      <att name="NODE_CUSTOMGRAPHICS_POSITION_6" value="C,C,c,0.00,0.00" type="string" cy:type="String"/>
      <att name="NODE_LABEL" value="INNATE IMMUNE RESPONSE" type="string" cy:type="String"/>
      <att name="NODE_TRANSPARENCY" value="255" type="string" cy:type="String"/>
      <att name="NODE_LABEL_FONT_FACE" value="SansSerif.plain,plain,12" type="string" cy:type="String"/>
      <att name="NODE_CUSTOMGRAPHICS_SIZE_5" value="20.0" type="string" cy:type="String"/>
    </graphics>
  </node>
  <node id="148" label="CUTICLE DEVELOPMENT">
    <att name="shared name" value="CUTICLE DEVELOPMENT" type="string" cy:type="String"/>
    <att name="name" value="CUTICLE DEVELOPMENT" type="string" cy:type="String"/>
    <att name="selected" value="0" type="boolean" cy:type="Boolean"/>
    <att name="EM1_GS_DESCR" value="GOTERM_BP_FAT" type="string" cy:type="String"/>
    <att name="EM1_Formatted_name" value="CUTICLE \nDEVELOPMENT " type="string" cy:type="String"/>
    <att name="EM1_Name" value="CUTICLE DEVELOPMENT" type="string" cy:type="String"/>
    <att name="EM1_GS_Source" value="none" type="string" cy:type="String"/>
    <att name="EM1_GS_Type" value="ENR" type="string" cy:type="String"/>
    <att name="EM1_Genes" type="list" cy:type="List" cy:elementType="String">
      <att name="EM1_Genes" value="FBGN0035290" type="string" cy:type="String"/>
      <att name="EM1_Genes" value="FBGN0038105" type="string" cy:type="String"/>
      <att name="EM1_Genes" value="FBGN0038180" type="string" cy:type="String"/>
      <att name="EM1_Genes" value="FBGN0000527" type="string" cy:type="String"/>
      <att name="EM1_Genes" value="FBGN0034582" type="string" cy:type="String"/>
      <att name="EM1_Genes" value="FBGN0026415" type="string" cy:type="String"/>
      <att name="EM1_Genes" value="FBGN0013763" type="string" cy:type="String"/>
      <att name="EM1_Genes" value="&quot;FBGN0260006" type="string" cy:type="String"/>
      <att name="EM1_Genes" value="FBGN0020521&quot;" type="string" cy:type="String"/>
      <att name="EM1_Genes" value="FBGN0259226" type="string" cy:type="String"/>
      <att name="EM1_Genes" value="FBGN0035280" type="string" cy:type="String"/>
      <att name="EM1_Genes" value="FBGN0035985" type="string" cy:type="String"/>
    </att>
    <att name="EM1_pvalue_dataset1" type="real" cy:type="Double"/>
    <att name="EM1_Colouring_dataset1" type="real" cy:type="Double"/>
    <att name="EM1_ES_dataset1" type="real" cy:type="Double"/>
    <att name="EM1_NES_dataset1" type="real" cy:type="Double"/>
    <att name="EM1_fdr_qvalue_dataset1" type="real" cy:type="Double"/>
    <att name="EM1_fwer_qvalue_dataset1" type="real" cy:type="Double"/>
    <att name="EM1_gs_size_dataset1" type="integer" cy:type="Integer"/>
    <att name="EM1_pvalue_dataset2" value="0.011786827" type="real" cy:type="Double"/>
    <att name="EM1_Colouring_dataset2" value="0.988213173" type="real" cy:type="Double"/>
    <att name="EM1_ES_dataset2" type="real" cy:type="Double"/>
    <att name="EM1_NES_dataset2" type="real" cy:type="Double"/>
    <att name="EM1_fdr_qvalue_dataset2" value="0.375630571" type="real" cy:type="Double"/>
    <att name="EM1_fwer_qvalue_dataset2" type="real" cy:type="Double"/>
    <att name="EM1_gs_size_dataset2" value="12" type="integer" cy:type="Integer"/>
    <graphics x="-640.2540353115547" h="15.0" width="4.047413793103448" y="629.9667688524975" outline="#D6604D" type="ELLIPSE" z="0.0" w="15.0" fill="#BEBEBE">
      <att name="NODE_LABEL_WIDTH" value="200.0" type="string" cy:type="String"/>
      <att name="NODE_CUSTOMGRAPHICS_POSITION_5" value="C,C,c,0.00,0.00" type="string" cy:type="String"/>
      <att name="NODE_CUSTOMGRAPHICS_SIZE_2" value="15.0" type="string" cy:type="String"/>
      <att name="NODE_DEPTH" value="0.0" type="string" cy:type="String"/>
      <att name="NODE_CUSTOMGRAPHICS_POSITION_9" value="C,C,c,0.00,0.00" type="string" cy:type="String"/>
      <att name="NODE_CUSTOMGRAPHICS_5" value="org.cytoscape.ding.customgraphics.NullCustomGraphics,0,[ Remove Graphics ]," type="string" cy:type="String"/>
      <att name="COMPOUND_NODE_PADDING" value="10.0" type="string" cy:type="String"/>
      <att name="NODE_CUSTOMGRAPHICS_POSITION_2" value="C,C,c,0.00,0.00" type="string" cy:type="String"/>
      <att name="NODE_SELECTED" value="false" type="string" cy:type="String"/>
      <att name="NODE_CUSTOMGRAPHICS_SIZE_8" value="15.0" type="string" cy:type="String"/>
      <att name="NODE_CUSTOMGRAPHICS_POSITION_3" value="C,C,c,0.00,0.00" type="string" cy:type="String"/>
      <att name="NODE_CUSTOMGRAPHICS_SIZE_7" value="15.0" type="string" cy:type="String"/>
      <att name="NODE_CUSTOMGRAPHICS_2" value="org.cytoscape.ding.customgraphics.NullCustomGraphics,0,[ Remove Graphics ]," type="string" cy:type="String"/>
      <att name="NODE_CUSTOMGRAPHICS_POSITION_8" value="C,C,c,0.00,0.00" type="string" cy:type="String"/>
      <att name="NODE_VISIBLE" value="true" type="string" cy:type="String"/>
      <att name="NODE_BORDER_STROKE" value="SOLID" type="string" cy:type="String"/>
      <att name="NODE_CUSTOMGRAPHICS_SIZE_1" value="15.0" type="string" cy:type="String"/>
      <att name="NODE_CUSTOMGRAPHICS_SIZE_9" value="15.0" type="string" cy:type="String"/>
      <att name="NODE_CUSTOMGRAPHICS_POSITION_4" value="C,C,c,0.00,0.00" type="string" cy:type="String"/>
      <att name="NODE_LABEL_COLOR" value="#000000" type="string" cy:type="String"/>
      <att name="NODE_CUSTOMGRAPHICS_SIZE_3" value="15.0" type="string" cy:type="String"/>
      <att name="COMPOUND_NODE_SHAPE" value="ROUND_RECTANGLE" type="string" cy:type="String"/>
      <att name="NODE_CUSTOMGRAPHICS_4" value="org.cytoscape.ding.customgraphics.NullCustomGraphics,0,[ Remove Graphics ]," type="string" cy:type="String"/>
      <att name="NODE_TOOLTIP" value="" type="string" cy:type="String"/>
      <att name="NODE_CUSTOMGRAPHICS_SIZE_4" value="15.0" type="string" cy:type="String"/>
      <att name="NODE_LABEL_TRANSPARENCY" value="255" type="string" cy:type="String"/>
      <att name="NODE_SELECTED_PAINT" value="#FFFF00" type="string" cy:type="String"/>
      <att name="NODE_CUSTOMGRAPHICS_8" value="org.cytoscape.ding.customgraphics.NullCustomGraphics,0,[ Remove Graphics ]," type="string" cy:type="String"/>
      <att name="NODE_CUSTOMGRAPHICS_POSITION_7" value="C,C,c,0.00,0.00" type="string" cy:type="String"/>
      <att name="NODE_CUSTOMGRAPHICS_9" value="org.cytoscape.ding.customgraphics.NullCustomGraphics,0,[ Remove Graphics ]," type="string" cy:type="String"/>
      <att name="NODE_CUSTOMGRAPHICS_POSITION_1" value="C,C,c,0.00,0.00" type="string" cy:type="String"/>
      <att name="NODE_LABEL_FONT_SIZE" value="12" type="string" cy:type="String"/>
      <att name="NODE_CUSTOMGRAPHICS_1" value="org.cytoscape.ding.customgraphics.NullCustomGraphics,0,[ Remove Graphics ]," type="string" cy:type="String"/>
      <att name="NODE_LABEL_POSITION" value="C,C,c,0.00,0.00" type="string" cy:type="String"/>
      <att name="NODE_CUSTOMGRAPHICS_SIZE_6" value="15.0" type="string" cy:type="String"/>
      <att name="NODE_BORDER_TRANSPARENCY" value="255" type="string" cy:type="String"/>
      <att name="NODE_CUSTOMGRAPHICS_6" value="org.cytoscape.ding.customgraphics.NullCustomGraphics,0,[ Remove Graphics ]," type="string" cy:type="String"/>
      <att name="NODE_NESTED_NETWORK_IMAGE_VISIBLE" value="true" type="string" cy:type="String"/>
      <att name="NODE_CUSTOMGRAPHICS_3" value="org.cytoscape.ding.customgraphics.NullCustomGraphics,0,[ Remove Graphics ]," type="string" cy:type="String"/>
      <att name="NODE_CUSTOMGRAPHICS_7" value="org.cytoscape.ding.customgraphics.NullCustomGraphics,0,[ Remove Graphics ]," type="string" cy:type="String"/>
      <att name="NODE_CUSTOMGRAPHICS_POSITION_6" value="C,C,c,0.00,0.00" type="string" cy:type="String"/>
      <att name="NODE_LABEL" value="CUTICLE DEVELOPMENT" type="string" cy:type="String"/>
      <att name="NODE_TRANSPARENCY" value="255" type="string" cy:type="String"/>
      <att name="NODE_LABEL_FONT_FACE" value="SansSerif.plain,plain,12" type="string" cy:type="String"/>
      <att name="NODE_CUSTOMGRAPHICS_SIZE_5" value="15.0" type="string" cy:type="String"/>
    </graphics>
  </node>
  <node id="147" label="ORGANONITROGEN COMPOUND CATABOLIC PROCESS">
    <att name="shared name" value="ORGANONITROGEN COMPOUND CATABOLIC PROCESS" type="string" cy:type="String"/>
    <att name="name" value="ORGANONITROGEN COMPOUND CATABOLIC PROCESS" type="string" cy:type="String"/>
    <att name="selected" value="0" type="boolean" cy:type="Boolean"/>
    <att name="EM1_GS_DESCR" value="GOTERM_BP_FAT" type="string" cy:type="String"/>
    <att name="EM1_Formatted_name" value="ORGANONITROGEN \nCOMPOUND \nCATABOLIC \nPROCESS " type="string" cy:type="String"/>
    <att name="EM1_Name" value="ORGANONITROGEN COMPOUND CATABOLIC PROCESS" type="string" cy:type="String"/>
    <att name="EM1_GS_Source" value="none" type="string" cy:type="String"/>
    <att name="EM1_GS_Type" value="ENR" type="string" cy:type="String"/>
    <att name="EM1_Genes" type="list" cy:type="List" cy:elementType="String">
      <att name="EM1_Genes" value="FBGN0038180" type="string" cy:type="String"/>
      <att name="EM1_Genes" value="FBGN0034580" type="string" cy:type="String"/>
      <att name="EM1_Genes" value="FBGN0034582" type="string" cy:type="String"/>
      <att name="EM1_Genes" value="FBGN0026415" type="string" cy:type="String"/>
      <att name="EM1_Genes" value="FBGN0013763" type="string" cy:type="String"/>
      <att name="EM1_Genes" value="&quot;FBGN0267408" type="string" cy:type="String"/>
      <att name="EM1_Genes" value="FBGN0037801" type="string" cy:type="String"/>
      <att name="EM1_Genes" value="FBGN0034276" type="string" cy:type="String"/>
      <att name="EM1_Genes" value="FBGN0036169" type="string" cy:type="String"/>
      <att name="EM1_Genes" value="FBGN0043578" type="string" cy:type="String"/>
      <att name="EM1_Genes" value="FBGN0019643" type="string" cy:type="String"/>
      <att name="EM1_Genes" value="FBGN0039656" type="string" cy:type="String"/>
      <att name="EM1_Genes" value="FBGN0022774&quot;" type="string" cy:type="String"/>
    </att>
    <att name="EM1_pvalue_dataset1" value="0.177321163" type="real" cy:type="Double"/>
    <att name="EM1_Colouring_dataset1" value="0.822678837" type="real" cy:type="Double"/>
    <att name="EM1_ES_dataset1" type="real" cy:type="Double"/>
    <att name="EM1_NES_dataset1" type="real" cy:type="Double"/>
    <att name="EM1_fdr_qvalue_dataset1" value="0.867762207" type="real" cy:type="Double"/>
    <att name="EM1_fwer_qvalue_dataset1" type="real" cy:type="Double"/>
    <att name="EM1_gs_size_dataset1" value="6" type="integer" cy:type="Integer"/>
    <att name="EM1_pvalue_dataset2" value="3.49E-5" type="real" cy:type="Double"/>
    <att name="EM1_Colouring_dataset2" value="0.9999651" type="real" cy:type="Double"/>
    <att name="EM1_ES_dataset2" type="real" cy:type="Double"/>
    <att name="EM1_NES_dataset2" type="real" cy:type="Double"/>
    <att name="EM1_fdr_qvalue_dataset2" value="0.018322864" type="real" cy:type="Double"/>
    <att name="EM1_fwer_qvalue_dataset2" type="real" cy:type="Double"/>
    <att name="EM1_gs_size_dataset2" value="13" type="integer" cy:type="Integer"/>
    <graphics x="-488.3216480929653" h="20.0" width="4.071120689655173" y="734.8381237385003" outline="#B2182B" type="ELLIPSE" z="0.0" w="20.0" fill="#F7F7F7">
      <att name="NODE_LABEL_WIDTH" value="200.0" type="string" cy:type="String"/>
      <att name="NODE_CUSTOMGRAPHICS_POSITION_5" value="C,C,c,0.00,0.00" type="string" cy:type="String"/>
      <att name="NODE_CUSTOMGRAPHICS_SIZE_2" value="20.0" type="string" cy:type="String"/>
      <att name="NODE_DEPTH" value="0.0" type="string" cy:type="String"/>
      <att name="NODE_CUSTOMGRAPHICS_POSITION_9" value="C,C,c,0.00,0.00" type="string" cy:type="String"/>
      <att name="NODE_CUSTOMGRAPHICS_5" value="org.cytoscape.ding.customgraphics.NullCustomGraphics,0,[ Remove Graphics ]," type="string" cy:type="String"/>
      <att name="COMPOUND_NODE_PADDING" value="10.0" type="string" cy:type="String"/>
      <att name="NODE_CUSTOMGRAPHICS_POSITION_2" value="C,C,c,0.00,0.00" type="string" cy:type="String"/>
      <att name="NODE_SELECTED" value="false" type="string" cy:type="String"/>
      <att name="NODE_CUSTOMGRAPHICS_SIZE_8" value="20.0" type="string" cy:type="String"/>
      <att name="NODE_CUSTOMGRAPHICS_POSITION_3" value="C,C,c,0.00,0.00" type="string" cy:type="String"/>
      <att name="NODE_CUSTOMGRAPHICS_SIZE_7" value="20.0" type="string" cy:type="String"/>
      <att name="NODE_CUSTOMGRAPHICS_2" value="org.cytoscape.ding.customgraphics.NullCustomGraphics,0,[ Remove Graphics ]," type="string" cy:type="String"/>
      <att name="NODE_CUSTOMGRAPHICS_POSITION_8" value="C,C,c,0.00,0.00" type="string" cy:type="String"/>
      <att name="NODE_VISIBLE" value="true" type="string" cy:type="String"/>
      <att name="NODE_BORDER_STROKE" value="SOLID" type="string" cy:type="String"/>
      <att name="NODE_CUSTOMGRAPHICS_SIZE_1" value="20.0" type="string" cy:type="String"/>
      <att name="NODE_CUSTOMGRAPHICS_SIZE_9" value="20.0" type="string" cy:type="String"/>
      <att name="NODE_CUSTOMGRAPHICS_POSITION_4" value="C,C,c,0.00,0.00" type="string" cy:type="String"/>
      <att name="NODE_LABEL_COLOR" value="#000000" type="string" cy:type="String"/>
      <att name="NODE_CUSTOMGRAPHICS_SIZE_3" value="20.0" type="string" cy:type="String"/>
      <att name="COMPOUND_NODE_SHAPE" value="ROUND_RECTANGLE" type="string" cy:type="String"/>
      <att name="NODE_CUSTOMGRAPHICS_4" value="org.cytoscape.ding.customgraphics.NullCustomGraphics,0,[ Remove Graphics ]," type="string" cy:type="String"/>
      <att name="NODE_TOOLTIP" value="" type="string" cy:type="String"/>
      <att name="NODE_CUSTOMGRAPHICS_SIZE_4" value="20.0" type="string" cy:type="String"/>
      <att name="NODE_LABEL_TRANSPARENCY" value="255" type="string" cy:type="String"/>
      <att name="NODE_SELECTED_PAINT" value="#FFFF00" type="string" cy:type="String"/>
      <att name="NODE_CUSTOMGRAPHICS_8" value="org.cytoscape.ding.customgraphics.NullCustomGraphics,0,[ Remove Graphics ]," type="string" cy:type="String"/>
      <att name="NODE_CUSTOMGRAPHICS_POSITION_7" value="C,C,c,0.00,0.00" type="string" cy:type="String"/>
      <att name="NODE_CUSTOMGRAPHICS_9" value="org.cytoscape.ding.customgraphics.NullCustomGraphics,0,[ Remove Graphics ]," type="string" cy:type="String"/>
      <att name="NODE_CUSTOMGRAPHICS_POSITION_1" value="C,C,c,0.00,0.00" type="string" cy:type="String"/>
      <att name="NODE_LABEL_FONT_SIZE" value="12" type="string" cy:type="String"/>
      <att name="NODE_CUSTOMGRAPHICS_1" value="org.cytoscape.ding.customgraphics.NullCustomGraphics,0,[ Remove Graphics ]," type="string" cy:type="String"/>
      <att name="NODE_LABEL_POSITION" value="C,C,c,0.00,0.00" type="string" cy:type="String"/>
      <att name="NODE_CUSTOMGRAPHICS_SIZE_6" value="20.0" type="string" cy:type="String"/>
      <att name="NODE_BORDER_TRANSPARENCY" value="255" type="string" cy:type="String"/>
      <att name="NODE_CUSTOMGRAPHICS_6" value="org.cytoscape.ding.customgraphics.NullCustomGraphics,0,[ Remove Graphics ]," type="string" cy:type="String"/>
      <att name="NODE_NESTED_NETWORK_IMAGE_VISIBLE" value="true" type="string" cy:type="String"/>
      <att name="NODE_CUSTOMGRAPHICS_3" value="org.cytoscape.ding.customgraphics.NullCustomGraphics,0,[ Remove Graphics ]," type="string" cy:type="String"/>
      <att name="NODE_CUSTOMGRAPHICS_7" value="org.cytoscape.ding.customgraphics.NullCustomGraphics,0,[ Remove Graphics ]," type="string" cy:type="String"/>
      <att name="NODE_CUSTOMGRAPHICS_POSITION_6" value="C,C,c,0.00,0.00" type="string" cy:type="String"/>
      <att name="NODE_LABEL" value="ORGANONITROGEN COMPOUND CATABOLIC PROCESS" type="string" cy:type="String"/>
      <att name="NODE_TRANSPARENCY" value="255" type="string" cy:type="String"/>
      <att name="NODE_LABEL_FONT_FACE" value="SansSerif.plain,plain,12" type="string" cy:type="String"/>
      <att name="NODE_CUSTOMGRAPHICS_SIZE_5" value="20.0" type="string" cy:type="String"/>
    </graphics>
  </node>
  <node id="146" label="AMINOGLYCAN CATABOLIC PROCESS">
    <att name="shared name" value="AMINOGLYCAN CATABOLIC PROCESS" type="string" cy:type="String"/>
    <att name="name" value="AMINOGLYCAN CATABOLIC PROCESS" type="string" cy:type="String"/>
    <att name="selected" value="0" type="boolean" cy:type="Boolean"/>
    <att name="EM1_GS_DESCR" value="GOTERM_BP_FAT" type="string" cy:type="String"/>
    <att name="EM1_Formatted_name" value="AMINOGLYCAN \nCATABOLIC \nPROCESS " type="string" cy:type="String"/>
    <att name="EM1_Name" value="AMINOGLYCAN CATABOLIC PROCESS" type="string" cy:type="String"/>
    <att name="EM1_GS_Source" value="none" type="string" cy:type="String"/>
    <att name="EM1_GS_Type" value="ENR" type="string" cy:type="String"/>
    <att name="EM1_Genes" type="list" cy:type="List" cy:elementType="String">
      <att name="EM1_Genes" value="FBGN0034580" type="string" cy:type="String"/>
      <att name="EM1_Genes" value="FBGN0034582" type="string" cy:type="String"/>
      <att name="EM1_Genes" value="FBGN0026415" type="string" cy:type="String"/>
      <att name="EM1_Genes" value="&quot;FBGN0038180" type="string" cy:type="String"/>
      <att name="EM1_Genes" value="FBGN0013763&quot;" type="string" cy:type="String"/>
      <att name="EM1_Genes" value="FBGN0036169" type="string" cy:type="String"/>
      <att name="EM1_Genes" value="FBGN0043578" type="string" cy:type="String"/>
    </att>
    <att name="EM1_pvalue_dataset1" type="real" cy:type="Double"/>
    <att name="EM1_Colouring_dataset1" type="real" cy:type="Double"/>
    <att name="EM1_ES_dataset1" type="real" cy:type="Double"/>
    <att name="EM1_NES_dataset1" type="real" cy:type="Double"/>
    <att name="EM1_fdr_qvalue_dataset1" type="real" cy:type="Double"/>
    <att name="EM1_fwer_qvalue_dataset1" type="real" cy:type="Double"/>
    <att name="EM1_gs_size_dataset1" type="integer" cy:type="Integer"/>
    <att name="EM1_pvalue_dataset2" value="9.6E-5" type="real" cy:type="Double"/>
    <att name="EM1_Colouring_dataset2" value="0.999904" type="real" cy:type="Double"/>
    <att name="EM1_ES_dataset2" type="real" cy:type="Double"/>
    <att name="EM1_NES_dataset2" type="real" cy:type="Double"/>
    <att name="EM1_fdr_qvalue_dataset2" value="0.030051239" type="real" cy:type="Double"/>
    <att name="EM1_fwer_qvalue_dataset2" type="real" cy:type="Double"/>
    <att name="EM1_gs_size_dataset2" value="7" type="integer" cy:type="Integer"/>
    <graphics x="-440.43836291060666" h="15.0" width="4.0" y="734.8381237385005" outline="#B2182B" type="ELLIPSE" z="0.0" w="15.0" fill="#BEBEBE">
      <att name="NODE_LABEL_WIDTH" value="200.0" type="string" cy:type="String"/>
      <att name="NODE_CUSTOMGRAPHICS_POSITION_5" value="C,C,c,0.00,0.00" type="string" cy:type="String"/>
      <att name="NODE_CUSTOMGRAPHICS_SIZE_2" value="15.0" type="string" cy:type="String"/>
      <att name="NODE_DEPTH" value="0.0" type="string" cy:type="String"/>
      <att name="NODE_CUSTOMGRAPHICS_POSITION_9" value="C,C,c,0.00,0.00" type="string" cy:type="String"/>
      <att name="NODE_CUSTOMGRAPHICS_5" value="org.cytoscape.ding.customgraphics.NullCustomGraphics,0,[ Remove Graphics ]," type="string" cy:type="String"/>
      <att name="COMPOUND_NODE_PADDING" value="10.0" type="string" cy:type="String"/>
      <att name="NODE_CUSTOMGRAPHICS_POSITION_2" value="C,C,c,0.00,0.00" type="string" cy:type="String"/>
      <att name="NODE_SELECTED" value="false" type="string" cy:type="String"/>
      <att name="NODE_CUSTOMGRAPHICS_SIZE_8" value="15.0" type="string" cy:type="String"/>
      <att name="NODE_CUSTOMGRAPHICS_POSITION_3" value="C,C,c,0.00,0.00" type="string" cy:type="String"/>
      <att name="NODE_CUSTOMGRAPHICS_SIZE_7" value="15.0" type="string" cy:type="String"/>
      <att name="NODE_CUSTOMGRAPHICS_2" value="org.cytoscape.ding.customgraphics.NullCustomGraphics,0,[ Remove Graphics ]," type="string" cy:type="String"/>
      <att name="NODE_CUSTOMGRAPHICS_POSITION_8" value="C,C,c,0.00,0.00" type="string" cy:type="String"/>
      <att name="NODE_VISIBLE" value="true" type="string" cy:type="String"/>
      <att name="NODE_BORDER_STROKE" value="SOLID" type="string" cy:type="String"/>
      <att name="NODE_CUSTOMGRAPHICS_SIZE_1" value="15.0" type="string" cy:type="String"/>
      <att name="NODE_CUSTOMGRAPHICS_SIZE_9" value="15.0" type="string" cy:type="String"/>
      <att name="NODE_CUSTOMGRAPHICS_POSITION_4" value="C,C,c,0.00,0.00" type="string" cy:type="String"/>
      <att name="NODE_LABEL_COLOR" value="#000000" type="string" cy:type="String"/>
      <att name="NODE_CUSTOMGRAPHICS_SIZE_3" value="15.0" type="string" cy:type="String"/>
      <att name="COMPOUND_NODE_SHAPE" value="ROUND_RECTANGLE" type="string" cy:type="String"/>
      <att name="NODE_CUSTOMGRAPHICS_4" value="org.cytoscape.ding.customgraphics.NullCustomGraphics,0,[ Remove Graphics ]," type="string" cy:type="String"/>
      <att name="NODE_TOOLTIP" value="" type="string" cy:type="String"/>
      <att name="NODE_CUSTOMGRAPHICS_SIZE_4" value="15.0" type="string" cy:type="String"/>
      <att name="NODE_LABEL_TRANSPARENCY" value="255" type="string" cy:type="String"/>
      <att name="NODE_SELECTED_PAINT" value="#FFFF00" type="string" cy:type="String"/>
      <att name="NODE_CUSTOMGRAPHICS_8" value="org.cytoscape.ding.customgraphics.NullCustomGraphics,0,[ Remove Graphics ]," type="string" cy:type="String"/>
      <att name="NODE_CUSTOMGRAPHICS_POSITION_7" value="C,C,c,0.00,0.00" type="string" cy:type="String"/>
      <att name="NODE_CUSTOMGRAPHICS_9" value="org.cytoscape.ding.customgraphics.NullCustomGraphics,0,[ Remove Graphics ]," type="string" cy:type="String"/>
      <att name="NODE_CUSTOMGRAPHICS_POSITION_1" value="C,C,c,0.00,0.00" type="string" cy:type="String"/>
      <att name="NODE_LABEL_FONT_SIZE" value="12" type="string" cy:type="String"/>
      <att name="NODE_CUSTOMGRAPHICS_1" value="org.cytoscape.ding.customgraphics.NullCustomGraphics,0,[ Remove Graphics ]," type="string" cy:type="String"/>
      <att name="NODE_LABEL_POSITION" value="C,C,c,0.00,0.00" type="string" cy:type="String"/>
      <att name="NODE_CUSTOMGRAPHICS_SIZE_6" value="15.0" type="string" cy:type="String"/>
      <att name="NODE_BORDER_TRANSPARENCY" value="255" type="string" cy:type="String"/>
      <att name="NODE_CUSTOMGRAPHICS_6" value="org.cytoscape.ding.customgraphics.NullCustomGraphics,0,[ Remove Graphics ]," type="string" cy:type="String"/>
      <att name="NODE_NESTED_NETWORK_IMAGE_VISIBLE" value="true" type="string" cy:type="String"/>
      <att name="NODE_CUSTOMGRAPHICS_3" value="org.cytoscape.ding.customgraphics.NullCustomGraphics,0,[ Remove Graphics ]," type="string" cy:type="String"/>
      <att name="NODE_CUSTOMGRAPHICS_7" value="org.cytoscape.ding.customgraphics.NullCustomGraphics,0,[ Remove Graphics ]," type="string" cy:type="String"/>
      <att name="NODE_CUSTOMGRAPHICS_POSITION_6" value="C,C,c,0.00,0.00" type="string" cy:type="String"/>
      <att name="NODE_LABEL" value="AMINOGLYCAN CATABOLIC PROCESS" type="string" cy:type="String"/>
      <att name="NODE_TRANSPARENCY" value="255" type="string" cy:type="String"/>
      <att name="NODE_LABEL_FONT_FACE" value="SansSerif.plain,plain,12" type="string" cy:type="String"/>
      <att name="NODE_CUSTOMGRAPHICS_SIZE_5" value="15.0" type="string" cy:type="String"/>
    </graphics>
  </node>
  <node id="145" label="ALPHA-AMINO ACID METABOLIC PROCESS">
    <att name="shared name" value="ALPHA-AMINO ACID METABOLIC PROCESS" type="string" cy:type="String"/>
    <att name="name" value="ALPHA-AMINO ACID METABOLIC PROCESS" type="string" cy:type="String"/>
    <att name="selected" value="0" type="boolean" cy:type="Boolean"/>
    <att name="EM1_GS_DESCR" value="GOTERM_BP_FAT" type="string" cy:type="String"/>
    <att name="EM1_Formatted_name" value="ALPHA-AMINO ACID \nMETABOLIC \nPROCESS " type="string" cy:type="String"/>
    <att name="EM1_Name" value="ALPHA-AMINO ACID METABOLIC PROCESS" type="string" cy:type="String"/>
    <att name="EM1_GS_Source" value="none" type="string" cy:type="String"/>
    <att name="EM1_GS_Type" value="ENR" type="string" cy:type="String"/>
    <att name="EM1_Genes" type="list" cy:type="List" cy:elementType="String">
      <att name="EM1_Genes" value="FBGN0030482" type="string" cy:type="String"/>
      <att name="EM1_Genes" value="FBGN0022774&quot;" type="string" cy:type="String"/>
      <att name="EM1_Genes" value="FBGN0014427" type="string" cy:type="String"/>
      <att name="EM1_Genes" value="FBGN0038105" type="string" cy:type="String"/>
      <att name="EM1_Genes" value="FBGN0023129" type="string" cy:type="String"/>
      <att name="EM1_Genes" value="FBGN0000527" type="string" cy:type="String"/>
      <att name="EM1_Genes" value="FBGN0034276" type="string" cy:type="String"/>
      <att name="EM1_Genes" value="&quot;FBGN0037801" type="string" cy:type="String"/>
    </att>
    <att name="EM1_pvalue_dataset1" value="0.229931349" type="real" cy:type="Double"/>
    <att name="EM1_Colouring_dataset1" value="0.770068651" type="real" cy:type="Double"/>
    <att name="EM1_ES_dataset1" type="real" cy:type="Double"/>
    <att name="EM1_NES_dataset1" type="real" cy:type="Double"/>
    <att name="EM1_fdr_qvalue_dataset1" value="0.909553759" type="real" cy:type="Double"/>
    <att name="EM1_fwer_qvalue_dataset1" type="real" cy:type="Double"/>
    <att name="EM1_gs_size_dataset1" value="4" type="integer" cy:type="Integer"/>
    <att name="EM1_pvalue_dataset2" value="0.00117688" type="real" cy:type="Double"/>
    <att name="EM1_Colouring_dataset2" value="0.99882312" type="real" cy:type="Double"/>
    <att name="EM1_ES_dataset2" type="real" cy:type="Double"/>
    <att name="EM1_NES_dataset2" type="real" cy:type="Double"/>
    <att name="EM1_fdr_qvalue_dataset2" value="0.093788291" type="real" cy:type="Double"/>
    <att name="EM1_fwer_qvalue_dataset2" type="real" cy:type="Double"/>
    <att name="EM1_gs_size_dataset2" value="8" type="integer" cy:type="Integer"/>
    <graphics x="-279.6383445859141" h="20.0" width="4.0" y="834.8381237385007" outline="#B2182B" type="ELLIPSE" z="0.0" w="20.0" fill="#F7F7F7">
      <att name="NODE_LABEL_WIDTH" value="200.0" type="string" cy:type="String"/>
      <att name="NODE_CUSTOMGRAPHICS_POSITION_5" value="C,C,c,0.00,0.00" type="string" cy:type="String"/>
      <att name="NODE_CUSTOMGRAPHICS_SIZE_2" value="20.0" type="string" cy:type="String"/>
      <att name="NODE_DEPTH" value="0.0" type="string" cy:type="String"/>
      <att name="NODE_CUSTOMGRAPHICS_POSITION_9" value="C,C,c,0.00,0.00" type="string" cy:type="String"/>
      <att name="NODE_CUSTOMGRAPHICS_5" value="org.cytoscape.ding.customgraphics.NullCustomGraphics,0,[ Remove Graphics ]," type="string" cy:type="String"/>
      <att name="COMPOUND_NODE_PADDING" value="10.0" type="string" cy:type="String"/>
      <att name="NODE_CUSTOMGRAPHICS_POSITION_2" value="C,C,c,0.00,0.00" type="string" cy:type="String"/>
      <att name="NODE_SELECTED" value="false" type="string" cy:type="String"/>
      <att name="NODE_CUSTOMGRAPHICS_SIZE_8" value="20.0" type="string" cy:type="String"/>
      <att name="NODE_CUSTOMGRAPHICS_POSITION_3" value="C,C,c,0.00,0.00" type="string" cy:type="String"/>
      <att name="NODE_CUSTOMGRAPHICS_SIZE_7" value="20.0" type="string" cy:type="String"/>
      <att name="NODE_CUSTOMGRAPHICS_2" value="org.cytoscape.ding.customgraphics.NullCustomGraphics,0,[ Remove Graphics ]," type="string" cy:type="String"/>
      <att name="NODE_CUSTOMGRAPHICS_POSITION_8" value="C,C,c,0.00,0.00" type="string" cy:type="String"/>
      <att name="NODE_VISIBLE" value="true" type="string" cy:type="String"/>
      <att name="NODE_BORDER_STROKE" value="SOLID" type="string" cy:type="String"/>
      <att name="NODE_CUSTOMGRAPHICS_SIZE_1" value="20.0" type="string" cy:type="String"/>
      <att name="NODE_CUSTOMGRAPHICS_SIZE_9" value="20.0" type="string" cy:type="String"/>
      <att name="NODE_CUSTOMGRAPHICS_POSITION_4" value="C,C,c,0.00,0.00" type="string" cy:type="String"/>
      <att name="NODE_LABEL_COLOR" value="#000000" type="string" cy:type="String"/>
      <att name="NODE_CUSTOMGRAPHICS_SIZE_3" value="20.0" type="string" cy:type="String"/>
      <att name="COMPOUND_NODE_SHAPE" value="ROUND_RECTANGLE" type="string" cy:type="String"/>
      <att name="NODE_CUSTOMGRAPHICS_4" value="org.cytoscape.ding.customgraphics.NullCustomGraphics,0,[ Remove Graphics ]," type="string" cy:type="String"/>
      <att name="NODE_TOOLTIP" value="" type="string" cy:type="String"/>
      <att name="NODE_CUSTOMGRAPHICS_SIZE_4" value="20.0" type="string" cy:type="String"/>
      <att name="NODE_LABEL_TRANSPARENCY" value="255" type="string" cy:type="String"/>
      <att name="NODE_SELECTED_PAINT" value="#FFFF00" type="string" cy:type="String"/>
      <att name="NODE_CUSTOMGRAPHICS_8" value="org.cytoscape.ding.customgraphics.NullCustomGraphics,0,[ Remove Graphics ]," type="string" cy:type="String"/>
      <att name="NODE_CUSTOMGRAPHICS_POSITION_7" value="C,C,c,0.00,0.00" type="string" cy:type="String"/>
      <att name="NODE_CUSTOMGRAPHICS_9" value="org.cytoscape.ding.customgraphics.NullCustomGraphics,0,[ Remove Graphics ]," type="string" cy:type="String"/>
      <att name="NODE_CUSTOMGRAPHICS_POSITION_1" value="C,C,c,0.00,0.00" type="string" cy:type="String"/>
      <att name="NODE_LABEL_FONT_SIZE" value="12" type="string" cy:type="String"/>
      <att name="NODE_CUSTOMGRAPHICS_1" value="org.cytoscape.ding.customgraphics.NullCustomGraphics,0,[ Remove Graphics ]," type="string" cy:type="String"/>
      <att name="NODE_LABEL_POSITION" value="C,C,c,0.00,0.00" type="string" cy:type="String"/>
      <att name="NODE_CUSTOMGRAPHICS_SIZE_6" value="20.0" type="string" cy:type="String"/>
      <att name="NODE_BORDER_TRANSPARENCY" value="255" type="string" cy:type="String"/>
      <att name="NODE_CUSTOMGRAPHICS_6" value="org.cytoscape.ding.customgraphics.NullCustomGraphics,0,[ Remove Graphics ]," type="string" cy:type="String"/>
      <att name="NODE_NESTED_NETWORK_IMAGE_VISIBLE" value="true" type="string" cy:type="String"/>
      <att name="NODE_CUSTOMGRAPHICS_3" value="org.cytoscape.ding.customgraphics.NullCustomGraphics,0,[ Remove Graphics ]," type="string" cy:type="String"/>
      <att name="NODE_CUSTOMGRAPHICS_7" value="org.cytoscape.ding.customgraphics.NullCustomGraphics,0,[ Remove Graphics ]," type="string" cy:type="String"/>
      <att name="NODE_CUSTOMGRAPHICS_POSITION_6" value="C,C,c,0.00,0.00" type="string" cy:type="String"/>
      <att name="NODE_LABEL" value="ALPHA-AMINO ACID METABOLIC PROCESS" type="string" cy:type="String"/>
      <att name="NODE_TRANSPARENCY" value="255" type="string" cy:type="String"/>
      <att name="NODE_LABEL_FONT_FACE" value="SansSerif.plain,plain,12" type="string" cy:type="String"/>
      <att name="NODE_CUSTOMGRAPHICS_SIZE_5" value="20.0" type="string" cy:type="String"/>
    </graphics>
  </node>
  <node id="144" label="WOUND HEALING">
    <att name="shared name" value="WOUND HEALING" type="string" cy:type="String"/>
    <att name="name" value="WOUND HEALING" type="string" cy:type="String"/>
    <att name="selected" value="0" type="boolean" cy:type="Boolean"/>
    <att name="EM1_GS_DESCR" value="GOTERM_BP_FAT" type="string" cy:type="String"/>
    <att name="EM1_Formatted_name" value="WOUND HEALING " type="string" cy:type="String"/>
    <att name="EM1_Name" value="WOUND HEALING" type="string" cy:type="String"/>
    <att name="EM1_GS_Source" value="none" type="string" cy:type="String"/>
    <att name="EM1_GS_Type" value="ENR" type="string" cy:type="String"/>
    <att name="EM1_Genes" type="list" cy:type="List" cy:elementType="String">
      <att name="EM1_Genes" value="&quot;FBGN0031975" type="string" cy:type="String"/>
      <att name="EM1_Genes" value="FBGN0038180" type="string" cy:type="String"/>
      <att name="EM1_Genes" value="FBGN0039798" type="string" cy:type="String"/>
      <att name="EM1_Genes" value="FBGN0039801" type="string" cy:type="String"/>
      <att name="EM1_Genes" value="FBGN0004167" type="string" cy:type="String"/>
      <att name="EM1_Genes" value="FBGN0034582" type="string" cy:type="String"/>
      <att name="EM1_Genes" value="FBGN0039800" type="string" cy:type="String"/>
      <att name="EM1_Genes" value="FBGN0026415" type="string" cy:type="String"/>
      <att name="EM1_Genes" value="FBGN0013763&quot;" type="string" cy:type="String"/>
    </att>
    <att name="EM1_pvalue_dataset1" type="real" cy:type="Double"/>
    <att name="EM1_Colouring_dataset1" type="real" cy:type="Double"/>
    <att name="EM1_ES_dataset1" type="real" cy:type="Double"/>
    <att name="EM1_NES_dataset1" type="real" cy:type="Double"/>
    <att name="EM1_fdr_qvalue_dataset1" type="real" cy:type="Double"/>
    <att name="EM1_fwer_qvalue_dataset1" type="real" cy:type="Double"/>
    <att name="EM1_gs_size_dataset1" type="integer" cy:type="Integer"/>
    <att name="EM1_pvalue_dataset2" value="2.48E-4" type="real" cy:type="Double"/>
    <att name="EM1_Colouring_dataset2" value="0.999752" type="real" cy:type="Double"/>
    <att name="EM1_ES_dataset2" type="real" cy:type="Double"/>
    <att name="EM1_NES_dataset2" type="real" cy:type="Double"/>
    <att name="EM1_fdr_qvalue_dataset2" value="0.03517468" type="real" cy:type="Double"/>
    <att name="EM1_fwer_qvalue_dataset2" type="real" cy:type="Double"/>
    <att name="EM1_gs_size_dataset2" value="9" type="integer" cy:type="Integer"/>
    <graphics x="-577.2120754250448" h="15.0" width="4.0" y="374.1954833057267" outline="#B2182B" type="ELLIPSE" z="0.0" w="15.0" fill="#BEBEBE">
      <att name="NODE_LABEL_WIDTH" value="200.0" type="string" cy:type="String"/>
      <att name="NODE_CUSTOMGRAPHICS_POSITION_5" value="C,C,c,0.00,0.00" type="string" cy:type="String"/>
      <att name="NODE_CUSTOMGRAPHICS_SIZE_2" value="15.0" type="string" cy:type="String"/>
      <att name="NODE_DEPTH" value="0.0" type="string" cy:type="String"/>
      <att name="NODE_CUSTOMGRAPHICS_POSITION_9" value="C,C,c,0.00,0.00" type="string" cy:type="String"/>
      <att name="NODE_CUSTOMGRAPHICS_5" value="org.cytoscape.ding.customgraphics.NullCustomGraphics,0,[ Remove Graphics ]," type="string" cy:type="String"/>
      <att name="COMPOUND_NODE_PADDING" value="10.0" type="string" cy:type="String"/>
      <att name="NODE_CUSTOMGRAPHICS_POSITION_2" value="C,C,c,0.00,0.00" type="string" cy:type="String"/>
      <att name="NODE_SELECTED" value="false" type="string" cy:type="String"/>
      <att name="NODE_CUSTOMGRAPHICS_SIZE_8" value="15.0" type="string" cy:type="String"/>
      <att name="NODE_CUSTOMGRAPHICS_POSITION_3" value="C,C,c,0.00,0.00" type="string" cy:type="String"/>
      <att name="NODE_CUSTOMGRAPHICS_SIZE_7" value="15.0" type="string" cy:type="String"/>
      <att name="NODE_CUSTOMGRAPHICS_2" value="org.cytoscape.ding.customgraphics.NullCustomGraphics,0,[ Remove Graphics ]," type="string" cy:type="String"/>
      <att name="NODE_CUSTOMGRAPHICS_POSITION_8" value="C,C,c,0.00,0.00" type="string" cy:type="String"/>
      <att name="NODE_VISIBLE" value="true" type="string" cy:type="String"/>
      <att name="NODE_BORDER_STROKE" value="SOLID" type="string" cy:type="String"/>
      <att name="NODE_CUSTOMGRAPHICS_SIZE_1" value="15.0" type="string" cy:type="String"/>
      <att name="NODE_CUSTOMGRAPHICS_SIZE_9" value="15.0" type="string" cy:type="String"/>
      <att name="NODE_CUSTOMGRAPHICS_POSITION_4" value="C,C,c,0.00,0.00" type="string" cy:type="String"/>
      <att name="NODE_LABEL_COLOR" value="#000000" type="string" cy:type="String"/>
      <att name="NODE_CUSTOMGRAPHICS_SIZE_3" value="15.0" type="string" cy:type="String"/>
      <att name="COMPOUND_NODE_SHAPE" value="ROUND_RECTANGLE" type="string" cy:type="String"/>
      <att name="NODE_CUSTOMGRAPHICS_4" value="org.cytoscape.ding.customgraphics.NullCustomGraphics,0,[ Remove Graphics ]," type="string" cy:type="String"/>
      <att name="NODE_TOOLTIP" value="" type="string" cy:type="String"/>
      <att name="NODE_CUSTOMGRAPHICS_SIZE_4" value="15.0" type="string" cy:type="String"/>
      <att name="NODE_LABEL_TRANSPARENCY" value="255" type="string" cy:type="String"/>
      <att name="NODE_SELECTED_PAINT" value="#FFFF00" type="string" cy:type="String"/>
      <att name="NODE_CUSTOMGRAPHICS_8" value="org.cytoscape.ding.customgraphics.NullCustomGraphics,0,[ Remove Graphics ]," type="string" cy:type="String"/>
      <att name="NODE_CUSTOMGRAPHICS_POSITION_7" value="C,C,c,0.00,0.00" type="string" cy:type="String"/>
      <att name="NODE_CUSTOMGRAPHICS_9" value="org.cytoscape.ding.customgraphics.NullCustomGraphics,0,[ Remove Graphics ]," type="string" cy:type="String"/>
      <att name="NODE_CUSTOMGRAPHICS_POSITION_1" value="C,C,c,0.00,0.00" type="string" cy:type="String"/>
      <att name="NODE_LABEL_FONT_SIZE" value="12" type="string" cy:type="String"/>
      <att name="NODE_CUSTOMGRAPHICS_1" value="org.cytoscape.ding.customgraphics.NullCustomGraphics,0,[ Remove Graphics ]," type="string" cy:type="String"/>
      <att name="NODE_LABEL_POSITION" value="C,C,c,0.00,0.00" type="string" cy:type="String"/>
      <att name="NODE_CUSTOMGRAPHICS_SIZE_6" value="15.0" type="string" cy:type="String"/>
      <att name="NODE_BORDER_TRANSPARENCY" value="255" type="string" cy:type="String"/>
      <att name="NODE_CUSTOMGRAPHICS_6" value="org.cytoscape.ding.customgraphics.NullCustomGraphics,0,[ Remove Graphics ]," type="string" cy:type="String"/>
      <att name="NODE_NESTED_NETWORK_IMAGE_VISIBLE" value="true" type="string" cy:type="String"/>
      <att name="NODE_CUSTOMGRAPHICS_3" value="org.cytoscape.ding.customgraphics.NullCustomGraphics,0,[ Remove Graphics ]," type="string" cy:type="String"/>
      <att name="NODE_CUSTOMGRAPHICS_7" value="org.cytoscape.ding.customgraphics.NullCustomGraphics,0,[ Remove Graphics ]," type="string" cy:type="String"/>
      <att name="NODE_CUSTOMGRAPHICS_POSITION_6" value="C,C,c,0.00,0.00" type="string" cy:type="String"/>
      <att name="NODE_LABEL" value="WOUND HEALING" type="string" cy:type="String"/>
      <att name="NODE_TRANSPARENCY" value="255" type="string" cy:type="String"/>
      <att name="NODE_LABEL_FONT_FACE" value="SansSerif.plain,plain,12" type="string" cy:type="String"/>
      <att name="NODE_CUSTOMGRAPHICS_SIZE_5" value="15.0" type="string" cy:type="String"/>
    </graphics>
  </node>
  <node id="143" label="SUBSTRATE ADHESION-DEPENDENT CELL SPREADING">
    <att name="shared name" value="SUBSTRATE ADHESION-DEPENDENT CELL SPREADING" type="string" cy:type="String"/>
    <att name="name" value="SUBSTRATE ADHESION-DEPENDENT CELL SPREADING" type="string" cy:type="String"/>
    <att name="selected" value="0" type="boolean" cy:type="Boolean"/>
    <att name="EM1_GS_DESCR" value="GOTERM_BP_FAT" type="string" cy:type="String"/>
    <att name="EM1_Formatted_name" value="SUBSTRATE \nADHESION-DEPENDENT \nCELL SPREADING " type="string" cy:type="String"/>
    <att name="EM1_Name" value="SUBSTRATE ADHESION-DEPENDENT CELL SPREADING" type="string" cy:type="String"/>
    <att name="EM1_GS_Source" value="none" type="string" cy:type="String"/>
    <att name="EM1_GS_Type" value="ENR" type="string" cy:type="String"/>
    <att name="EM1_Genes" type="list" cy:type="List" cy:elementType="String">
      <att name="EM1_Genes" value="FBGN0002526" type="string" cy:type="String"/>
      <att name="EM1_Genes" value="&quot;FBGN0011722" type="string" cy:type="String"/>
      <att name="EM1_Genes" value="FBGN0261800&quot;" type="string" cy:type="String"/>
    </att>
    <att name="EM1_pvalue_dataset1" type="real" cy:type="Double"/>
    <att name="EM1_Colouring_dataset1" type="real" cy:type="Double"/>
    <att name="EM1_ES_dataset1" type="real" cy:type="Double"/>
    <att name="EM1_NES_dataset1" type="real" cy:type="Double"/>
    <att name="EM1_fdr_qvalue_dataset1" type="real" cy:type="Double"/>
    <att name="EM1_fwer_qvalue_dataset1" type="real" cy:type="Double"/>
    <att name="EM1_gs_size_dataset1" type="integer" cy:type="Integer"/>
    <att name="EM1_pvalue_dataset2" value="0.008813181" type="real" cy:type="Double"/>
    <att name="EM1_Colouring_dataset2" value="0.991186819" type="real" cy:type="Double"/>
    <att name="EM1_ES_dataset2" type="real" cy:type="Double"/>
    <att name="EM1_NES_dataset2" type="real" cy:type="Double"/>
    <att name="EM1_fdr_qvalue_dataset2" value="0.347046323" type="real" cy:type="Double"/>
    <att name="EM1_fwer_qvalue_dataset2" type="real" cy:type="Double"/>
    <att name="EM1_gs_size_dataset2" value="3" type="integer" cy:type="Integer"/>
    <graphics x="-173.40757815665842" h="15.0" width="4.0" y="473.6130828227216" outline="#D6604D" type="ELLIPSE" z="0.0" w="15.0" fill="#BEBEBE">
      <att name="NODE_LABEL_WIDTH" value="200.0" type="string" cy:type="String"/>
      <att name="NODE_CUSTOMGRAPHICS_POSITION_5" value="C,C,c,0.00,0.00" type="string" cy:type="String"/>
      <att name="NODE_CUSTOMGRAPHICS_SIZE_2" value="15.0" type="string" cy:type="String"/>
      <att name="NODE_DEPTH" value="0.0" type="string" cy:type="String"/>
      <att name="NODE_CUSTOMGRAPHICS_POSITION_9" value="C,C,c,0.00,0.00" type="string" cy:type="String"/>
      <att name="NODE_CUSTOMGRAPHICS_5" value="org.cytoscape.ding.customgraphics.NullCustomGraphics,0,[ Remove Graphics ]," type="string" cy:type="String"/>
      <att name="COMPOUND_NODE_PADDING" value="10.0" type="string" cy:type="String"/>
      <att name="NODE_CUSTOMGRAPHICS_POSITION_2" value="C,C,c,0.00,0.00" type="string" cy:type="String"/>
      <att name="NODE_SELECTED" value="false" type="string" cy:type="String"/>
      <att name="NODE_CUSTOMGRAPHICS_SIZE_8" value="15.0" type="string" cy:type="String"/>
      <att name="NODE_CUSTOMGRAPHICS_POSITION_3" value="C,C,c,0.00,0.00" type="string" cy:type="String"/>
      <att name="NODE_CUSTOMGRAPHICS_SIZE_7" value="15.0" type="string" cy:type="String"/>
      <att name="NODE_CUSTOMGRAPHICS_2" value="org.cytoscape.ding.customgraphics.NullCustomGraphics,0,[ Remove Graphics ]," type="string" cy:type="String"/>
      <att name="NODE_CUSTOMGRAPHICS_POSITION_8" value="C,C,c,0.00,0.00" type="string" cy:type="String"/>
      <att name="NODE_VISIBLE" value="true" type="string" cy:type="String"/>
      <att name="NODE_BORDER_STROKE" value="SOLID" type="string" cy:type="String"/>
      <att name="NODE_CUSTOMGRAPHICS_SIZE_1" value="15.0" type="string" cy:type="String"/>
      <att name="NODE_CUSTOMGRAPHICS_SIZE_9" value="15.0" type="string" cy:type="String"/>
      <att name="NODE_CUSTOMGRAPHICS_POSITION_4" value="C,C,c,0.00,0.00" type="string" cy:type="String"/>
      <att name="NODE_LABEL_COLOR" value="#000000" type="string" cy:type="String"/>
      <att name="NODE_CUSTOMGRAPHICS_SIZE_3" value="15.0" type="string" cy:type="String"/>
      <att name="COMPOUND_NODE_SHAPE" value="ROUND_RECTANGLE" type="string" cy:type="String"/>
      <att name="NODE_CUSTOMGRAPHICS_4" value="org.cytoscape.ding.customgraphics.NullCustomGraphics,0,[ Remove Graphics ]," type="string" cy:type="String"/>
      <att name="NODE_TOOLTIP" value="" type="string" cy:type="String"/>
      <att name="NODE_CUSTOMGRAPHICS_SIZE_4" value="15.0" type="string" cy:type="String"/>
      <att name="NODE_LABEL_TRANSPARENCY" value="255" type="string" cy:type="String"/>
      <att name="NODE_SELECTED_PAINT" value="#FFFF00" type="string" cy:type="String"/>
      <att name="NODE_CUSTOMGRAPHICS_8" value="org.cytoscape.ding.customgraphics.NullCustomGraphics,0,[ Remove Graphics ]," type="string" cy:type="String"/>
      <att name="NODE_CUSTOMGRAPHICS_POSITION_7" value="C,C,c,0.00,0.00" type="string" cy:type="String"/>
      <att name="NODE_CUSTOMGRAPHICS_9" value="org.cytoscape.ding.customgraphics.NullCustomGraphics,0,[ Remove Graphics ]," type="string" cy:type="String"/>
      <att name="NODE_CUSTOMGRAPHICS_POSITION_1" value="C,C,c,0.00,0.00" type="string" cy:type="String"/>
      <att name="NODE_LABEL_FONT_SIZE" value="12" type="string" cy:type="String"/>
      <att name="NODE_CUSTOMGRAPHICS_1" value="org.cytoscape.ding.customgraphics.NullCustomGraphics,0,[ Remove Graphics ]," type="string" cy:type="String"/>
      <att name="NODE_LABEL_POSITION" value="C,C,c,0.00,0.00" type="string" cy:type="String"/>
      <att name="NODE_CUSTOMGRAPHICS_SIZE_6" value="15.0" type="string" cy:type="String"/>
      <att name="NODE_BORDER_TRANSPARENCY" value="255" type="string" cy:type="String"/>
      <att name="NODE_CUSTOMGRAPHICS_6" value="org.cytoscape.ding.customgraphics.NullCustomGraphics,0,[ Remove Graphics ]," type="string" cy:type="String"/>
      <att name="NODE_NESTED_NETWORK_IMAGE_VISIBLE" value="true" type="string" cy:type="String"/>
      <att name="NODE_CUSTOMGRAPHICS_3" value="org.cytoscape.ding.customgraphics.NullCustomGraphics,0,[ Remove Graphics ]," type="string" cy:type="String"/>
      <att name="NODE_CUSTOMGRAPHICS_7" value="org.cytoscape.ding.customgraphics.NullCustomGraphics,0,[ Remove Graphics ]," type="string" cy:type="String"/>
      <att name="NODE_CUSTOMGRAPHICS_POSITION_6" value="C,C,c,0.00,0.00" type="string" cy:type="String"/>
      <att name="NODE_LABEL" value="SUBSTRATE ADHESION-DEPENDENT CELL SPREADING" type="string" cy:type="String"/>
      <att name="NODE_TRANSPARENCY" value="255" type="string" cy:type="String"/>
      <att name="NODE_LABEL_FONT_FACE" value="SansSerif.plain,plain,12" type="string" cy:type="String"/>
      <att name="NODE_CUSTOMGRAPHICS_SIZE_5" value="15.0" type="string" cy:type="String"/>
    </graphics>
  </node>
  <node id="142" label="ORGANIC HYDROXY COMPOUND TRANSPORT">
    <att name="shared name" value="ORGANIC HYDROXY COMPOUND TRANSPORT" type="string" cy:type="String"/>
    <att name="name" value="ORGANIC HYDROXY COMPOUND TRANSPORT" type="string" cy:type="String"/>
    <att name="selected" value="0" type="boolean" cy:type="Boolean"/>
    <att name="EM1_GS_DESCR" value="GOTERM_BP_FAT" type="string" cy:type="String"/>
    <att name="EM1_Formatted_name" value="ORGANIC HYDROXY \nCOMPOUND \nTRANSPORT " type="string" cy:type="String"/>
    <att name="EM1_Name" value="ORGANIC HYDROXY COMPOUND TRANSPORT" type="string" cy:type="String"/>
    <att name="EM1_GS_Source" value="none" type="string" cy:type="String"/>
    <att name="EM1_GS_Type" value="ENR" type="string" cy:type="String"/>
    <att name="EM1_Genes" type="list" cy:type="List" cy:elementType="String">
      <att name="EM1_Genes" value="FBGN0039800&quot;" type="string" cy:type="String"/>
      <att name="EM1_Genes" value="&quot;FBGN0039801" type="string" cy:type="String"/>
      <att name="EM1_Genes" value="FBGN0031936" type="string" cy:type="String"/>
      <att name="EM1_Genes" value="FBGN0032136" type="string" cy:type="String"/>
    </att>
    <att name="EM1_pvalue_dataset1" type="real" cy:type="Double"/>
    <att name="EM1_Colouring_dataset1" type="real" cy:type="Double"/>
    <att name="EM1_ES_dataset1" type="real" cy:type="Double"/>
    <att name="EM1_NES_dataset1" type="real" cy:type="Double"/>
    <att name="EM1_fdr_qvalue_dataset1" type="real" cy:type="Double"/>
    <att name="EM1_fwer_qvalue_dataset1" type="real" cy:type="Double"/>
    <att name="EM1_gs_size_dataset1" type="integer" cy:type="Integer"/>
    <att name="EM1_pvalue_dataset2" value="0.011766443" type="real" cy:type="Double"/>
    <att name="EM1_Colouring_dataset2" value="0.988233557" type="real" cy:type="Double"/>
    <att name="EM1_ES_dataset2" type="real" cy:type="Double"/>
    <att name="EM1_NES_dataset2" type="real" cy:type="Double"/>
    <att name="EM1_fdr_qvalue_dataset2" value="0.382607257" type="real" cy:type="Double"/>
    <att name="EM1_fwer_qvalue_dataset2" type="real" cy:type="Double"/>
    <att name="EM1_gs_size_dataset2" value="4" type="integer" cy:type="Integer"/>
    <graphics x="-324.82330645169577" h="15.0" width="4.0" y="274.42909859455324" outline="#D6604D" type="ELLIPSE" z="0.0" w="15.0" fill="#BEBEBE">
      <att name="NODE_LABEL_WIDTH" value="200.0" type="string" cy:type="String"/>
      <att name="NODE_CUSTOMGRAPHICS_POSITION_5" value="C,C,c,0.00,0.00" type="string" cy:type="String"/>
      <att name="NODE_CUSTOMGRAPHICS_SIZE_2" value="15.0" type="string" cy:type="String"/>
      <att name="NODE_DEPTH" value="0.0" type="string" cy:type="String"/>
      <att name="NODE_CUSTOMGRAPHICS_POSITION_9" value="C,C,c,0.00,0.00" type="string" cy:type="String"/>
      <att name="NODE_CUSTOMGRAPHICS_5" value="org.cytoscape.ding.customgraphics.NullCustomGraphics,0,[ Remove Graphics ]," type="string" cy:type="String"/>
      <att name="COMPOUND_NODE_PADDING" value="10.0" type="string" cy:type="String"/>
      <att name="NODE_CUSTOMGRAPHICS_POSITION_2" value="C,C,c,0.00,0.00" type="string" cy:type="String"/>
      <att name="NODE_SELECTED" value="false" type="string" cy:type="String"/>
      <att name="NODE_CUSTOMGRAPHICS_SIZE_8" value="15.0" type="string" cy:type="String"/>
      <att name="NODE_CUSTOMGRAPHICS_POSITION_3" value="C,C,c,0.00,0.00" type="string" cy:type="String"/>
      <att name="NODE_CUSTOMGRAPHICS_SIZE_7" value="15.0" type="string" cy:type="String"/>
      <att name="NODE_CUSTOMGRAPHICS_2" value="org.cytoscape.ding.customgraphics.NullCustomGraphics,0,[ Remove Graphics ]," type="string" cy:type="String"/>
      <att name="NODE_CUSTOMGRAPHICS_POSITION_8" value="C,C,c,0.00,0.00" type="string" cy:type="String"/>
      <att name="NODE_VISIBLE" value="true" type="string" cy:type="String"/>
      <att name="NODE_BORDER_STROKE" value="SOLID" type="string" cy:type="String"/>
      <att name="NODE_CUSTOMGRAPHICS_SIZE_1" value="15.0" type="string" cy:type="String"/>
      <att name="NODE_CUSTOMGRAPHICS_SIZE_9" value="15.0" type="string" cy:type="String"/>
      <att name="NODE_CUSTOMGRAPHICS_POSITION_4" value="C,C,c,0.00,0.00" type="string" cy:type="String"/>
      <att name="NODE_LABEL_COLOR" value="#000000" type="string" cy:type="String"/>
      <att name="NODE_CUSTOMGRAPHICS_SIZE_3" value="15.0" type="string" cy:type="String"/>
      <att name="COMPOUND_NODE_SHAPE" value="ROUND_RECTANGLE" type="string" cy:type="String"/>
      <att name="NODE_CUSTOMGRAPHICS_4" value="org.cytoscape.ding.customgraphics.NullCustomGraphics,0,[ Remove Graphics ]," type="string" cy:type="String"/>
      <att name="NODE_TOOLTIP" value="" type="string" cy:type="String"/>
      <att name="NODE_CUSTOMGRAPHICS_SIZE_4" value="15.0" type="string" cy:type="String"/>
      <att name="NODE_LABEL_TRANSPARENCY" value="255" type="string" cy:type="String"/>
      <att name="NODE_SELECTED_PAINT" value="#FFFF00" type="string" cy:type="String"/>
      <att name="NODE_CUSTOMGRAPHICS_8" value="org.cytoscape.ding.customgraphics.NullCustomGraphics,0,[ Remove Graphics ]," type="string" cy:type="String"/>
      <att name="NODE_CUSTOMGRAPHICS_POSITION_7" value="C,C,c,0.00,0.00" type="string" cy:type="String"/>
      <att name="NODE_CUSTOMGRAPHICS_9" value="org.cytoscape.ding.customgraphics.NullCustomGraphics,0,[ Remove Graphics ]," type="string" cy:type="String"/>
      <att name="NODE_CUSTOMGRAPHICS_POSITION_1" value="C,C,c,0.00,0.00" type="string" cy:type="String"/>
      <att name="NODE_LABEL_FONT_SIZE" value="12" type="string" cy:type="String"/>
      <att name="NODE_CUSTOMGRAPHICS_1" value="org.cytoscape.ding.customgraphics.NullCustomGraphics,0,[ Remove Graphics ]," type="string" cy:type="String"/>
      <att name="NODE_LABEL_POSITION" value="C,C,c,0.00,0.00" type="string" cy:type="String"/>
      <att name="NODE_CUSTOMGRAPHICS_SIZE_6" value="15.0" type="string" cy:type="String"/>
      <att name="NODE_BORDER_TRANSPARENCY" value="255" type="string" cy:type="String"/>
      <att name="NODE_CUSTOMGRAPHICS_6" value="org.cytoscape.ding.customgraphics.NullCustomGraphics,0,[ Remove Graphics ]," type="string" cy:type="String"/>
      <att name="NODE_NESTED_NETWORK_IMAGE_VISIBLE" value="true" type="string" cy:type="String"/>
      <att name="NODE_CUSTOMGRAPHICS_3" value="org.cytoscape.ding.customgraphics.NullCustomGraphics,0,[ Remove Graphics ]," type="string" cy:type="String"/>
      <att name="NODE_CUSTOMGRAPHICS_7" value="org.cytoscape.ding.customgraphics.NullCustomGraphics,0,[ Remove Graphics ]," type="string" cy:type="String"/>
      <att name="NODE_CUSTOMGRAPHICS_POSITION_6" value="C,C,c,0.00,0.00" type="string" cy:type="String"/>
      <att name="NODE_LABEL" value="ORGANIC HYDROXY COMPOUND TRANSPORT" type="string" cy:type="String"/>
      <att name="NODE_TRANSPARENCY" value="255" type="string" cy:type="String"/>
      <att name="NODE_LABEL_FONT_FACE" value="SansSerif.plain,plain,12" type="string" cy:type="String"/>
      <att name="NODE_CUSTOMGRAPHICS_SIZE_5" value="15.0" type="string" cy:type="String"/>
    </graphics>
  </node>
  <node id="141" label="HEMOSTASIS">
    <att name="shared name" value="HEMOSTASIS" type="string" cy:type="String"/>
    <att name="name" value="HEMOSTASIS" type="string" cy:type="String"/>
    <att name="selected" value="0" type="boolean" cy:type="Boolean"/>
    <att name="EM1_GS_DESCR" value="GOTERM_BP_FAT" type="string" cy:type="String"/>
    <att name="EM1_Formatted_name" value="HEMOSTASIS\n" type="string" cy:type="String"/>
    <att name="EM1_Name" value="HEMOSTASIS" type="string" cy:type="String"/>
    <att name="EM1_GS_Source" value="none" type="string" cy:type="String"/>
    <att name="EM1_GS_Type" value="ENR" type="string" cy:type="String"/>
    <att name="EM1_Genes" type="list" cy:type="List" cy:elementType="String">
      <att name="EM1_Genes" value="&quot;FBGN0031975" type="string" cy:type="String"/>
      <att name="EM1_Genes" value="FBGN0039798" type="string" cy:type="String"/>
      <att name="EM1_Genes" value="FBGN0039801" type="string" cy:type="String"/>
      <att name="EM1_Genes" value="FBGN0039800&quot;" type="string" cy:type="String"/>
    </att>
    <att name="EM1_pvalue_dataset1" type="real" cy:type="Double"/>
    <att name="EM1_Colouring_dataset1" type="real" cy:type="Double"/>
    <att name="EM1_ES_dataset1" type="real" cy:type="Double"/>
    <att name="EM1_NES_dataset1" type="real" cy:type="Double"/>
    <att name="EM1_fdr_qvalue_dataset1" type="real" cy:type="Double"/>
    <att name="EM1_fwer_qvalue_dataset1" type="real" cy:type="Double"/>
    <att name="EM1_gs_size_dataset1" type="integer" cy:type="Integer"/>
    <att name="EM1_pvalue_dataset2" value="0.001543281" type="real" cy:type="Double"/>
    <att name="EM1_Colouring_dataset2" value="0.998456719" type="real" cy:type="Double"/>
    <att name="EM1_ES_dataset2" type="real" cy:type="Double"/>
    <att name="EM1_NES_dataset2" type="real" cy:type="Double"/>
    <att name="EM1_fdr_qvalue_dataset2" value="0.097202461" type="real" cy:type="Double"/>
    <att name="EM1_fwer_qvalue_dataset2" type="real" cy:type="Double"/>
    <att name="EM1_gs_size_dataset2" value="4" type="integer" cy:type="Integer"/>
    <graphics x="-351.5479355785262" h="15.0" width="4.0" y="374.1954833057267" outline="#B2182B" type="ELLIPSE" z="0.0" w="15.0" fill="#BEBEBE">
      <att name="NODE_LABEL_WIDTH" value="200.0" type="string" cy:type="String"/>
      <att name="NODE_CUSTOMGRAPHICS_POSITION_5" value="C,C,c,0.00,0.00" type="string" cy:type="String"/>
      <att name="NODE_CUSTOMGRAPHICS_SIZE_2" value="15.0" type="string" cy:type="String"/>
      <att name="NODE_DEPTH" value="0.0" type="string" cy:type="String"/>
      <att name="NODE_CUSTOMGRAPHICS_POSITION_9" value="C,C,c,0.00,0.00" type="string" cy:type="String"/>
      <att name="NODE_CUSTOMGRAPHICS_5" value="org.cytoscape.ding.customgraphics.NullCustomGraphics,0,[ Remove Graphics ]," type="string" cy:type="String"/>
      <att name="COMPOUND_NODE_PADDING" value="10.0" type="string" cy:type="String"/>
      <att name="NODE_CUSTOMGRAPHICS_POSITION_2" value="C,C,c,0.00,0.00" type="string" cy:type="String"/>
      <att name="NODE_SELECTED" value="false" type="string" cy:type="String"/>
      <att name="NODE_CUSTOMGRAPHICS_SIZE_8" value="15.0" type="string" cy:type="String"/>
      <att name="NODE_CUSTOMGRAPHICS_POSITION_3" value="C,C,c,0.00,0.00" type="string" cy:type="String"/>
      <att name="NODE_CUSTOMGRAPHICS_SIZE_7" value="15.0" type="string" cy:type="String"/>
      <att name="NODE_CUSTOMGRAPHICS_2" value="org.cytoscape.ding.customgraphics.NullCustomGraphics,0,[ Remove Graphics ]," type="string" cy:type="String"/>
      <att name="NODE_CUSTOMGRAPHICS_POSITION_8" value="C,C,c,0.00,0.00" type="string" cy:type="String"/>
      <att name="NODE_VISIBLE" value="true" type="string" cy:type="String"/>
      <att name="NODE_BORDER_STROKE" value="SOLID" type="string" cy:type="String"/>
      <att name="NODE_CUSTOMGRAPHICS_SIZE_1" value="15.0" type="string" cy:type="String"/>
      <att name="NODE_CUSTOMGRAPHICS_SIZE_9" value="15.0" type="string" cy:type="String"/>
      <att name="NODE_CUSTOMGRAPHICS_POSITION_4" value="C,C,c,0.00,0.00" type="string" cy:type="String"/>
      <att name="NODE_LABEL_COLOR" value="#000000" type="string" cy:type="String"/>
      <att name="NODE_CUSTOMGRAPHICS_SIZE_3" value="15.0" type="string" cy:type="String"/>
      <att name="COMPOUND_NODE_SHAPE" value="ROUND_RECTANGLE" type="string" cy:type="String"/>
      <att name="NODE_CUSTOMGRAPHICS_4" value="org.cytoscape.ding.customgraphics.NullCustomGraphics,0,[ Remove Graphics ]," type="string" cy:type="String"/>
      <att name="NODE_TOOLTIP" value="" type="string" cy:type="String"/>
      <att name="NODE_CUSTOMGRAPHICS_SIZE_4" value="15.0" type="string" cy:type="String"/>
      <att name="NODE_LABEL_TRANSPARENCY" value="255" type="string" cy:type="String"/>
      <att name="NODE_SELECTED_PAINT" value="#FFFF00" type="string" cy:type="String"/>
      <att name="NODE_CUSTOMGRAPHICS_8" value="org.cytoscape.ding.customgraphics.NullCustomGraphics,0,[ Remove Graphics ]," type="string" cy:type="String"/>
      <att name="NODE_CUSTOMGRAPHICS_POSITION_7" value="C,C,c,0.00,0.00" type="string" cy:type="String"/>
      <att name="NODE_CUSTOMGRAPHICS_9" value="org.cytoscape.ding.customgraphics.NullCustomGraphics,0,[ Remove Graphics ]," type="string" cy:type="String"/>
      <att name="NODE_CUSTOMGRAPHICS_POSITION_1" value="C,C,c,0.00,0.00" type="string" cy:type="String"/>
      <att name="NODE_LABEL_FONT_SIZE" value="12" type="string" cy:type="String"/>
      <att name="NODE_CUSTOMGRAPHICS_1" value="org.cytoscape.ding.customgraphics.NullCustomGraphics,0,[ Remove Graphics ]," type="string" cy:type="String"/>
      <att name="NODE_LABEL_POSITION" value="C,C,c,0.00,0.00" type="string" cy:type="String"/>
      <att name="NODE_CUSTOMGRAPHICS_SIZE_6" value="15.0" type="string" cy:type="String"/>
      <att name="NODE_BORDER_TRANSPARENCY" value="255" type="string" cy:type="String"/>
      <att name="NODE_CUSTOMGRAPHICS_6" value="org.cytoscape.ding.customgraphics.NullCustomGraphics,0,[ Remove Graphics ]," type="string" cy:type="String"/>
      <att name="NODE_NESTED_NETWORK_IMAGE_VISIBLE" value="true" type="string" cy:type="String"/>
      <att name="NODE_CUSTOMGRAPHICS_3" value="org.cytoscape.ding.customgraphics.NullCustomGraphics,0,[ Remove Graphics ]," type="string" cy:type="String"/>
      <att name="NODE_CUSTOMGRAPHICS_7" value="org.cytoscape.ding.customgraphics.NullCustomGraphics,0,[ Remove Graphics ]," type="string" cy:type="String"/>
      <att name="NODE_CUSTOMGRAPHICS_POSITION_6" value="C,C,c,0.00,0.00" type="string" cy:type="String"/>
      <att name="NODE_LABEL" value="HEMOSTASIS" type="string" cy:type="String"/>
      <att name="NODE_TRANSPARENCY" value="255" type="string" cy:type="String"/>
      <att name="NODE_LABEL_FONT_FACE" value="SansSerif.plain,plain,12" type="string" cy:type="String"/>
      <att name="NODE_CUSTOMGRAPHICS_SIZE_5" value="15.0" type="string" cy:type="String"/>
    </graphics>
  </node>
  <node id="140" label="CELLULAR WATER HOMEOSTASIS">
    <att name="shared name" value="CELLULAR WATER HOMEOSTASIS" type="string" cy:type="String"/>
    <att name="name" value="CELLULAR WATER HOMEOSTASIS" type="string" cy:type="String"/>
    <att name="selected" value="0" type="boolean" cy:type="Boolean"/>
    <att name="EM1_GS_DESCR" value="GOTERM_BP_FAT" type="string" cy:type="String"/>
    <att name="EM1_Formatted_name" value="CELLULAR WATER \nHOMEOSTASIS " type="string" cy:type="String"/>
    <att name="EM1_Name" value="CELLULAR WATER HOMEOSTASIS" type="string" cy:type="String"/>
    <att name="EM1_GS_Source" value="none" type="string" cy:type="String"/>
    <att name="EM1_GS_Type" value="ENR" type="string" cy:type="String"/>
    <att name="EM1_Genes" type="list" cy:type="List" cy:elementType="String">
      <att name="EM1_Genes" value="FBGN0015872&quot;" type="string" cy:type="String"/>
      <att name="EM1_Genes" value="FBGN0033635" type="string" cy:type="String"/>
      <att name="EM1_Genes" value="&quot;FBGN0034885" type="string" cy:type="String"/>
    </att>
    <att name="EM1_pvalue_dataset1" type="real" cy:type="Double"/>
    <att name="EM1_Colouring_dataset1" type="real" cy:type="Double"/>
    <att name="EM1_ES_dataset1" type="real" cy:type="Double"/>
    <att name="EM1_NES_dataset1" type="real" cy:type="Double"/>
    <att name="EM1_fdr_qvalue_dataset1" type="real" cy:type="Double"/>
    <att name="EM1_fwer_qvalue_dataset1" type="real" cy:type="Double"/>
    <att name="EM1_gs_size_dataset1" type="integer" cy:type="Integer"/>
    <att name="EM1_pvalue_dataset2" value="0.008813181" type="real" cy:type="Double"/>
    <att name="EM1_Colouring_dataset2" value="0.991186819" type="real" cy:type="Double"/>
    <att name="EM1_ES_dataset2" type="real" cy:type="Double"/>
    <att name="EM1_NES_dataset2" type="real" cy:type="Double"/>
    <att name="EM1_fdr_qvalue_dataset2" value="0.347046323" type="real" cy:type="Double"/>
    <att name="EM1_fwer_qvalue_dataset2" type="real" cy:type="Double"/>
    <att name="EM1_gs_size_dataset2" value="3" type="integer" cy:type="Integer"/>
    <graphics x="-416.33740271734746" h="15.0" width="4.0" y="844.7620438560926" outline="#D6604D" type="ELLIPSE" z="0.0" w="15.0" fill="#BEBEBE">
      <att name="NODE_LABEL_WIDTH" value="200.0" type="string" cy:type="String"/>
      <att name="NODE_CUSTOMGRAPHICS_POSITION_5" value="C,C,c,0.00,0.00" type="string" cy:type="String"/>
      <att name="NODE_CUSTOMGRAPHICS_SIZE_2" value="15.0" type="string" cy:type="String"/>
      <att name="NODE_DEPTH" value="0.0" type="string" cy:type="String"/>
      <att name="NODE_CUSTOMGRAPHICS_POSITION_9" value="C,C,c,0.00,0.00" type="string" cy:type="String"/>
      <att name="NODE_CUSTOMGRAPHICS_5" value="org.cytoscape.ding.customgraphics.NullCustomGraphics,0,[ Remove Graphics ]," type="string" cy:type="String"/>
      <att name="COMPOUND_NODE_PADDING" value="10.0" type="string" cy:type="String"/>
      <att name="NODE_CUSTOMGRAPHICS_POSITION_2" value="C,C,c,0.00,0.00" type="string" cy:type="String"/>
      <att name="NODE_SELECTED" value="false" type="string" cy:type="String"/>
      <att name="NODE_CUSTOMGRAPHICS_SIZE_8" value="15.0" type="string" cy:type="String"/>
      <att name="NODE_CUSTOMGRAPHICS_POSITION_3" value="C,C,c,0.00,0.00" type="string" cy:type="String"/>
      <att name="NODE_CUSTOMGRAPHICS_SIZE_7" value="15.0" type="string" cy:type="String"/>
      <att name="NODE_CUSTOMGRAPHICS_2" value="org.cytoscape.ding.customgraphics.NullCustomGraphics,0,[ Remove Graphics ]," type="string" cy:type="String"/>
      <att name="NODE_CUSTOMGRAPHICS_POSITION_8" value="C,C,c,0.00,0.00" type="string" cy:type="String"/>
      <att name="NODE_VISIBLE" value="true" type="string" cy:type="String"/>
      <att name="NODE_BORDER_STROKE" value="SOLID" type="string" cy:type="String"/>
      <att name="NODE_CUSTOMGRAPHICS_SIZE_1" value="15.0" type="string" cy:type="String"/>
      <att name="NODE_CUSTOMGRAPHICS_SIZE_9" value="15.0" type="string" cy:type="String"/>
      <att name="NODE_CUSTOMGRAPHICS_POSITION_4" value="C,C,c,0.00,0.00" type="string" cy:type="String"/>
      <att name="NODE_LABEL_COLOR" value="#000000" type="string" cy:type="String"/>
      <att name="NODE_CUSTOMGRAPHICS_SIZE_3" value="15.0" type="string" cy:type="String"/>
      <att name="COMPOUND_NODE_SHAPE" value="ROUND_RECTANGLE" type="string" cy:type="String"/>
      <att name="NODE_CUSTOMGRAPHICS_4" value="org.cytoscape.ding.customgraphics.NullCustomGraphics,0,[ Remove Graphics ]," type="string" cy:type="String"/>
      <att name="NODE_TOOLTIP" value="" type="string" cy:type="String"/>
      <att name="NODE_CUSTOMGRAPHICS_SIZE_4" value="15.0" type="string" cy:type="String"/>
      <att name="NODE_LABEL_TRANSPARENCY" value="255" type="string" cy:type="String"/>
      <att name="NODE_SELECTED_PAINT" value="#FFFF00" type="string" cy:type="String"/>
      <att name="NODE_CUSTOMGRAPHICS_8" value="org.cytoscape.ding.customgraphics.NullCustomGraphics,0,[ Remove Graphics ]," type="string" cy:type="String"/>
      <att name="NODE_CUSTOMGRAPHICS_POSITION_7" value="C,C,c,0.00,0.00" type="string" cy:type="String"/>
      <att name="NODE_CUSTOMGRAPHICS_9" value="org.cytoscape.ding.customgraphics.NullCustomGraphics,0,[ Remove Graphics ]," type="string" cy:type="String"/>
      <att name="NODE_CUSTOMGRAPHICS_POSITION_1" value="C,C,c,0.00,0.00" type="string" cy:type="String"/>
      <att name="NODE_LABEL_FONT_SIZE" value="12" type="string" cy:type="String"/>
      <att name="NODE_CUSTOMGRAPHICS_1" value="org.cytoscape.ding.customgraphics.NullCustomGraphics,0,[ Remove Graphics ]," type="string" cy:type="String"/>
      <att name="NODE_LABEL_POSITION" value="C,C,c,0.00,0.00" type="string" cy:type="String"/>
      <att name="NODE_CUSTOMGRAPHICS_SIZE_6" value="15.0" type="string" cy:type="String"/>
      <att name="NODE_BORDER_TRANSPARENCY" value="255" type="string" cy:type="String"/>
      <att name="NODE_CUSTOMGRAPHICS_6" value="org.cytoscape.ding.customgraphics.NullCustomGraphics,0,[ Remove Graphics ]," type="string" cy:type="String"/>
      <att name="NODE_NESTED_NETWORK_IMAGE_VISIBLE" value="true" type="string" cy:type="String"/>
      <att name="NODE_CUSTOMGRAPHICS_3" value="org.cytoscape.ding.customgraphics.NullCustomGraphics,0,[ Remove Graphics ]," type="string" cy:type="String"/>
      <att name="NODE_CUSTOMGRAPHICS_7" value="org.cytoscape.ding.customgraphics.NullCustomGraphics,0,[ Remove Graphics ]," type="string" cy:type="String"/>
      <att name="NODE_CUSTOMGRAPHICS_POSITION_6" value="C,C,c,0.00,0.00" type="string" cy:type="String"/>
      <att name="NODE_LABEL" value="CELLULAR WATER HOMEOSTASIS" type="string" cy:type="String"/>
      <att name="NODE_TRANSPARENCY" value="255" type="string" cy:type="String"/>
      <att name="NODE_LABEL_FONT_FACE" value="SansSerif.plain,plain,12" type="string" cy:type="String"/>
      <att name="NODE_CUSTOMGRAPHICS_SIZE_5" value="15.0" type="string" cy:type="String"/>
    </graphics>
  </node>
  <node id="139" label="HEMOLYMPH COAGULATION">
    <att name="shared name" value="HEMOLYMPH COAGULATION" type="string" cy:type="String"/>
    <att name="name" value="HEMOLYMPH COAGULATION" type="string" cy:type="String"/>
    <att name="selected" value="0" type="boolean" cy:type="Boolean"/>
    <att name="EM1_GS_DESCR" value="GOTERM_BP_FAT" type="string" cy:type="String"/>
    <att name="EM1_Formatted_name" value="HEMOLYMPH \nCOAGULATION " type="string" cy:type="String"/>
    <att name="EM1_Name" value="HEMOLYMPH COAGULATION" type="string" cy:type="String"/>
    <att name="EM1_GS_Source" value="none" type="string" cy:type="String"/>
    <att name="EM1_GS_Type" value="ENR" type="string" cy:type="String"/>
    <att name="EM1_Genes" type="list" cy:type="List" cy:elementType="String">
      <att name="EM1_Genes" value="&quot;FBGN0031975" type="string" cy:type="String"/>
      <att name="EM1_Genes" value="FBGN0039798" type="string" cy:type="String"/>
      <att name="EM1_Genes" value="FBGN0039801" type="string" cy:type="String"/>
      <att name="EM1_Genes" value="FBGN0039800&quot;" type="string" cy:type="String"/>
    </att>
    <att name="EM1_pvalue_dataset1" type="real" cy:type="Double"/>
    <att name="EM1_Colouring_dataset1" type="real" cy:type="Double"/>
    <att name="EM1_ES_dataset1" type="real" cy:type="Double"/>
    <att name="EM1_NES_dataset1" type="real" cy:type="Double"/>
    <att name="EM1_fdr_qvalue_dataset1" type="real" cy:type="Double"/>
    <att name="EM1_fwer_qvalue_dataset1" type="real" cy:type="Double"/>
    <att name="EM1_gs_size_dataset1" type="integer" cy:type="Integer"/>
    <att name="EM1_pvalue_dataset2" value="0.001203418" type="real" cy:type="Double"/>
    <att name="EM1_Colouring_dataset2" value="0.998796582" type="real" cy:type="Double"/>
    <att name="EM1_ES_dataset2" type="real" cy:type="Double"/>
    <att name="EM1_NES_dataset2" type="real" cy:type="Double"/>
    <att name="EM1_fdr_qvalue_dataset2" value="0.091235323" type="real" cy:type="Double"/>
    <att name="EM1_fwer_qvalue_dataset2" type="real" cy:type="Double"/>
    <att name="EM1_gs_size_dataset2" value="4" type="integer" cy:type="Integer"/>
    <graphics x="-440.4383629106061" h="15.0" width="4.0" y="340.4837909262179" outline="#B2182B" type="ELLIPSE" z="0.0" w="15.0" fill="#BEBEBE">
      <att name="NODE_LABEL_WIDTH" value="200.0" type="string" cy:type="String"/>
      <att name="NODE_CUSTOMGRAPHICS_POSITION_5" value="C,C,c,0.00,0.00" type="string" cy:type="String"/>
      <att name="NODE_CUSTOMGRAPHICS_SIZE_2" value="15.0" type="string" cy:type="String"/>
      <att name="NODE_DEPTH" value="0.0" type="string" cy:type="String"/>
      <att name="NODE_CUSTOMGRAPHICS_POSITION_9" value="C,C,c,0.00,0.00" type="string" cy:type="String"/>
      <att name="NODE_CUSTOMGRAPHICS_5" value="org.cytoscape.ding.customgraphics.NullCustomGraphics,0,[ Remove Graphics ]," type="string" cy:type="String"/>
      <att name="COMPOUND_NODE_PADDING" value="10.0" type="string" cy:type="String"/>
      <att name="NODE_CUSTOMGRAPHICS_POSITION_2" value="C,C,c,0.00,0.00" type="string" cy:type="String"/>
      <att name="NODE_SELECTED" value="false" type="string" cy:type="String"/>
      <att name="NODE_CUSTOMGRAPHICS_SIZE_8" value="15.0" type="string" cy:type="String"/>
      <att name="NODE_CUSTOMGRAPHICS_POSITION_3" value="C,C,c,0.00,0.00" type="string" cy:type="String"/>
      <att name="NODE_CUSTOMGRAPHICS_SIZE_7" value="15.0" type="string" cy:type="String"/>
      <att name="NODE_CUSTOMGRAPHICS_2" value="org.cytoscape.ding.customgraphics.NullCustomGraphics,0,[ Remove Graphics ]," type="string" cy:type="String"/>
      <att name="NODE_CUSTOMGRAPHICS_POSITION_8" value="C,C,c,0.00,0.00" type="string" cy:type="String"/>
      <att name="NODE_VISIBLE" value="true" type="string" cy:type="String"/>
      <att name="NODE_BORDER_STROKE" value="SOLID" type="string" cy:type="String"/>
      <att name="NODE_CUSTOMGRAPHICS_SIZE_1" value="15.0" type="string" cy:type="String"/>
      <att name="NODE_CUSTOMGRAPHICS_SIZE_9" value="15.0" type="string" cy:type="String"/>
      <att name="NODE_CUSTOMGRAPHICS_POSITION_4" value="C,C,c,0.00,0.00" type="string" cy:type="String"/>
      <att name="NODE_LABEL_COLOR" value="#000000" type="string" cy:type="String"/>
      <att name="NODE_CUSTOMGRAPHICS_SIZE_3" value="15.0" type="string" cy:type="String"/>
      <att name="COMPOUND_NODE_SHAPE" value="ROUND_RECTANGLE" type="string" cy:type="String"/>
      <att name="NODE_CUSTOMGRAPHICS_4" value="org.cytoscape.ding.customgraphics.NullCustomGraphics,0,[ Remove Graphics ]," type="string" cy:type="String"/>
      <att name="NODE_TOOLTIP" value="" type="string" cy:type="String"/>
      <att name="NODE_CUSTOMGRAPHICS_SIZE_4" value="15.0" type="string" cy:type="String"/>
      <att name="NODE_LABEL_TRANSPARENCY" value="255" type="string" cy:type="String"/>
      <att name="NODE_SELECTED_PAINT" value="#FFFF00" type="string" cy:type="String"/>
      <att name="NODE_CUSTOMGRAPHICS_8" value="org.cytoscape.ding.customgraphics.NullCustomGraphics,0,[ Remove Graphics ]," type="string" cy:type="String"/>
      <att name="NODE_CUSTOMGRAPHICS_POSITION_7" value="C,C,c,0.00,0.00" type="string" cy:type="String"/>
      <att name="NODE_CUSTOMGRAPHICS_9" value="org.cytoscape.ding.customgraphics.NullCustomGraphics,0,[ Remove Graphics ]," type="string" cy:type="String"/>
      <att name="NODE_CUSTOMGRAPHICS_POSITION_1" value="C,C,c,0.00,0.00" type="string" cy:type="String"/>
      <att name="NODE_LABEL_FONT_SIZE" value="12" type="string" cy:type="String"/>
      <att name="NODE_CUSTOMGRAPHICS_1" value="org.cytoscape.ding.customgraphics.NullCustomGraphics,0,[ Remove Graphics ]," type="string" cy:type="String"/>
      <att name="NODE_LABEL_POSITION" value="C,C,c,0.00,0.00" type="string" cy:type="String"/>
      <att name="NODE_CUSTOMGRAPHICS_SIZE_6" value="15.0" type="string" cy:type="String"/>
      <att name="NODE_BORDER_TRANSPARENCY" value="255" type="string" cy:type="String"/>
      <att name="NODE_CUSTOMGRAPHICS_6" value="org.cytoscape.ding.customgraphics.NullCustomGraphics,0,[ Remove Graphics ]," type="string" cy:type="String"/>
      <att name="NODE_NESTED_NETWORK_IMAGE_VISIBLE" value="true" type="string" cy:type="String"/>
      <att name="NODE_CUSTOMGRAPHICS_3" value="org.cytoscape.ding.customgraphics.NullCustomGraphics,0,[ Remove Graphics ]," type="string" cy:type="String"/>
      <att name="NODE_CUSTOMGRAPHICS_7" value="org.cytoscape.ding.customgraphics.NullCustomGraphics,0,[ Remove Graphics ]," type="string" cy:type="String"/>
      <att name="NODE_CUSTOMGRAPHICS_POSITION_6" value="C,C,c,0.00,0.00" type="string" cy:type="String"/>
      <att name="NODE_LABEL" value="HEMOLYMPH COAGULATION" type="string" cy:type="String"/>
      <att name="NODE_TRANSPARENCY" value="255" type="string" cy:type="String"/>
      <att name="NODE_LABEL_FONT_FACE" value="SansSerif.plain,plain,12" type="string" cy:type="String"/>
      <att name="NODE_CUSTOMGRAPHICS_SIZE_5" value="15.0" type="string" cy:type="String"/>
    </graphics>
  </node>
  <node id="138" label="POST-MATING BEHAVIOR">
    <att name="shared name" value="POST-MATING BEHAVIOR" type="string" cy:type="String"/>
    <att name="name" value="POST-MATING BEHAVIOR" type="string" cy:type="String"/>
    <att name="selected" value="0" type="boolean" cy:type="Boolean"/>
    <att name="EM1_GS_DESCR" value="GOTERM_BP_FAT" type="string" cy:type="String"/>
    <att name="EM1_Formatted_name" value="POST-MATING \nBEHAVIOR " type="string" cy:type="String"/>
    <att name="EM1_Name" value="POST-MATING BEHAVIOR" type="string" cy:type="String"/>
    <att name="EM1_GS_Source" value="none" type="string" cy:type="String"/>
    <att name="EM1_GS_Type" value="ENR" type="string" cy:type="String"/>
    <att name="EM1_Genes" type="list" cy:type="List" cy:elementType="String">
      <att name="EM1_Genes" value="&quot;FBGN0011694" type="string" cy:type="String"/>
      <att name="EM1_Genes" value="FBGN0011695" type="string" cy:type="String"/>
      <att name="EM1_Genes" value="FBGN0004181" type="string" cy:type="String"/>
      <att name="EM1_Genes" value="FBGN0011669" type="string" cy:type="String"/>
      <att name="EM1_Genes" value="FBGN0011668&quot;" type="string" cy:type="String"/>
    </att>
    <att name="EM1_pvalue_dataset1" type="real" cy:type="Double"/>
    <att name="EM1_Colouring_dataset1" type="real" cy:type="Double"/>
    <att name="EM1_ES_dataset1" type="real" cy:type="Double"/>
    <att name="EM1_NES_dataset1" type="real" cy:type="Double"/>
    <att name="EM1_fdr_qvalue_dataset1" type="real" cy:type="Double"/>
    <att name="EM1_fwer_qvalue_dataset1" type="real" cy:type="Double"/>
    <att name="EM1_gs_size_dataset1" type="integer" cy:type="Integer"/>
    <att name="EM1_pvalue_dataset2" value="1.32E-5" type="real" cy:type="Double"/>
    <att name="EM1_Colouring_dataset2" value="0.9999868" type="real" cy:type="Double"/>
    <att name="EM1_ES_dataset2" type="real" cy:type="Double"/>
    <att name="EM1_NES_dataset2" type="real" cy:type="Double"/>
    <att name="EM1_fdr_qvalue_dataset2" value="0.020716801" type="real" cy:type="Double"/>
    <att name="EM1_fwer_qvalue_dataset2" type="real" cy:type="Double"/>
    <att name="EM1_gs_size_dataset2" value="5" type="integer" cy:type="Integer"/>
    <graphics x="122.68324583766986" h="15.0" width="4.0" y="834.8381237385005" outline="#B2182B" type="ELLIPSE" z="0.0" w="15.0" fill="#BEBEBE">
      <att name="NODE_LABEL_WIDTH" value="200.0" type="string" cy:type="String"/>
      <att name="NODE_CUSTOMGRAPHICS_POSITION_5" value="C,C,c,0.00,0.00" type="string" cy:type="String"/>
      <att name="NODE_CUSTOMGRAPHICS_SIZE_2" value="15.0" type="string" cy:type="String"/>
      <att name="NODE_DEPTH" value="0.0" type="string" cy:type="String"/>
      <att name="NODE_CUSTOMGRAPHICS_POSITION_9" value="C,C,c,0.00,0.00" type="string" cy:type="String"/>
      <att name="NODE_CUSTOMGRAPHICS_5" value="org.cytoscape.ding.customgraphics.NullCustomGraphics,0,[ Remove Graphics ]," type="string" cy:type="String"/>
      <att name="COMPOUND_NODE_PADDING" value="10.0" type="string" cy:type="String"/>
      <att name="NODE_CUSTOMGRAPHICS_POSITION_2" value="C,C,c,0.00,0.00" type="string" cy:type="String"/>
      <att name="NODE_SELECTED" value="false" type="string" cy:type="String"/>
      <att name="NODE_CUSTOMGRAPHICS_SIZE_8" value="15.0" type="string" cy:type="String"/>
      <att name="NODE_CUSTOMGRAPHICS_POSITION_3" value="C,C,c,0.00,0.00" type="string" cy:type="String"/>
      <att name="NODE_CUSTOMGRAPHICS_SIZE_7" value="15.0" type="string" cy:type="String"/>
      <att name="NODE_CUSTOMGRAPHICS_2" value="org.cytoscape.ding.customgraphics.NullCustomGraphics,0,[ Remove Graphics ]," type="string" cy:type="String"/>
      <att name="NODE_CUSTOMGRAPHICS_POSITION_8" value="C,C,c,0.00,0.00" type="string" cy:type="String"/>
      <att name="NODE_VISIBLE" value="true" type="string" cy:type="String"/>
      <att name="NODE_BORDER_STROKE" value="SOLID" type="string" cy:type="String"/>
      <att name="NODE_CUSTOMGRAPHICS_SIZE_1" value="15.0" type="string" cy:type="String"/>
      <att name="NODE_CUSTOMGRAPHICS_SIZE_9" value="15.0" type="string" cy:type="String"/>
      <att name="NODE_CUSTOMGRAPHICS_POSITION_4" value="C,C,c,0.00,0.00" type="string" cy:type="String"/>
      <att name="NODE_LABEL_COLOR" value="#000000" type="string" cy:type="String"/>
      <att name="NODE_CUSTOMGRAPHICS_SIZE_3" value="15.0" type="string" cy:type="String"/>
      <att name="COMPOUND_NODE_SHAPE" value="ROUND_RECTANGLE" type="string" cy:type="String"/>
      <att name="NODE_CUSTOMGRAPHICS_4" value="org.cytoscape.ding.customgraphics.NullCustomGraphics,0,[ Remove Graphics ]," type="string" cy:type="String"/>
      <att name="NODE_TOOLTIP" value="" type="string" cy:type="String"/>
      <att name="NODE_CUSTOMGRAPHICS_SIZE_4" value="15.0" type="string" cy:type="String"/>
      <att name="NODE_LABEL_TRANSPARENCY" value="255" type="string" cy:type="String"/>
      <att name="NODE_SELECTED_PAINT" value="#FFFF00" type="string" cy:type="String"/>
      <att name="NODE_CUSTOMGRAPHICS_8" value="org.cytoscape.ding.customgraphics.NullCustomGraphics,0,[ Remove Graphics ]," type="string" cy:type="String"/>
      <att name="NODE_CUSTOMGRAPHICS_POSITION_7" value="C,C,c,0.00,0.00" type="string" cy:type="String"/>
      <att name="NODE_CUSTOMGRAPHICS_9" value="org.cytoscape.ding.customgraphics.NullCustomGraphics,0,[ Remove Graphics ]," type="string" cy:type="String"/>
      <att name="NODE_CUSTOMGRAPHICS_POSITION_1" value="C,C,c,0.00,0.00" type="string" cy:type="String"/>
      <att name="NODE_LABEL_FONT_SIZE" value="12" type="string" cy:type="String"/>
      <att name="NODE_CUSTOMGRAPHICS_1" value="org.cytoscape.ding.customgraphics.NullCustomGraphics,0,[ Remove Graphics ]," type="string" cy:type="String"/>
      <att name="NODE_LABEL_POSITION" value="C,C,c,0.00,0.00" type="string" cy:type="String"/>
      <att name="NODE_CUSTOMGRAPHICS_SIZE_6" value="15.0" type="string" cy:type="String"/>
      <att name="NODE_BORDER_TRANSPARENCY" value="255" type="string" cy:type="String"/>
      <att name="NODE_CUSTOMGRAPHICS_6" value="org.cytoscape.ding.customgraphics.NullCustomGraphics,0,[ Remove Graphics ]," type="string" cy:type="String"/>
      <att name="NODE_NESTED_NETWORK_IMAGE_VISIBLE" value="true" type="string" cy:type="String"/>
      <att name="NODE_CUSTOMGRAPHICS_3" value="org.cytoscape.ding.customgraphics.NullCustomGraphics,0,[ Remove Graphics ]," type="string" cy:type="String"/>
      <att name="NODE_CUSTOMGRAPHICS_7" value="org.cytoscape.ding.customgraphics.NullCustomGraphics,0,[ Remove Graphics ]," type="string" cy:type="String"/>
      <att name="NODE_CUSTOMGRAPHICS_POSITION_6" value="C,C,c,0.00,0.00" type="string" cy:type="String"/>
      <att name="NODE_LABEL" value="POST-MATING BEHAVIOR" type="string" cy:type="String"/>
      <att name="NODE_TRANSPARENCY" value="255" type="string" cy:type="String"/>
      <att name="NODE_LABEL_FONT_FACE" value="SansSerif.plain,plain,12" type="string" cy:type="String"/>
      <att name="NODE_CUSTOMGRAPHICS_SIZE_5" value="15.0" type="string" cy:type="String"/>
    </graphics>
  </node>
  <node id="137" label="MOLTING CYCLE">
    <att name="shared name" value="MOLTING CYCLE" type="string" cy:type="String"/>
    <att name="name" value="MOLTING CYCLE" type="string" cy:type="String"/>
    <att name="selected" value="0" type="boolean" cy:type="Boolean"/>
    <att name="EM1_GS_DESCR" value="GOTERM_BP_FAT" type="string" cy:type="String"/>
    <att name="EM1_Formatted_name" value="MOLTING CYCLE " type="string" cy:type="String"/>
    <att name="EM1_Name" value="MOLTING CYCLE" type="string" cy:type="String"/>
    <att name="EM1_GS_Source" value="none" type="string" cy:type="String"/>
    <att name="EM1_GS_Type" value="ENR" type="string" cy:type="String"/>
    <att name="EM1_Genes" type="list" cy:type="List" cy:elementType="String">
      <att name="EM1_Genes" value="&quot;FBGN0259226" type="string" cy:type="String"/>
      <att name="EM1_Genes" value="FBGN0035290" type="string" cy:type="String"/>
      <att name="EM1_Genes" value="FBGN0038180" type="string" cy:type="String"/>
      <att name="EM1_Genes" value="FBGN0034580" type="string" cy:type="String"/>
      <att name="EM1_Genes" value="FBGN0000527" type="string" cy:type="String"/>
      <att name="EM1_Genes" value="FBGN0034582" type="string" cy:type="String"/>
      <att name="EM1_Genes" value="FBGN0026415" type="string" cy:type="String"/>
      <att name="EM1_Genes" value="FBGN0013763" type="string" cy:type="String"/>
      <att name="EM1_Genes" value="FBGN0020521&quot;" type="string" cy:type="String"/>
    </att>
    <att name="EM1_pvalue_dataset1" type="real" cy:type="Double"/>
    <att name="EM1_Colouring_dataset1" type="real" cy:type="Double"/>
    <att name="EM1_ES_dataset1" type="real" cy:type="Double"/>
    <att name="EM1_NES_dataset1" type="real" cy:type="Double"/>
    <att name="EM1_fdr_qvalue_dataset1" type="real" cy:type="Double"/>
    <att name="EM1_fwer_qvalue_dataset1" type="real" cy:type="Double"/>
    <att name="EM1_gs_size_dataset1" type="integer" cy:type="Integer"/>
    <att name="EM1_pvalue_dataset2" value="7.5E-4" type="real" cy:type="Double"/>
    <att name="EM1_Colouring_dataset2" value="0.99925" type="real" cy:type="Double"/>
    <att name="EM1_ES_dataset2" type="real" cy:type="Double"/>
    <att name="EM1_NES_dataset2" type="real" cy:type="Double"/>
    <att name="EM1_fdr_qvalue_dataset2" value="0.071844892" type="real" cy:type="Double"/>
    <att name="EM1_fwer_qvalue_dataset2" type="real" cy:type="Double"/>
    <att name="EM1_gs_size_dataset2" value="9" type="integer" cy:type="Integer"/>
    <graphics x="-613.0532290417825" h="15.0" width="4.0" y="669.3739400035635" outline="#B2182B" type="ELLIPSE" z="0.0" w="15.0" fill="#BEBEBE">
      <att name="NODE_LABEL_WIDTH" value="200.0" type="string" cy:type="String"/>
      <att name="NODE_CUSTOMGRAPHICS_POSITION_5" value="C,C,c,0.00,0.00" type="string" cy:type="String"/>
      <att name="NODE_CUSTOMGRAPHICS_SIZE_2" value="15.0" type="string" cy:type="String"/>
      <att name="NODE_DEPTH" value="0.0" type="string" cy:type="String"/>
      <att name="NODE_CUSTOMGRAPHICS_POSITION_9" value="C,C,c,0.00,0.00" type="string" cy:type="String"/>
      <att name="NODE_CUSTOMGRAPHICS_5" value="org.cytoscape.ding.customgraphics.NullCustomGraphics,0,[ Remove Graphics ]," type="string" cy:type="String"/>
      <att name="COMPOUND_NODE_PADDING" value="10.0" type="string" cy:type="String"/>
      <att name="NODE_CUSTOMGRAPHICS_POSITION_2" value="C,C,c,0.00,0.00" type="string" cy:type="String"/>
      <att name="NODE_SELECTED" value="false" type="string" cy:type="String"/>
      <att name="NODE_CUSTOMGRAPHICS_SIZE_8" value="15.0" type="string" cy:type="String"/>
      <att name="NODE_CUSTOMGRAPHICS_POSITION_3" value="C,C,c,0.00,0.00" type="string" cy:type="String"/>
      <att name="NODE_CUSTOMGRAPHICS_SIZE_7" value="15.0" type="string" cy:type="String"/>
      <att name="NODE_CUSTOMGRAPHICS_2" value="org.cytoscape.ding.customgraphics.NullCustomGraphics,0,[ Remove Graphics ]," type="string" cy:type="String"/>
      <att name="NODE_CUSTOMGRAPHICS_POSITION_8" value="C,C,c,0.00,0.00" type="string" cy:type="String"/>
      <att name="NODE_VISIBLE" value="true" type="string" cy:type="String"/>
      <att name="NODE_BORDER_STROKE" value="SOLID" type="string" cy:type="String"/>
      <att name="NODE_CUSTOMGRAPHICS_SIZE_1" value="15.0" type="string" cy:type="String"/>
      <att name="NODE_CUSTOMGRAPHICS_SIZE_9" value="15.0" type="string" cy:type="String"/>
      <att name="NODE_CUSTOMGRAPHICS_POSITION_4" value="C,C,c,0.00,0.00" type="string" cy:type="String"/>
      <att name="NODE_LABEL_COLOR" value="#000000" type="string" cy:type="String"/>
      <att name="NODE_CUSTOMGRAPHICS_SIZE_3" value="15.0" type="string" cy:type="String"/>
      <att name="COMPOUND_NODE_SHAPE" value="ROUND_RECTANGLE" type="string" cy:type="String"/>
      <att name="NODE_CUSTOMGRAPHICS_4" value="org.cytoscape.ding.customgraphics.NullCustomGraphics,0,[ Remove Graphics ]," type="string" cy:type="String"/>
      <att name="NODE_TOOLTIP" value="" type="string" cy:type="String"/>
      <att name="NODE_CUSTOMGRAPHICS_SIZE_4" value="15.0" type="string" cy:type="String"/>
      <att name="NODE_LABEL_TRANSPARENCY" value="255" type="string" cy:type="String"/>
      <att name="NODE_SELECTED_PAINT" value="#FFFF00" type="string" cy:type="String"/>
      <att name="NODE_CUSTOMGRAPHICS_8" value="org.cytoscape.ding.customgraphics.NullCustomGraphics,0,[ Remove Graphics ]," type="string" cy:type="String"/>
      <att name="NODE_CUSTOMGRAPHICS_POSITION_7" value="C,C,c,0.00,0.00" type="string" cy:type="String"/>
      <att name="NODE_CUSTOMGRAPHICS_9" value="org.cytoscape.ding.customgraphics.NullCustomGraphics,0,[ Remove Graphics ]," type="string" cy:type="String"/>
      <att name="NODE_CUSTOMGRAPHICS_POSITION_1" value="C,C,c,0.00,0.00" type="string" cy:type="String"/>
      <att name="NODE_LABEL_FONT_SIZE" value="12" type="string" cy:type="String"/>
      <att name="NODE_CUSTOMGRAPHICS_1" value="org.cytoscape.ding.customgraphics.NullCustomGraphics,0,[ Remove Graphics ]," type="string" cy:type="String"/>
      <att name="NODE_LABEL_POSITION" value="C,C,c,0.00,0.00" type="string" cy:type="String"/>
      <att name="NODE_CUSTOMGRAPHICS_SIZE_6" value="15.0" type="string" cy:type="String"/>
      <att name="NODE_BORDER_TRANSPARENCY" value="255" type="string" cy:type="String"/>
      <att name="NODE_CUSTOMGRAPHICS_6" value="org.cytoscape.ding.customgraphics.NullCustomGraphics,0,[ Remove Graphics ]," type="string" cy:type="String"/>
      <att name="NODE_NESTED_NETWORK_IMAGE_VISIBLE" value="true" type="string" cy:type="String"/>
      <att name="NODE_CUSTOMGRAPHICS_3" value="org.cytoscape.ding.customgraphics.NullCustomGraphics,0,[ Remove Graphics ]," type="string" cy:type="String"/>
      <att name="NODE_CUSTOMGRAPHICS_7" value="org.cytoscape.ding.customgraphics.NullCustomGraphics,0,[ Remove Graphics ]," type="string" cy:type="String"/>
      <att name="NODE_CUSTOMGRAPHICS_POSITION_6" value="C,C,c,0.00,0.00" type="string" cy:type="String"/>
      <att name="NODE_LABEL" value="MOLTING CYCLE" type="string" cy:type="String"/>
      <att name="NODE_TRANSPARENCY" value="255" type="string" cy:type="String"/>
      <att name="NODE_LABEL_FONT_FACE" value="SansSerif.plain,plain,12" type="string" cy:type="String"/>
      <att name="NODE_CUSTOMGRAPHICS_SIZE_5" value="15.0" type="string" cy:type="String"/>
    </graphics>
  </node>
  <node id="136" label="DEFENSE RESPONSE">
    <att name="shared name" value="DEFENSE RESPONSE" type="string" cy:type="String"/>
    <att name="name" value="DEFENSE RESPONSE" type="string" cy:type="String"/>
    <att name="selected" value="0" type="boolean" cy:type="Boolean"/>
    <att name="EM1_GS_DESCR" value="GOTERM_BP_FAT" type="string" cy:type="String"/>
    <att name="EM1_Formatted_name" value="DEFENSE RESPONSE " type="string" cy:type="String"/>
    <att name="EM1_Name" value="DEFENSE RESPONSE" type="string" cy:type="String"/>
    <att name="EM1_GS_Source" value="none" type="string" cy:type="String"/>
    <att name="EM1_GS_Type" value="ENR" type="string" cy:type="String"/>
    <att name="EM1_Genes" type="list" cy:type="List" cy:elementType="String">
      <att name="EM1_Genes" value="&quot;FBGN0031975" type="string" cy:type="String"/>
      <att name="EM1_Genes" value="FBGN0002526" type="string" cy:type="String"/>
      <att name="EM1_Genes" value="FBGN0039798" type="string" cy:type="String"/>
      <att name="EM1_Genes" value="FBGN0039801" type="string" cy:type="String"/>
      <att name="EM1_Genes" value="FBGN0040321" type="string" cy:type="String"/>
      <att name="EM1_Genes" value="FBGN0039800" type="string" cy:type="String"/>
      <att name="EM1_Genes" value="FBGN0036169" type="string" cy:type="String"/>
      <att name="EM1_Genes" value="FBGN0043578" type="string" cy:type="String"/>
      <att name="EM1_Genes" value="FBGN0011668" type="string" cy:type="String"/>
      <att name="EM1_Genes" value="FBGN0028543" type="string" cy:type="String"/>
      <att name="EM1_Genes" value="FBGN0001114" type="string" cy:type="String"/>
      <att name="EM1_Genes" value="FBGN0039099" type="string" cy:type="String"/>
      <att name="EM1_Genes" value="FBGN0261560" type="string" cy:type="String"/>
      <att name="EM1_Genes" value="FBGN0034647" type="string" cy:type="String"/>
      <att name="EM1_Genes" value="FBGN0041182" type="string" cy:type="String"/>
      <att name="EM1_Genes" value="FBGN0036040" type="string" cy:type="String"/>
      <att name="EM1_Genes" value="FBGN0035434" type="string" cy:type="String"/>
      <att name="EM1_Genes" value="FBGN0261800" type="string" cy:type="String"/>
      <att name="EM1_Genes" value="FBGN0004364&quot;" type="string" cy:type="String"/>
    </att>
    <att name="EM1_pvalue_dataset1" value="0.022873398" type="real" cy:type="Double"/>
    <att name="EM1_Colouring_dataset1" value="0.977126602" type="real" cy:type="Double"/>
    <att name="EM1_ES_dataset1" type="real" cy:type="Double"/>
    <att name="EM1_NES_dataset1" type="real" cy:type="Double"/>
    <att name="EM1_fdr_qvalue_dataset1" value="0.548532864" type="real" cy:type="Double"/>
    <att name="EM1_fwer_qvalue_dataset1" type="real" cy:type="Double"/>
    <att name="EM1_gs_size_dataset1" value="15" type="integer" cy:type="Integer"/>
    <att name="EM1_pvalue_dataset2" value="5.76E-4" type="real" cy:type="Double"/>
    <att name="EM1_Colouring_dataset2" value="0.999424" type="real" cy:type="Double"/>
    <att name="EM1_ES_dataset2" type="real" cy:type="Double"/>
    <att name="EM1_NES_dataset2" type="real" cy:type="Double"/>
    <att name="EM1_fdr_qvalue_dataset2" value="0.05917791" type="real" cy:type="Double"/>
    <att name="EM1_fwer_qvalue_dataset2" type="real" cy:type="Double"/>
    <att name="EM1_gs_size_dataset2" value="19" type="integer" cy:type="Integer"/>
    <graphics x="-271.5263287587005" h="20.48491379310345" width="4.213362068965518" y="490.12679521086386" outline="#B2182B" type="ELLIPSE" z="0.0" w="20.48491379310345" fill="#D6604D">
      <att name="NODE_LABEL_WIDTH" value="200.0" type="string" cy:type="String"/>
      <att name="NODE_CUSTOMGRAPHICS_POSITION_5" value="C,C,c,0.00,0.00" type="string" cy:type="String"/>
      <att name="NODE_CUSTOMGRAPHICS_SIZE_2" value="20.48491379310345" type="string" cy:type="String"/>
      <att name="NODE_DEPTH" value="0.0" type="string" cy:type="String"/>
      <att name="NODE_CUSTOMGRAPHICS_POSITION_9" value="C,C,c,0.00,0.00" type="string" cy:type="String"/>
      <att name="NODE_CUSTOMGRAPHICS_5" value="org.cytoscape.ding.customgraphics.NullCustomGraphics,0,[ Remove Graphics ]," type="string" cy:type="String"/>
      <att name="COMPOUND_NODE_PADDING" value="10.0" type="string" cy:type="String"/>
      <att name="NODE_CUSTOMGRAPHICS_POSITION_2" value="C,C,c,0.00,0.00" type="string" cy:type="String"/>
      <att name="NODE_SELECTED" value="false" type="string" cy:type="String"/>
      <att name="NODE_CUSTOMGRAPHICS_SIZE_8" value="20.48491379310345" type="string" cy:type="String"/>
      <att name="NODE_CUSTOMGRAPHICS_POSITION_3" value="C,C,c,0.00,0.00" type="string" cy:type="String"/>
      <att name="NODE_CUSTOMGRAPHICS_SIZE_7" value="20.48491379310345" type="string" cy:type="String"/>
      <att name="NODE_CUSTOMGRAPHICS_2" value="org.cytoscape.ding.customgraphics.NullCustomGraphics,0,[ Remove Graphics ]," type="string" cy:type="String"/>
      <att name="NODE_CUSTOMGRAPHICS_POSITION_8" value="C,C,c,0.00,0.00" type="string" cy:type="String"/>
      <att name="NODE_VISIBLE" value="true" type="string" cy:type="String"/>
      <att name="NODE_BORDER_STROKE" value="SOLID" type="string" cy:type="String"/>
      <att name="NODE_CUSTOMGRAPHICS_SIZE_1" value="20.48491379310345" type="string" cy:type="String"/>
      <att name="NODE_CUSTOMGRAPHICS_SIZE_9" value="20.48491379310345" type="string" cy:type="String"/>
      <att name="NODE_CUSTOMGRAPHICS_POSITION_4" value="C,C,c,0.00,0.00" type="string" cy:type="String"/>
      <att name="NODE_LABEL_COLOR" value="#000000" type="string" cy:type="String"/>
      <att name="NODE_CUSTOMGRAPHICS_SIZE_3" value="20.48491379310345" type="string" cy:type="String"/>
      <att name="COMPOUND_NODE_SHAPE" value="ROUND_RECTANGLE" type="string" cy:type="String"/>
      <att name="NODE_CUSTOMGRAPHICS_4" value="org.cytoscape.ding.customgraphics.NullCustomGraphics,0,[ Remove Graphics ]," type="string" cy:type="String"/>
      <att name="NODE_TOOLTIP" value="" type="string" cy:type="String"/>
      <att name="NODE_CUSTOMGRAPHICS_SIZE_4" value="20.48491379310345" type="string" cy:type="String"/>
      <att name="NODE_LABEL_TRANSPARENCY" value="255" type="string" cy:type="String"/>
      <att name="NODE_SELECTED_PAINT" value="#FFFF00" type="string" cy:type="String"/>
      <att name="NODE_CUSTOMGRAPHICS_8" value="org.cytoscape.ding.customgraphics.NullCustomGraphics,0,[ Remove Graphics ]," type="string" cy:type="String"/>
      <att name="NODE_CUSTOMGRAPHICS_POSITION_7" value="C,C,c,0.00,0.00" type="string" cy:type="String"/>
      <att name="NODE_CUSTOMGRAPHICS_9" value="org.cytoscape.ding.customgraphics.NullCustomGraphics,0,[ Remove Graphics ]," type="string" cy:type="String"/>
      <att name="NODE_CUSTOMGRAPHICS_POSITION_1" value="C,C,c,0.00,0.00" type="string" cy:type="String"/>
      <att name="NODE_LABEL_FONT_SIZE" value="12" type="string" cy:type="String"/>
      <att name="NODE_CUSTOMGRAPHICS_1" value="org.cytoscape.ding.customgraphics.NullCustomGraphics,0,[ Remove Graphics ]," type="string" cy:type="String"/>
      <att name="NODE_LABEL_POSITION" value="C,C,c,0.00,0.00" type="string" cy:type="String"/>
      <att name="NODE_CUSTOMGRAPHICS_SIZE_6" value="20.48491379310345" type="string" cy:type="String"/>
      <att name="NODE_BORDER_TRANSPARENCY" value="255" type="string" cy:type="String"/>
      <att name="NODE_CUSTOMGRAPHICS_6" value="org.cytoscape.ding.customgraphics.NullCustomGraphics,0,[ Remove Graphics ]," type="string" cy:type="String"/>
      <att name="NODE_NESTED_NETWORK_IMAGE_VISIBLE" value="true" type="string" cy:type="String"/>
      <att name="NODE_CUSTOMGRAPHICS_3" value="org.cytoscape.ding.customgraphics.NullCustomGraphics,0,[ Remove Graphics ]," type="string" cy:type="String"/>
      <att name="NODE_CUSTOMGRAPHICS_7" value="org.cytoscape.ding.customgraphics.NullCustomGraphics,0,[ Remove Graphics ]," type="string" cy:type="String"/>
      <att name="NODE_CUSTOMGRAPHICS_POSITION_6" value="C,C,c,0.00,0.00" type="string" cy:type="String"/>
      <att name="NODE_LABEL" value="DEFENSE RESPONSE" type="string" cy:type="String"/>
      <att name="NODE_TRANSPARENCY" value="255" type="string" cy:type="String"/>
      <att name="NODE_LABEL_FONT_FACE" value="SansSerif.plain,plain,12" type="string" cy:type="String"/>
      <att name="NODE_CUSTOMGRAPHICS_SIZE_5" value="20.48491379310345" type="string" cy:type="String"/>
    </graphics>
  </node>
  <node id="135" label="POSITIVE REGULATION OF TRANSMEMBRANE RECEPTOR PROTEIN SERINE/THREONINE KINASE SIGNALING PATHWAY">
    <att name="shared name" value="POSITIVE REGULATION OF TRANSMEMBRANE RECEPTOR PROTEIN SERINE/THREONINE KINASE SIGNALING PATHWAY" type="string" cy:type="String"/>
    <att name="name" value="POSITIVE REGULATION OF TRANSMEMBRANE RECEPTOR PROTEIN SERINE/THREONINE KINASE SIGNALING PATHWAY" type="string" cy:type="String"/>
    <att name="selected" value="0" type="boolean" cy:type="Boolean"/>
    <att name="EM1_GS_DESCR" value="GOTERM_BP_FAT" type="string" cy:type="String"/>
    <att name="EM1_Formatted_name" value="POSITIVE \nREGULATION OF \nTRANSMEMBRANE \nRECEPTOR PROTEIN \nSERINE/THREONINE \nKINASE SIGNALING \nPATHWAY " type="string" cy:type="String"/>
    <att name="EM1_Name" value="POSITIVE REGULATION OF TRANSMEMBRANE RECEPTOR PROTEIN SERINE/THREONINE KINASE SIGNALING PATHWAY" type="string" cy:type="String"/>
    <att name="EM1_GS_Source" value="none" type="string" cy:type="String"/>
    <att name="EM1_GS_Type" value="ENR" type="string" cy:type="String"/>
    <att name="EM1_Genes" type="list" cy:type="List" cy:elementType="String">
      <att name="EM1_Genes" value="FBGN0043364" type="string" cy:type="String"/>
      <att name="EM1_Genes" value="FBGN0003463&quot;" type="string" cy:type="String"/>
      <att name="EM1_Genes" value="FBGN0265048" type="string" cy:type="String"/>
      <att name="EM1_Genes" value="&quot;FBGN0262169" type="string" cy:type="String"/>
      <att name="EM1_Genes" value="FBGN0000490" type="string" cy:type="String"/>
    </att>
    <att name="EM1_pvalue_dataset1" type="real" cy:type="Double"/>
    <att name="EM1_Colouring_dataset1" type="real" cy:type="Double"/>
    <att name="EM1_ES_dataset1" type="real" cy:type="Double"/>
    <att name="EM1_NES_dataset1" type="real" cy:type="Double"/>
    <att name="EM1_fdr_qvalue_dataset1" type="real" cy:type="Double"/>
    <att name="EM1_fwer_qvalue_dataset1" type="real" cy:type="Double"/>
    <att name="EM1_gs_size_dataset1" type="integer" cy:type="Integer"/>
    <att name="EM1_pvalue_dataset2" value="4.32E-4" type="real" cy:type="Double"/>
    <att name="EM1_Colouring_dataset2" value="0.999568" type="real" cy:type="Double"/>
    <att name="EM1_ES_dataset2" type="real" cy:type="Double"/>
    <att name="EM1_NES_dataset2" type="real" cy:type="Double"/>
    <att name="EM1_fdr_qvalue_dataset2" value="0.0514365" type="real" cy:type="Double"/>
    <att name="EM1_fwer_qvalue_dataset2" type="real" cy:type="Double"/>
    <att name="EM1_gs_size_dataset2" value="5" type="integer" cy:type="Integer"/>
    <graphics x="-177.31675416233014" h="15.0" width="4.0" y="834.8381237385007" outline="#B2182B" type="ELLIPSE" z="0.0" w="15.0" fill="#BEBEBE">
      <att name="NODE_LABEL_WIDTH" value="200.0" type="string" cy:type="String"/>
      <att name="NODE_CUSTOMGRAPHICS_POSITION_5" value="C,C,c,0.00,0.00" type="string" cy:type="String"/>
      <att name="NODE_CUSTOMGRAPHICS_SIZE_2" value="15.0" type="string" cy:type="String"/>
      <att name="NODE_DEPTH" value="0.0" type="string" cy:type="String"/>
      <att name="NODE_CUSTOMGRAPHICS_POSITION_9" value="C,C,c,0.00,0.00" type="string" cy:type="String"/>
      <att name="NODE_CUSTOMGRAPHICS_5" value="org.cytoscape.ding.customgraphics.NullCustomGraphics,0,[ Remove Graphics ]," type="string" cy:type="String"/>
      <att name="COMPOUND_NODE_PADDING" value="10.0" type="string" cy:type="String"/>
      <att name="NODE_CUSTOMGRAPHICS_POSITION_2" value="C,C,c,0.00,0.00" type="string" cy:type="String"/>
      <att name="NODE_SELECTED" value="false" type="string" cy:type="String"/>
      <att name="NODE_CUSTOMGRAPHICS_SIZE_8" value="15.0" type="string" cy:type="String"/>
      <att name="NODE_CUSTOMGRAPHICS_POSITION_3" value="C,C,c,0.00,0.00" type="string" cy:type="String"/>
      <att name="NODE_CUSTOMGRAPHICS_SIZE_7" value="15.0" type="string" cy:type="String"/>
      <att name="NODE_CUSTOMGRAPHICS_2" value="org.cytoscape.ding.customgraphics.NullCustomGraphics,0,[ Remove Graphics ]," type="string" cy:type="String"/>
      <att name="NODE_CUSTOMGRAPHICS_POSITION_8" value="C,C,c,0.00,0.00" type="string" cy:type="String"/>
      <att name="NODE_VISIBLE" value="true" type="string" cy:type="String"/>
      <att name="NODE_BORDER_STROKE" value="SOLID" type="string" cy:type="String"/>
      <att name="NODE_CUSTOMGRAPHICS_SIZE_1" value="15.0" type="string" cy:type="String"/>
      <att name="NODE_CUSTOMGRAPHICS_SIZE_9" value="15.0" type="string" cy:type="String"/>
      <att name="NODE_CUSTOMGRAPHICS_POSITION_4" value="C,C,c,0.00,0.00" type="string" cy:type="String"/>
      <att name="NODE_LABEL_COLOR" value="#000000" type="string" cy:type="String"/>
      <att name="NODE_CUSTOMGRAPHICS_SIZE_3" value="15.0" type="string" cy:type="String"/>
      <att name="COMPOUND_NODE_SHAPE" value="ROUND_RECTANGLE" type="string" cy:type="String"/>
      <att name="NODE_CUSTOMGRAPHICS_4" value="org.cytoscape.ding.customgraphics.NullCustomGraphics,0,[ Remove Graphics ]," type="string" cy:type="String"/>
      <att name="NODE_TOOLTIP" value="" type="string" cy:type="String"/>
      <att name="NODE_CUSTOMGRAPHICS_SIZE_4" value="15.0" type="string" cy:type="String"/>
      <att name="NODE_LABEL_TRANSPARENCY" value="255" type="string" cy:type="String"/>
      <att name="NODE_SELECTED_PAINT" value="#FFFF00" type="string" cy:type="String"/>
      <att name="NODE_CUSTOMGRAPHICS_8" value="org.cytoscape.ding.customgraphics.NullCustomGraphics,0,[ Remove Graphics ]," type="string" cy:type="String"/>
      <att name="NODE_CUSTOMGRAPHICS_POSITION_7" value="C,C,c,0.00,0.00" type="string" cy:type="String"/>
      <att name="NODE_CUSTOMGRAPHICS_9" value="org.cytoscape.ding.customgraphics.NullCustomGraphics,0,[ Remove Graphics ]," type="string" cy:type="String"/>
      <att name="NODE_CUSTOMGRAPHICS_POSITION_1" value="C,C,c,0.00,0.00" type="string" cy:type="String"/>
      <att name="NODE_LABEL_FONT_SIZE" value="12" type="string" cy:type="String"/>
      <att name="NODE_CUSTOMGRAPHICS_1" value="org.cytoscape.ding.customgraphics.NullCustomGraphics,0,[ Remove Graphics ]," type="string" cy:type="String"/>
      <att name="NODE_LABEL_POSITION" value="C,C,c,0.00,0.00" type="string" cy:type="String"/>
      <att name="NODE_CUSTOMGRAPHICS_SIZE_6" value="15.0" type="string" cy:type="String"/>
      <att name="NODE_BORDER_TRANSPARENCY" value="255" type="string" cy:type="String"/>
      <att name="NODE_CUSTOMGRAPHICS_6" value="org.cytoscape.ding.customgraphics.NullCustomGraphics,0,[ Remove Graphics ]," type="string" cy:type="String"/>
      <att name="NODE_NESTED_NETWORK_IMAGE_VISIBLE" value="true" type="string" cy:type="String"/>
      <att name="NODE_CUSTOMGRAPHICS_3" value="org.cytoscape.ding.customgraphics.NullCustomGraphics,0,[ Remove Graphics ]," type="string" cy:type="String"/>
      <att name="NODE_CUSTOMGRAPHICS_7" value="org.cytoscape.ding.customgraphics.NullCustomGraphics,0,[ Remove Graphics ]," type="string" cy:type="String"/>
      <att name="NODE_CUSTOMGRAPHICS_POSITION_6" value="C,C,c,0.00,0.00" type="string" cy:type="String"/>
      <att name="NODE_LABEL" value="POSITIVE REGULATION OF TRANSMEMBRANE RECEPTOR PROTEIN SERINE/THREONINE KINASE SIGNALING PATHWAY" type="string" cy:type="String"/>
      <att name="NODE_TRANSPARENCY" value="255" type="string" cy:type="String"/>
      <att name="NODE_LABEL_FONT_FACE" value="SansSerif.plain,plain,12" type="string" cy:type="String"/>
      <att name="NODE_CUSTOMGRAPHICS_SIZE_5" value="15.0" type="string" cy:type="String"/>
    </graphics>
  </node>
  <node id="134" label="CHITIN METABOLIC PROCESS">
    <att name="shared name" value="CHITIN METABOLIC PROCESS" type="string" cy:type="String"/>
    <att name="name" value="CHITIN METABOLIC PROCESS" type="string" cy:type="String"/>
    <att name="selected" value="0" type="boolean" cy:type="Boolean"/>
    <att name="EM1_GS_DESCR" value="GOTERM_BP_FAT" type="string" cy:type="String"/>
    <att name="EM1_Formatted_name" value="CHITIN METABOLIC \nPROCESS " type="string" cy:type="String"/>
    <att name="EM1_Name" value="CHITIN METABOLIC PROCESS" type="string" cy:type="String"/>
    <att name="EM1_GS_Source" value="none" type="string" cy:type="String"/>
    <att name="EM1_GS_Type" value="ENR" type="string" cy:type="String"/>
    <att name="EM1_Genes" type="list" cy:type="List" cy:elementType="String">
      <att name="EM1_Genes" value="&quot;FBGN0030999" type="string" cy:type="String"/>
      <att name="EM1_Genes" value="FBGN0038180" type="string" cy:type="String"/>
      <att name="EM1_Genes" value="FBGN0085249" type="string" cy:type="String"/>
      <att name="EM1_Genes" value="FBGN0034580" type="string" cy:type="String"/>
      <att name="EM1_Genes" value="FBGN0040601" type="string" cy:type="String"/>
      <att name="EM1_Genes" value="FBGN0085353" type="string" cy:type="String"/>
      <att name="EM1_Genes" value="FBGN0040687" type="string" cy:type="String"/>
      <att name="EM1_Genes" value="FBGN0034582" type="string" cy:type="String"/>
      <att name="EM1_Genes" value="FBGN0026415" type="string" cy:type="String"/>
      <att name="EM1_Genes" value="FBGN0036203&quot;" type="string" cy:type="String"/>
      <att name="EM1_Genes" value="FBGN0013763" type="string" cy:type="String"/>
    </att>
    <att name="EM1_pvalue_dataset1" type="real" cy:type="Double"/>
    <att name="EM1_Colouring_dataset1" type="real" cy:type="Double"/>
    <att name="EM1_ES_dataset1" type="real" cy:type="Double"/>
    <att name="EM1_NES_dataset1" type="real" cy:type="Double"/>
    <att name="EM1_fdr_qvalue_dataset1" type="real" cy:type="Double"/>
    <att name="EM1_fwer_qvalue_dataset1" type="real" cy:type="Double"/>
    <att name="EM1_gs_size_dataset1" type="integer" cy:type="Integer"/>
    <att name="EM1_pvalue_dataset2" value="1.1E-4" type="real" cy:type="Double"/>
    <att name="EM1_Colouring_dataset2" value="0.99989" type="real" cy:type="Double"/>
    <att name="EM1_ES_dataset2" type="real" cy:type="Double"/>
    <att name="EM1_NES_dataset2" type="real" cy:type="Double"/>
    <att name="EM1_fdr_qvalue_dataset2" value="0.021548159" type="real" cy:type="Double"/>
    <att name="EM1_fwer_qvalue_dataset2" type="real" cy:type="Double"/>
    <att name="EM1_gs_size_dataset2" value="11" type="integer" cy:type="Integer"/>
    <graphics x="-663.0053744804709" h="15.0" width="4.023706896551724" y="537.6609573323589" outline="#B2182B" type="ELLIPSE" z="0.0" w="15.0" fill="#BEBEBE">
      <att name="NODE_LABEL_WIDTH" value="200.0" type="string" cy:type="String"/>
      <att name="NODE_CUSTOMGRAPHICS_POSITION_5" value="C,C,c,0.00,0.00" type="string" cy:type="String"/>
      <att name="NODE_CUSTOMGRAPHICS_SIZE_2" value="15.0" type="string" cy:type="String"/>
      <att name="NODE_DEPTH" value="0.0" type="string" cy:type="String"/>
      <att name="NODE_CUSTOMGRAPHICS_POSITION_9" value="C,C,c,0.00,0.00" type="string" cy:type="String"/>
      <att name="NODE_CUSTOMGRAPHICS_5" value="org.cytoscape.ding.customgraphics.NullCustomGraphics,0,[ Remove Graphics ]," type="string" cy:type="String"/>
      <att name="COMPOUND_NODE_PADDING" value="10.0" type="string" cy:type="String"/>
      <att name="NODE_CUSTOMGRAPHICS_POSITION_2" value="C,C,c,0.00,0.00" type="string" cy:type="String"/>
      <att name="NODE_SELECTED" value="false" type="string" cy:type="String"/>
      <att name="NODE_CUSTOMGRAPHICS_SIZE_8" value="15.0" type="string" cy:type="String"/>
      <att name="NODE_CUSTOMGRAPHICS_POSITION_3" value="C,C,c,0.00,0.00" type="string" cy:type="String"/>
      <att name="NODE_CUSTOMGRAPHICS_SIZE_7" value="15.0" type="string" cy:type="String"/>
      <att name="NODE_CUSTOMGRAPHICS_2" value="org.cytoscape.ding.customgraphics.NullCustomGraphics,0,[ Remove Graphics ]," type="string" cy:type="String"/>
      <att name="NODE_CUSTOMGRAPHICS_POSITION_8" value="C,C,c,0.00,0.00" type="string" cy:type="String"/>
      <att name="NODE_VISIBLE" value="true" type="string" cy:type="String"/>
      <att name="NODE_BORDER_STROKE" value="SOLID" type="string" cy:type="String"/>
      <att name="NODE_CUSTOMGRAPHICS_SIZE_1" value="15.0" type="string" cy:type="String"/>
      <att name="NODE_CUSTOMGRAPHICS_SIZE_9" value="15.0" type="string" cy:type="String"/>
      <att name="NODE_CUSTOMGRAPHICS_POSITION_4" value="C,C,c,0.00,0.00" type="string" cy:type="String"/>
      <att name="NODE_LABEL_COLOR" value="#000000" type="string" cy:type="String"/>
      <att name="NODE_CUSTOMGRAPHICS_SIZE_3" value="15.0" type="string" cy:type="String"/>
      <att name="COMPOUND_NODE_SHAPE" value="ROUND_RECTANGLE" type="string" cy:type="String"/>
      <att name="NODE_CUSTOMGRAPHICS_4" value="org.cytoscape.ding.customgraphics.NullCustomGraphics,0,[ Remove Graphics ]," type="string" cy:type="String"/>
      <att name="NODE_TOOLTIP" value="" type="string" cy:type="String"/>
      <att name="NODE_CUSTOMGRAPHICS_SIZE_4" value="15.0" type="string" cy:type="String"/>
      <att name="NODE_LABEL_TRANSPARENCY" value="255" type="string" cy:type="String"/>
      <att name="NODE_SELECTED_PAINT" value="#FFFF00" type="string" cy:type="String"/>
      <att name="NODE_CUSTOMGRAPHICS_8" value="org.cytoscape.ding.customgraphics.NullCustomGraphics,0,[ Remove Graphics ]," type="string" cy:type="String"/>
      <att name="NODE_CUSTOMGRAPHICS_POSITION_7" value="C,C,c,0.00,0.00" type="string" cy:type="String"/>
      <att name="NODE_CUSTOMGRAPHICS_9" value="org.cytoscape.ding.customgraphics.NullCustomGraphics,0,[ Remove Graphics ]," type="string" cy:type="String"/>
      <att name="NODE_CUSTOMGRAPHICS_POSITION_1" value="C,C,c,0.00,0.00" type="string" cy:type="String"/>
      <att name="NODE_LABEL_FONT_SIZE" value="12" type="string" cy:type="String"/>
      <att name="NODE_CUSTOMGRAPHICS_1" value="org.cytoscape.ding.customgraphics.NullCustomGraphics,0,[ Remove Graphics ]," type="string" cy:type="String"/>
      <att name="NODE_LABEL_POSITION" value="C,C,c,0.00,0.00" type="string" cy:type="String"/>
      <att name="NODE_CUSTOMGRAPHICS_SIZE_6" value="15.0" type="string" cy:type="String"/>
      <att name="NODE_BORDER_TRANSPARENCY" value="255" type="string" cy:type="String"/>
      <att name="NODE_CUSTOMGRAPHICS_6" value="org.cytoscape.ding.customgraphics.NullCustomGraphics,0,[ Remove Graphics ]," type="string" cy:type="String"/>
      <att name="NODE_NESTED_NETWORK_IMAGE_VISIBLE" value="true" type="string" cy:type="String"/>
      <att name="NODE_CUSTOMGRAPHICS_3" value="org.cytoscape.ding.customgraphics.NullCustomGraphics,0,[ Remove Graphics ]," type="string" cy:type="String"/>
      <att name="NODE_CUSTOMGRAPHICS_7" value="org.cytoscape.ding.customgraphics.NullCustomGraphics,0,[ Remove Graphics ]," type="string" cy:type="String"/>
      <att name="NODE_CUSTOMGRAPHICS_POSITION_6" value="C,C,c,0.00,0.00" type="string" cy:type="String"/>
      <att name="NODE_LABEL" value="CHITIN METABOLIC PROCESS" type="string" cy:type="String"/>
      <att name="NODE_TRANSPARENCY" value="255" type="string" cy:type="String"/>
      <att name="NODE_LABEL_FONT_FACE" value="SansSerif.plain,plain,12" type="string" cy:type="String"/>
      <att name="NODE_CUSTOMGRAPHICS_SIZE_5" value="15.0" type="string" cy:type="String"/>
    </graphics>
  </node>
  <node id="133" label="OVIPOSITION">
    <att name="shared name" value="OVIPOSITION" type="string" cy:type="String"/>
    <att name="name" value="OVIPOSITION" type="string" cy:type="String"/>
    <att name="selected" value="0" type="boolean" cy:type="Boolean"/>
    <att name="EM1_GS_DESCR" value="GOTERM_BP_FAT" type="string" cy:type="String"/>
    <att name="EM1_Formatted_name" value="OVIPOSITION\n" type="string" cy:type="String"/>
    <att name="EM1_Name" value="OVIPOSITION" type="string" cy:type="String"/>
    <att name="EM1_GS_Source" value="none" type="string" cy:type="String"/>
    <att name="EM1_GS_Type" value="ENR" type="string" cy:type="String"/>
    <att name="EM1_Genes" type="list" cy:type="List" cy:elementType="String">
      <att name="EM1_Genes" value="&quot;FBGN0047334" type="string" cy:type="String"/>
      <att name="EM1_Genes" value="FBGN0011668" type="string" cy:type="String"/>
      <att name="EM1_Genes" value="FBGN0250832&quot;" type="string" cy:type="String"/>
      <att name="EM1_Genes" value="FBGN0011669" type="string" cy:type="String"/>
    </att>
    <att name="EM1_pvalue_dataset1" type="real" cy:type="Double"/>
    <att name="EM1_Colouring_dataset1" type="real" cy:type="Double"/>
    <att name="EM1_ES_dataset1" type="real" cy:type="Double"/>
    <att name="EM1_NES_dataset1" type="real" cy:type="Double"/>
    <att name="EM1_fdr_qvalue_dataset1" type="real" cy:type="Double"/>
    <att name="EM1_fwer_qvalue_dataset1" type="real" cy:type="Double"/>
    <att name="EM1_gs_size_dataset1" type="integer" cy:type="Integer"/>
    <att name="EM1_pvalue_dataset2" value="0.006438771" type="real" cy:type="Double"/>
    <att name="EM1_Colouring_dataset2" value="0.993561229" type="real" cy:type="Double"/>
    <att name="EM1_ES_dataset2" type="real" cy:type="Double"/>
    <att name="EM1_NES_dataset2" type="real" cy:type="Double"/>
    <att name="EM1_fdr_qvalue_dataset2" value="0.289753307" type="real" cy:type="Double"/>
    <att name="EM1_fwer_qvalue_dataset2" type="real" cy:type="Double"/>
    <att name="EM1_gs_size_dataset2" value="4" type="integer" cy:type="Integer"/>
    <graphics x="222.68324583766986" h="15.0" width="4.0" y="834.8381237385005" outline="#D6604D" type="ELLIPSE" z="0.0" w="15.0" fill="#BEBEBE">
      <att name="NODE_LABEL_WIDTH" value="200.0" type="string" cy:type="String"/>
      <att name="NODE_CUSTOMGRAPHICS_POSITION_5" value="C,C,c,0.00,0.00" type="string" cy:type="String"/>
      <att name="NODE_CUSTOMGRAPHICS_SIZE_2" value="15.0" type="string" cy:type="String"/>
      <att name="NODE_DEPTH" value="0.0" type="string" cy:type="String"/>
      <att name="NODE_CUSTOMGRAPHICS_POSITION_9" value="C,C,c,0.00,0.00" type="string" cy:type="String"/>
      <att name="NODE_CUSTOMGRAPHICS_5" value="org.cytoscape.ding.customgraphics.NullCustomGraphics,0,[ Remove Graphics ]," type="string" cy:type="String"/>
      <att name="COMPOUND_NODE_PADDING" value="10.0" type="string" cy:type="String"/>
      <att name="NODE_CUSTOMGRAPHICS_POSITION_2" value="C,C,c,0.00,0.00" type="string" cy:type="String"/>
      <att name="NODE_SELECTED" value="false" type="string" cy:type="String"/>
      <att name="NODE_CUSTOMGRAPHICS_SIZE_8" value="15.0" type="string" cy:type="String"/>
      <att name="NODE_CUSTOMGRAPHICS_POSITION_3" value="C,C,c,0.00,0.00" type="string" cy:type="String"/>
      <att name="NODE_CUSTOMGRAPHICS_SIZE_7" value="15.0" type="string" cy:type="String"/>
      <att name="NODE_CUSTOMGRAPHICS_2" value="org.cytoscape.ding.customgraphics.NullCustomGraphics,0,[ Remove Graphics ]," type="string" cy:type="String"/>
      <att name="NODE_CUSTOMGRAPHICS_POSITION_8" value="C,C,c,0.00,0.00" type="string" cy:type="String"/>
      <att name="NODE_VISIBLE" value="true" type="string" cy:type="String"/>
      <att name="NODE_BORDER_STROKE" value="SOLID" type="string" cy:type="String"/>
      <att name="NODE_CUSTOMGRAPHICS_SIZE_1" value="15.0" type="string" cy:type="String"/>
      <att name="NODE_CUSTOMGRAPHICS_SIZE_9" value="15.0" type="string" cy:type="String"/>
      <att name="NODE_CUSTOMGRAPHICS_POSITION_4" value="C,C,c,0.00,0.00" type="string" cy:type="String"/>
      <att name="NODE_LABEL_COLOR" value="#000000" type="string" cy:type="String"/>
      <att name="NODE_CUSTOMGRAPHICS_SIZE_3" value="15.0" type="string" cy:type="String"/>
      <att name="COMPOUND_NODE_SHAPE" value="ROUND_RECTANGLE" type="string" cy:type="String"/>
      <att name="NODE_CUSTOMGRAPHICS_4" value="org.cytoscape.ding.customgraphics.NullCustomGraphics,0,[ Remove Graphics ]," type="string" cy:type="String"/>
      <att name="NODE_TOOLTIP" value="" type="string" cy:type="String"/>
      <att name="NODE_CUSTOMGRAPHICS_SIZE_4" value="15.0" type="string" cy:type="String"/>
      <att name="NODE_LABEL_TRANSPARENCY" value="255" type="string" cy:type="String"/>
      <att name="NODE_SELECTED_PAINT" value="#FFFF00" type="string" cy:type="String"/>
      <att name="NODE_CUSTOMGRAPHICS_8" value="org.cytoscape.ding.customgraphics.NullCustomGraphics,0,[ Remove Graphics ]," type="string" cy:type="String"/>
      <att name="NODE_CUSTOMGRAPHICS_POSITION_7" value="C,C,c,0.00,0.00" type="string" cy:type="String"/>
      <att name="NODE_CUSTOMGRAPHICS_9" value="org.cytoscape.ding.customgraphics.NullCustomGraphics,0,[ Remove Graphics ]," type="string" cy:type="String"/>
      <att name="NODE_CUSTOMGRAPHICS_POSITION_1" value="C,C,c,0.00,0.00" type="string" cy:type="String"/>
      <att name="NODE_LABEL_FONT_SIZE" value="12" type="string" cy:type="String"/>
      <att name="NODE_CUSTOMGRAPHICS_1" value="org.cytoscape.ding.customgraphics.NullCustomGraphics,0,[ Remove Graphics ]," type="string" cy:type="String"/>
      <att name="NODE_LABEL_POSITION" value="C,C,c,0.00,0.00" type="string" cy:type="String"/>
      <att name="NODE_CUSTOMGRAPHICS_SIZE_6" value="15.0" type="string" cy:type="String"/>
      <att name="NODE_BORDER_TRANSPARENCY" value="255" type="string" cy:type="String"/>
      <att name="NODE_CUSTOMGRAPHICS_6" value="org.cytoscape.ding.customgraphics.NullCustomGraphics,0,[ Remove Graphics ]," type="string" cy:type="String"/>
      <att name="NODE_NESTED_NETWORK_IMAGE_VISIBLE" value="true" type="string" cy:type="String"/>
      <att name="NODE_CUSTOMGRAPHICS_3" value="org.cytoscape.ding.customgraphics.NullCustomGraphics,0,[ Remove Graphics ]," type="string" cy:type="String"/>
      <att name="NODE_CUSTOMGRAPHICS_7" value="org.cytoscape.ding.customgraphics.NullCustomGraphics,0,[ Remove Graphics ]," type="string" cy:type="String"/>
      <att name="NODE_CUSTOMGRAPHICS_POSITION_6" value="C,C,c,0.00,0.00" type="string" cy:type="String"/>
      <att name="NODE_LABEL" value="OVIPOSITION" type="string" cy:type="String"/>
      <att name="NODE_TRANSPARENCY" value="255" type="string" cy:type="String"/>
      <att name="NODE_LABEL_FONT_FACE" value="SansSerif.plain,plain,12" type="string" cy:type="String"/>
      <att name="NODE_CUSTOMGRAPHICS_SIZE_5" value="15.0" type="string" cy:type="String"/>
    </graphics>
  </node>
  <node id="132" label="&amp;quot;MOLTING CYCLE, CHITIN-BASED CUTICLE&amp;quot;">
    <att name="shared name" value="&quot;MOLTING CYCLE, CHITIN-BASED CUTICLE&quot;" type="string" cy:type="String"/>
    <att name="name" value="&quot;MOLTING CYCLE, CHITIN-BASED CUTICLE&quot;" type="string" cy:type="String"/>
    <att name="selected" value="0" type="boolean" cy:type="Boolean"/>
    <att name="EM1_GS_DESCR" value="GOTERM_BP_FAT" type="string" cy:type="String"/>
    <att name="EM1_Formatted_name" value="&quot;MOLTING CYCLE, \nCHITIN-BASED \nCUTICLE&quot; " type="string" cy:type="String"/>
    <att name="EM1_Name" value="&quot;MOLTING CYCLE, CHITIN-BASED CUTICLE&quot;" type="string" cy:type="String"/>
    <att name="EM1_GS_Source" value="none" type="string" cy:type="String"/>
    <att name="EM1_GS_Type" value="ENR" type="string" cy:type="String"/>
    <att name="EM1_Genes" type="list" cy:type="List" cy:elementType="String">
      <att name="EM1_Genes" value="FBGN0038180" type="string" cy:type="String"/>
      <att name="EM1_Genes" value="FBGN0034580" type="string" cy:type="String"/>
      <att name="EM1_Genes" value="FBGN0000527" type="string" cy:type="String"/>
      <att name="EM1_Genes" value="&quot;FBGN0035290" type="string" cy:type="String"/>
      <att name="EM1_Genes" value="FBGN0034582" type="string" cy:type="String"/>
      <att name="EM1_Genes" value="FBGN0026415" type="string" cy:type="String"/>
      <att name="EM1_Genes" value="FBGN0013763" type="string" cy:type="String"/>
      <att name="EM1_Genes" value="FBGN0020521&quot;" type="string" cy:type="String"/>
    </att>
    <att name="EM1_pvalue_dataset1" type="real" cy:type="Double"/>
    <att name="EM1_Colouring_dataset1" type="real" cy:type="Double"/>
    <att name="EM1_ES_dataset1" type="real" cy:type="Double"/>
    <att name="EM1_NES_dataset1" type="real" cy:type="Double"/>
    <att name="EM1_fdr_qvalue_dataset1" type="real" cy:type="Double"/>
    <att name="EM1_fwer_qvalue_dataset1" type="real" cy:type="Double"/>
    <att name="EM1_gs_size_dataset1" type="integer" cy:type="Integer"/>
    <att name="EM1_pvalue_dataset2" value="0.002328989" type="real" cy:type="Double"/>
    <att name="EM1_Colouring_dataset2" value="0.997671011" type="real" cy:type="Double"/>
    <att name="EM1_ES_dataset2" type="real" cy:type="Double"/>
    <att name="EM1_NES_dataset2" type="real" cy:type="Double"/>
    <att name="EM1_fdr_qvalue_dataset2" value="0.13774409" type="real" cy:type="Double"/>
    <att name="EM1_fwer_qvalue_dataset2" type="real" cy:type="Double"/>
    <att name="EM1_gs_size_dataset2" value="8" type="integer" cy:type="Integer"/>
    <graphics x="-657.2336822448705" h="15.0" width="4.0" y="585.1951194538543" outline="#B2182B" type="ELLIPSE" z="0.0" w="15.0" fill="#BEBEBE">
      <att name="NODE_LABEL_WIDTH" value="200.0" type="string" cy:type="String"/>
      <att name="NODE_CUSTOMGRAPHICS_POSITION_5" value="C,C,c,0.00,0.00" type="string" cy:type="String"/>
      <att name="NODE_CUSTOMGRAPHICS_SIZE_2" value="15.0" type="string" cy:type="String"/>
      <att name="NODE_DEPTH" value="0.0" type="string" cy:type="String"/>
      <att name="NODE_CUSTOMGRAPHICS_POSITION_9" value="C,C,c,0.00,0.00" type="string" cy:type="String"/>
      <att name="NODE_CUSTOMGRAPHICS_5" value="org.cytoscape.ding.customgraphics.NullCustomGraphics,0,[ Remove Graphics ]," type="string" cy:type="String"/>
      <att name="COMPOUND_NODE_PADDING" value="10.0" type="string" cy:type="String"/>
      <att name="NODE_CUSTOMGRAPHICS_POSITION_2" value="C,C,c,0.00,0.00" type="string" cy:type="String"/>
      <att name="NODE_SELECTED" value="false" type="string" cy:type="String"/>
      <att name="NODE_CUSTOMGRAPHICS_SIZE_8" value="15.0" type="string" cy:type="String"/>
      <att name="NODE_CUSTOMGRAPHICS_POSITION_3" value="C,C,c,0.00,0.00" type="string" cy:type="String"/>
      <att name="NODE_CUSTOMGRAPHICS_SIZE_7" value="15.0" type="string" cy:type="String"/>
      <att name="NODE_CUSTOMGRAPHICS_2" value="org.cytoscape.ding.customgraphics.NullCustomGraphics,0,[ Remove Graphics ]," type="string" cy:type="String"/>
      <att name="NODE_CUSTOMGRAPHICS_POSITION_8" value="C,C,c,0.00,0.00" type="string" cy:type="String"/>
      <att name="NODE_VISIBLE" value="true" type="string" cy:type="String"/>
      <att name="NODE_BORDER_STROKE" value="SOLID" type="string" cy:type="String"/>
      <att name="NODE_CUSTOMGRAPHICS_SIZE_1" value="15.0" type="string" cy:type="String"/>
      <att name="NODE_CUSTOMGRAPHICS_SIZE_9" value="15.0" type="string" cy:type="String"/>
      <att name="NODE_CUSTOMGRAPHICS_POSITION_4" value="C,C,c,0.00,0.00" type="string" cy:type="String"/>
      <att name="NODE_LABEL_COLOR" value="#000000" type="string" cy:type="String"/>
      <att name="NODE_CUSTOMGRAPHICS_SIZE_3" value="15.0" type="string" cy:type="String"/>
      <att name="COMPOUND_NODE_SHAPE" value="ROUND_RECTANGLE" type="string" cy:type="String"/>
      <att name="NODE_CUSTOMGRAPHICS_4" value="org.cytoscape.ding.customgraphics.NullCustomGraphics,0,[ Remove Graphics ]," type="string" cy:type="String"/>
      <att name="NODE_TOOLTIP" value="" type="string" cy:type="String"/>
      <att name="NODE_CUSTOMGRAPHICS_SIZE_4" value="15.0" type="string" cy:type="String"/>
      <att name="NODE_LABEL_TRANSPARENCY" value="255" type="string" cy:type="String"/>
      <att name="NODE_SELECTED_PAINT" value="#FFFF00" type="string" cy:type="String"/>
      <att name="NODE_CUSTOMGRAPHICS_8" value="org.cytoscape.ding.customgraphics.NullCustomGraphics,0,[ Remove Graphics ]," type="string" cy:type="String"/>
      <att name="NODE_CUSTOMGRAPHICS_POSITION_7" value="C,C,c,0.00,0.00" type="string" cy:type="String"/>
      <att name="NODE_CUSTOMGRAPHICS_9" value="org.cytoscape.ding.customgraphics.NullCustomGraphics,0,[ Remove Graphics ]," type="string" cy:type="String"/>
      <att name="NODE_CUSTOMGRAPHICS_POSITION_1" value="C,C,c,0.00,0.00" type="string" cy:type="String"/>
      <att name="NODE_LABEL_FONT_SIZE" value="12" type="string" cy:type="String"/>
      <att name="NODE_CUSTOMGRAPHICS_1" value="org.cytoscape.ding.customgraphics.NullCustomGraphics,0,[ Remove Graphics ]," type="string" cy:type="String"/>
      <att name="NODE_LABEL_POSITION" value="C,C,c,0.00,0.00" type="string" cy:type="String"/>
      <att name="NODE_CUSTOMGRAPHICS_SIZE_6" value="15.0" type="string" cy:type="String"/>
      <att name="NODE_BORDER_TRANSPARENCY" value="255" type="string" cy:type="String"/>
      <att name="NODE_CUSTOMGRAPHICS_6" value="org.cytoscape.ding.customgraphics.NullCustomGraphics,0,[ Remove Graphics ]," type="string" cy:type="String"/>
      <att name="NODE_NESTED_NETWORK_IMAGE_VISIBLE" value="true" type="string" cy:type="String"/>
      <att name="NODE_CUSTOMGRAPHICS_3" value="org.cytoscape.ding.customgraphics.NullCustomGraphics,0,[ Remove Graphics ]," type="string" cy:type="String"/>
      <att name="NODE_CUSTOMGRAPHICS_7" value="org.cytoscape.ding.customgraphics.NullCustomGraphics,0,[ Remove Graphics ]," type="string" cy:type="String"/>
      <att name="NODE_CUSTOMGRAPHICS_POSITION_6" value="C,C,c,0.00,0.00" type="string" cy:type="String"/>
      <att name="NODE_LABEL" value="&quot;MOLTING CYCLE, CHITIN-BASED CUTICLE&quot;" type="string" cy:type="String"/>
      <att name="NODE_TRANSPARENCY" value="255" type="string" cy:type="String"/>
      <att name="NODE_LABEL_FONT_FACE" value="SansSerif.plain,plain,12" type="string" cy:type="String"/>
      <att name="NODE_CUSTOMGRAPHICS_SIZE_5" value="15.0" type="string" cy:type="String"/>
    </graphics>
  </node>
  <node id="131" label="SINGLE-ORGANISM CATABOLIC PROCESS">
    <att name="shared name" value="SINGLE-ORGANISM CATABOLIC PROCESS" type="string" cy:type="String"/>
    <att name="name" value="SINGLE-ORGANISM CATABOLIC PROCESS" type="string" cy:type="String"/>
    <att name="selected" value="0" type="boolean" cy:type="Boolean"/>
    <att name="EM1_GS_DESCR" value="GOTERM_BP_FAT" type="string" cy:type="String"/>
    <att name="EM1_Formatted_name" value="SINGLE-ORGANISM \nCATABOLIC \nPROCESS " type="string" cy:type="String"/>
    <att name="EM1_Name" value="SINGLE-ORGANISM CATABOLIC PROCESS" type="string" cy:type="String"/>
    <att name="EM1_GS_Source" value="none" type="string" cy:type="String"/>
    <att name="EM1_GS_Type" value="ENR" type="string" cy:type="String"/>
    <att name="EM1_Genes" type="list" cy:type="List" cy:elementType="String">
      <att name="EM1_Genes" value="&quot;FBGN0267408" type="string" cy:type="String"/>
      <att name="EM1_Genes" value="FBGN0037801" type="string" cy:type="String"/>
      <att name="EM1_Genes" value="FBGN0265264" type="string" cy:type="String"/>
      <att name="EM1_Genes" value="FBGN0034276" type="string" cy:type="String"/>
      <att name="EM1_Genes" value="FBGN0039114" type="string" cy:type="String"/>
      <att name="EM1_Genes" value="FBGN0036996" type="string" cy:type="String"/>
      <att name="EM1_Genes" value="FBGN0036169" type="string" cy:type="String"/>
      <att name="EM1_Genes" value="FBGN0025595" type="string" cy:type="String"/>
      <att name="EM1_Genes" value="FBGN0019643" type="string" cy:type="String"/>
      <att name="EM1_Genes" value="FBGN0030828" type="string" cy:type="String"/>
      <att name="EM1_Genes" value="FBGN0013772" type="string" cy:type="String"/>
      <att name="EM1_Genes" value="FBGN0022774" type="string" cy:type="String"/>
      <att name="EM1_Genes" value="FBGN0016031&quot;" type="string" cy:type="String"/>
      <att name="EM1_Genes" value="FBGN0043783" type="string" cy:type="String"/>
    </att>
    <att name="EM1_pvalue_dataset1" value="0.079184111" type="real" cy:type="Double"/>
    <att name="EM1_Colouring_dataset1" value="0.920815889" type="real" cy:type="Double"/>
    <att name="EM1_ES_dataset1" type="real" cy:type="Double"/>
    <att name="EM1_NES_dataset1" type="real" cy:type="Double"/>
    <att name="EM1_fdr_qvalue_dataset1" value="0.757708637" type="real" cy:type="Double"/>
    <att name="EM1_fwer_qvalue_dataset1" type="real" cy:type="Double"/>
    <att name="EM1_gs_size_dataset1" value="11" type="integer" cy:type="Integer"/>
    <att name="EM1_pvalue_dataset2" value="0.006238202" type="real" cy:type="Double"/>
    <att name="EM1_Colouring_dataset2" value="0.993761798" type="real" cy:type="Double"/>
    <att name="EM1_ES_dataset2" type="real" cy:type="Double"/>
    <att name="EM1_NES_dataset2" type="real" cy:type="Double"/>
    <att name="EM1_fdr_qvalue_dataset2" value="0.290277351" type="real" cy:type="Double"/>
    <att name="EM1_fwer_qvalue_dataset2" type="real" cy:type="Double"/>
    <att name="EM1_gs_size_dataset2" value="14" type="integer" cy:type="Integer"/>
    <graphics x="322.68324583766986" h="20.096982758620687" width="4.094827586206897" y="834.8381237385005" outline="#D6604D" type="ELLIPSE" z="0.0" w="20.096982758620687" fill="#F4A582">
      <att name="NODE_LABEL_WIDTH" value="200.0" type="string" cy:type="String"/>
      <att name="NODE_CUSTOMGRAPHICS_POSITION_5" value="C,C,c,0.00,0.00" type="string" cy:type="String"/>
      <att name="NODE_CUSTOMGRAPHICS_SIZE_2" value="20.096982758620687" type="string" cy:type="String"/>
      <att name="NODE_DEPTH" value="0.0" type="string" cy:type="String"/>
      <att name="NODE_CUSTOMGRAPHICS_POSITION_9" value="C,C,c,0.00,0.00" type="string" cy:type="String"/>
      <att name="NODE_CUSTOMGRAPHICS_5" value="org.cytoscape.ding.customgraphics.NullCustomGraphics,0,[ Remove Graphics ]," type="string" cy:type="String"/>
      <att name="COMPOUND_NODE_PADDING" value="10.0" type="string" cy:type="String"/>
      <att name="NODE_CUSTOMGRAPHICS_POSITION_2" value="C,C,c,0.00,0.00" type="string" cy:type="String"/>
      <att name="NODE_SELECTED" value="false" type="string" cy:type="String"/>
      <att name="NODE_CUSTOMGRAPHICS_SIZE_8" value="20.096982758620687" type="string" cy:type="String"/>
      <att name="NODE_CUSTOMGRAPHICS_POSITION_3" value="C,C,c,0.00,0.00" type="string" cy:type="String"/>
      <att name="NODE_CUSTOMGRAPHICS_SIZE_7" value="20.096982758620687" type="string" cy:type="String"/>
      <att name="NODE_CUSTOMGRAPHICS_2" value="org.cytoscape.ding.customgraphics.NullCustomGraphics,0,[ Remove Graphics ]," type="string" cy:type="String"/>
      <att name="NODE_CUSTOMGRAPHICS_POSITION_8" value="C,C,c,0.00,0.00" type="string" cy:type="String"/>
      <att name="NODE_VISIBLE" value="true" type="string" cy:type="String"/>
      <att name="NODE_BORDER_STROKE" value="SOLID" type="string" cy:type="String"/>
      <att name="NODE_CUSTOMGRAPHICS_SIZE_1" value="20.096982758620687" type="string" cy:type="String"/>
      <att name="NODE_CUSTOMGRAPHICS_SIZE_9" value="20.096982758620687" type="string" cy:type="String"/>
      <att name="NODE_CUSTOMGRAPHICS_POSITION_4" value="C,C,c,0.00,0.00" type="string" cy:type="String"/>
      <att name="NODE_LABEL_COLOR" value="#000000" type="string" cy:type="String"/>
      <att name="NODE_CUSTOMGRAPHICS_SIZE_3" value="20.096982758620687" type="string" cy:type="String"/>
      <att name="COMPOUND_NODE_SHAPE" value="ROUND_RECTANGLE" type="string" cy:type="String"/>
      <att name="NODE_CUSTOMGRAPHICS_4" value="org.cytoscape.ding.customgraphics.NullCustomGraphics,0,[ Remove Graphics ]," type="string" cy:type="String"/>
      <att name="NODE_TOOLTIP" value="" type="string" cy:type="String"/>
      <att name="NODE_CUSTOMGRAPHICS_SIZE_4" value="20.096982758620687" type="string" cy:type="String"/>
      <att name="NODE_LABEL_TRANSPARENCY" value="255" type="string" cy:type="String"/>
      <att name="NODE_SELECTED_PAINT" value="#FFFF00" type="string" cy:type="String"/>
      <att name="NODE_CUSTOMGRAPHICS_8" value="org.cytoscape.ding.customgraphics.NullCustomGraphics,0,[ Remove Graphics ]," type="string" cy:type="String"/>
      <att name="NODE_CUSTOMGRAPHICS_POSITION_7" value="C,C,c,0.00,0.00" type="string" cy:type="String"/>
      <att name="NODE_CUSTOMGRAPHICS_9" value="org.cytoscape.ding.customgraphics.NullCustomGraphics,0,[ Remove Graphics ]," type="string" cy:type="String"/>
      <att name="NODE_CUSTOMGRAPHICS_POSITION_1" value="C,C,c,0.00,0.00" type="string" cy:type="String"/>
      <att name="NODE_LABEL_FONT_SIZE" value="12" type="string" cy:type="String"/>
      <att name="NODE_CUSTOMGRAPHICS_1" value="org.cytoscape.ding.customgraphics.NullCustomGraphics,0,[ Remove Graphics ]," type="string" cy:type="String"/>
      <att name="NODE_LABEL_POSITION" value="C,C,c,0.00,0.00" type="string" cy:type="String"/>
      <att name="NODE_CUSTOMGRAPHICS_SIZE_6" value="20.096982758620687" type="string" cy:type="String"/>
      <att name="NODE_BORDER_TRANSPARENCY" value="255" type="string" cy:type="String"/>
      <att name="NODE_CUSTOMGRAPHICS_6" value="org.cytoscape.ding.customgraphics.NullCustomGraphics,0,[ Remove Graphics ]," type="string" cy:type="String"/>
      <att name="NODE_NESTED_NETWORK_IMAGE_VISIBLE" value="true" type="string" cy:type="String"/>
      <att name="NODE_CUSTOMGRAPHICS_3" value="org.cytoscape.ding.customgraphics.NullCustomGraphics,0,[ Remove Graphics ]," type="string" cy:type="String"/>
      <att name="NODE_CUSTOMGRAPHICS_7" value="org.cytoscape.ding.customgraphics.NullCustomGraphics,0,[ Remove Graphics ]," type="string" cy:type="String"/>
      <att name="NODE_CUSTOMGRAPHICS_POSITION_6" value="C,C,c,0.00,0.00" type="string" cy:type="String"/>
      <att name="NODE_LABEL" value="SINGLE-ORGANISM CATABOLIC PROCESS" type="string" cy:type="String"/>
      <att name="NODE_TRANSPARENCY" value="255" type="string" cy:type="String"/>
      <att name="NODE_LABEL_FONT_FACE" value="SansSerif.plain,plain,12" type="string" cy:type="String"/>
      <att name="NODE_CUSTOMGRAPHICS_SIZE_5" value="20.096982758620687" type="string" cy:type="String"/>
    </graphics>
  </node>
  <node id="130" label="SINGLE ORGANISM CELL ADHESION">
    <att name="shared name" value="SINGLE ORGANISM CELL ADHESION" type="string" cy:type="String"/>
    <att name="name" value="SINGLE ORGANISM CELL ADHESION" type="string" cy:type="String"/>
    <att name="selected" value="0" type="boolean" cy:type="Boolean"/>
    <att name="EM1_GS_DESCR" value="GOTERM_BP_FAT" type="string" cy:type="String"/>
    <att name="EM1_Formatted_name" value="SINGLE ORGANISM \nCELL ADHESION " type="string" cy:type="String"/>
    <att name="EM1_Name" value="SINGLE ORGANISM CELL ADHESION" type="string" cy:type="String"/>
    <att name="EM1_GS_Source" value="none" type="string" cy:type="String"/>
    <att name="EM1_GS_Type" value="ENR" type="string" cy:type="String"/>
    <att name="EM1_Genes" type="list" cy:type="List" cy:elementType="String">
      <att name="EM1_Genes" value="FBGN0002526" type="string" cy:type="String"/>
      <att name="EM1_Genes" value="FBGN0001114" type="string" cy:type="String"/>
      <att name="EM1_Genes" value="FBGN0015568" type="string" cy:type="String"/>
      <att name="EM1_Genes" value="FBGN0027584" type="string" cy:type="String"/>
      <att name="EM1_Genes" value="FBGN0001987&quot;" type="string" cy:type="String"/>
      <att name="EM1_Genes" value="&quot;FBGN0011722" type="string" cy:type="String"/>
      <att name="EM1_Genes" value="FBGN0015575" type="string" cy:type="String"/>
      <att name="EM1_Genes" value="FBGN0261800" type="string" cy:type="String"/>
    </att>
    <att name="EM1_pvalue_dataset1" type="real" cy:type="Double"/>
    <att name="EM1_Colouring_dataset1" type="real" cy:type="Double"/>
    <att name="EM1_ES_dataset1" type="real" cy:type="Double"/>
    <att name="EM1_NES_dataset1" type="real" cy:type="Double"/>
    <att name="EM1_fdr_qvalue_dataset1" type="real" cy:type="Double"/>
    <att name="EM1_fwer_qvalue_dataset1" type="real" cy:type="Double"/>
    <att name="EM1_gs_size_dataset1" type="integer" cy:type="Integer"/>
    <att name="EM1_pvalue_dataset2" value="0.003246578" type="real" cy:type="Double"/>
    <att name="EM1_Colouring_dataset2" value="0.9967534220000001" type="real" cy:type="Double"/>
    <att name="EM1_ES_dataset2" type="real" cy:type="Double"/>
    <att name="EM1_NES_dataset2" type="real" cy:type="Double"/>
    <att name="EM1_fdr_qvalue_dataset2" value="0.168515823" type="real" cy:type="Double"/>
    <att name="EM1_fwer_qvalue_dataset2" type="real" cy:type="Double"/>
    <att name="EM1_gs_size_dataset2" value="8" type="integer" cy:type="Integer"/>
    <graphics x="-182.03806431677737" h="15.0" width="4.0" y="442.5288809742823" outline="#B2182B" type="ELLIPSE" z="0.0" w="15.0" fill="#BEBEBE">
      <att name="NODE_LABEL_WIDTH" value="200.0" type="string" cy:type="String"/>
      <att name="NODE_CUSTOMGRAPHICS_POSITION_5" value="C,C,c,0.00,0.00" type="string" cy:type="String"/>
      <att name="NODE_CUSTOMGRAPHICS_SIZE_2" value="15.0" type="string" cy:type="String"/>
      <att name="NODE_DEPTH" value="0.0" type="string" cy:type="String"/>
      <att name="NODE_CUSTOMGRAPHICS_POSITION_9" value="C,C,c,0.00,0.00" type="string" cy:type="String"/>
      <att name="NODE_CUSTOMGRAPHICS_5" value="org.cytoscape.ding.customgraphics.NullCustomGraphics,0,[ Remove Graphics ]," type="string" cy:type="String"/>
      <att name="COMPOUND_NODE_PADDING" value="10.0" type="string" cy:type="String"/>
      <att name="NODE_CUSTOMGRAPHICS_POSITION_2" value="C,C,c,0.00,0.00" type="string" cy:type="String"/>
      <att name="NODE_SELECTED" value="false" type="string" cy:type="String"/>
      <att name="NODE_CUSTOMGRAPHICS_SIZE_8" value="15.0" type="string" cy:type="String"/>
      <att name="NODE_CUSTOMGRAPHICS_POSITION_3" value="C,C,c,0.00,0.00" type="string" cy:type="String"/>
      <att name="NODE_CUSTOMGRAPHICS_SIZE_7" value="15.0" type="string" cy:type="String"/>
      <att name="NODE_CUSTOMGRAPHICS_2" value="org.cytoscape.ding.customgraphics.NullCustomGraphics,0,[ Remove Graphics ]," type="string" cy:type="String"/>
      <att name="NODE_CUSTOMGRAPHICS_POSITION_8" value="C,C,c,0.00,0.00" type="string" cy:type="String"/>
      <att name="NODE_VISIBLE" value="true" type="string" cy:type="String"/>
      <att name="NODE_BORDER_STROKE" value="SOLID" type="string" cy:type="String"/>
      <att name="NODE_CUSTOMGRAPHICS_SIZE_1" value="15.0" type="string" cy:type="String"/>
      <att name="NODE_CUSTOMGRAPHICS_SIZE_9" value="15.0" type="string" cy:type="String"/>
      <att name="NODE_CUSTOMGRAPHICS_POSITION_4" value="C,C,c,0.00,0.00" type="string" cy:type="String"/>
      <att name="NODE_LABEL_COLOR" value="#000000" type="string" cy:type="String"/>
      <att name="NODE_CUSTOMGRAPHICS_SIZE_3" value="15.0" type="string" cy:type="String"/>
      <att name="COMPOUND_NODE_SHAPE" value="ROUND_RECTANGLE" type="string" cy:type="String"/>
      <att name="NODE_CUSTOMGRAPHICS_4" value="org.cytoscape.ding.customgraphics.NullCustomGraphics,0,[ Remove Graphics ]," type="string" cy:type="String"/>
      <att name="NODE_TOOLTIP" value="" type="string" cy:type="String"/>
      <att name="NODE_CUSTOMGRAPHICS_SIZE_4" value="15.0" type="string" cy:type="String"/>
      <att name="NODE_LABEL_TRANSPARENCY" value="255" type="string" cy:type="String"/>
      <att name="NODE_SELECTED_PAINT" value="#FFFF00" type="string" cy:type="String"/>
      <att name="NODE_CUSTOMGRAPHICS_8" value="org.cytoscape.ding.customgraphics.NullCustomGraphics,0,[ Remove Graphics ]," type="string" cy:type="String"/>
      <att name="NODE_CUSTOMGRAPHICS_POSITION_7" value="C,C,c,0.00,0.00" type="string" cy:type="String"/>
      <att name="NODE_CUSTOMGRAPHICS_9" value="org.cytoscape.ding.customgraphics.NullCustomGraphics,0,[ Remove Graphics ]," type="string" cy:type="String"/>
      <att name="NODE_CUSTOMGRAPHICS_POSITION_1" value="C,C,c,0.00,0.00" type="string" cy:type="String"/>
      <att name="NODE_LABEL_FONT_SIZE" value="12" type="string" cy:type="String"/>
      <att name="NODE_CUSTOMGRAPHICS_1" value="org.cytoscape.ding.customgraphics.NullCustomGraphics,0,[ Remove Graphics ]," type="string" cy:type="String"/>
      <att name="NODE_LABEL_POSITION" value="C,C,c,0.00,0.00" type="string" cy:type="String"/>
      <att name="NODE_CUSTOMGRAPHICS_SIZE_6" value="15.0" type="string" cy:type="String"/>
      <att name="NODE_BORDER_TRANSPARENCY" value="255" type="string" cy:type="String"/>
      <att name="NODE_CUSTOMGRAPHICS_6" value="org.cytoscape.ding.customgraphics.NullCustomGraphics,0,[ Remove Graphics ]," type="string" cy:type="String"/>
      <att name="NODE_NESTED_NETWORK_IMAGE_VISIBLE" value="true" type="string" cy:type="String"/>
      <att name="NODE_CUSTOMGRAPHICS_3" value="org.cytoscape.ding.customgraphics.NullCustomGraphics,0,[ Remove Graphics ]," type="string" cy:type="String"/>
      <att name="NODE_CUSTOMGRAPHICS_7" value="org.cytoscape.ding.customgraphics.NullCustomGraphics,0,[ Remove Graphics ]," type="string" cy:type="String"/>
      <att name="NODE_CUSTOMGRAPHICS_POSITION_6" value="C,C,c,0.00,0.00" type="string" cy:type="String"/>
      <att name="NODE_LABEL" value="SINGLE ORGANISM CELL ADHESION" type="string" cy:type="String"/>
      <att name="NODE_TRANSPARENCY" value="255" type="string" cy:type="String"/>
      <att name="NODE_LABEL_FONT_FACE" value="SansSerif.plain,plain,12" type="string" cy:type="String"/>
      <att name="NODE_CUSTOMGRAPHICS_SIZE_5" value="15.0" type="string" cy:type="String"/>
    </graphics>
  </node>
  <node id="129" label="CHITIN CATABOLIC PROCESS">
    <att name="shared name" value="CHITIN CATABOLIC PROCESS" type="string" cy:type="String"/>
    <att name="name" value="CHITIN CATABOLIC PROCESS" type="string" cy:type="String"/>
    <att name="selected" value="0" type="boolean" cy:type="Boolean"/>
    <att name="EM1_GS_DESCR" value="GOTERM_BP_FAT" type="string" cy:type="String"/>
    <att name="EM1_Formatted_name" value="CHITIN CATABOLIC \nPROCESS " type="string" cy:type="String"/>
    <att name="EM1_Name" value="CHITIN CATABOLIC PROCESS" type="string" cy:type="String"/>
    <att name="EM1_GS_Source" value="none" type="string" cy:type="String"/>
    <att name="EM1_GS_Type" value="ENR" type="string" cy:type="String"/>
    <att name="EM1_Genes" type="list" cy:type="List" cy:elementType="String">
      <att name="EM1_Genes" value="FBGN0034580" type="string" cy:type="String"/>
      <att name="EM1_Genes" value="FBGN0034582" type="string" cy:type="String"/>
      <att name="EM1_Genes" value="FBGN0026415" type="string" cy:type="String"/>
      <att name="EM1_Genes" value="&quot;FBGN0038180" type="string" cy:type="String"/>
      <att name="EM1_Genes" value="FBGN0013763&quot;" type="string" cy:type="String"/>
    </att>
    <att name="EM1_pvalue_dataset1" type="real" cy:type="Double"/>
    <att name="EM1_Colouring_dataset1" type="real" cy:type="Double"/>
    <att name="EM1_ES_dataset1" type="real" cy:type="Double"/>
    <att name="EM1_NES_dataset1" type="real" cy:type="Double"/>
    <att name="EM1_fdr_qvalue_dataset1" type="real" cy:type="Double"/>
    <att name="EM1_fwer_qvalue_dataset1" type="real" cy:type="Double"/>
    <att name="EM1_gs_size_dataset1" type="integer" cy:type="Integer"/>
    <att name="EM1_pvalue_dataset2" value="0.001049251" type="real" cy:type="Double"/>
    <att name="EM1_Colouring_dataset2" value="0.998950749" type="real" cy:type="Double"/>
    <att name="EM1_ES_dataset2" type="real" cy:type="Double"/>
    <att name="EM1_NES_dataset2" type="real" cy:type="Double"/>
    <att name="EM1_fdr_qvalue_dataset2" value="0.088509563" type="real" cy:type="Double"/>
    <att name="EM1_fwer_qvalue_dataset2" type="real" cy:type="Double"/>
    <att name="EM1_gs_size_dataset2" value="5" type="integer" cy:type="Integer"/>
    <graphics x="-315.70678196178915" h="15.0" width="4.0" y="669.3739400035641" outline="#B2182B" type="ELLIPSE" z="0.0" w="15.0" fill="#BEBEBE">
      <att name="NODE_LABEL_WIDTH" value="200.0" type="string" cy:type="String"/>
      <att name="NODE_CUSTOMGRAPHICS_POSITION_5" value="C,C,c,0.00,0.00" type="string" cy:type="String"/>
      <att name="NODE_CUSTOMGRAPHICS_SIZE_2" value="15.0" type="string" cy:type="String"/>
      <att name="NODE_DEPTH" value="0.0" type="string" cy:type="String"/>
      <att name="NODE_CUSTOMGRAPHICS_POSITION_9" value="C,C,c,0.00,0.00" type="string" cy:type="String"/>
      <att name="NODE_CUSTOMGRAPHICS_5" value="org.cytoscape.ding.customgraphics.NullCustomGraphics,0,[ Remove Graphics ]," type="string" cy:type="String"/>
      <att name="COMPOUND_NODE_PADDING" value="10.0" type="string" cy:type="String"/>
      <att name="NODE_CUSTOMGRAPHICS_POSITION_2" value="C,C,c,0.00,0.00" type="string" cy:type="String"/>
      <att name="NODE_SELECTED" value="false" type="string" cy:type="String"/>
      <att name="NODE_CUSTOMGRAPHICS_SIZE_8" value="15.0" type="string" cy:type="String"/>
      <att name="NODE_CUSTOMGRAPHICS_POSITION_3" value="C,C,c,0.00,0.00" type="string" cy:type="String"/>
      <att name="NODE_CUSTOMGRAPHICS_SIZE_7" value="15.0" type="string" cy:type="String"/>
      <att name="NODE_CUSTOMGRAPHICS_2" value="org.cytoscape.ding.customgraphics.NullCustomGraphics,0,[ Remove Graphics ]," type="string" cy:type="String"/>
      <att name="NODE_CUSTOMGRAPHICS_POSITION_8" value="C,C,c,0.00,0.00" type="string" cy:type="String"/>
      <att name="NODE_VISIBLE" value="true" type="string" cy:type="String"/>
      <att name="NODE_BORDER_STROKE" value="SOLID" type="string" cy:type="String"/>
      <att name="NODE_CUSTOMGRAPHICS_SIZE_1" value="15.0" type="string" cy:type="String"/>
      <att name="NODE_CUSTOMGRAPHICS_SIZE_9" value="15.0" type="string" cy:type="String"/>
      <att name="NODE_CUSTOMGRAPHICS_POSITION_4" value="C,C,c,0.00,0.00" type="string" cy:type="String"/>
      <att name="NODE_LABEL_COLOR" value="#000000" type="string" cy:type="String"/>
      <att name="NODE_CUSTOMGRAPHICS_SIZE_3" value="15.0" type="string" cy:type="String"/>
      <att name="COMPOUND_NODE_SHAPE" value="ROUND_RECTANGLE" type="string" cy:type="String"/>
      <att name="NODE_CUSTOMGRAPHICS_4" value="org.cytoscape.ding.customgraphics.NullCustomGraphics,0,[ Remove Graphics ]," type="string" cy:type="String"/>
      <att name="NODE_TOOLTIP" value="" type="string" cy:type="String"/>
      <att name="NODE_CUSTOMGRAPHICS_SIZE_4" value="15.0" type="string" cy:type="String"/>
      <att name="NODE_LABEL_TRANSPARENCY" value="255" type="string" cy:type="String"/>
      <att name="NODE_SELECTED_PAINT" value="#FFFF00" type="string" cy:type="String"/>
      <att name="NODE_CUSTOMGRAPHICS_8" value="org.cytoscape.ding.customgraphics.NullCustomGraphics,0,[ Remove Graphics ]," type="string" cy:type="String"/>
      <att name="NODE_CUSTOMGRAPHICS_POSITION_7" value="C,C,c,0.00,0.00" type="string" cy:type="String"/>
      <att name="NODE_CUSTOMGRAPHICS_9" value="org.cytoscape.ding.customgraphics.NullCustomGraphics,0,[ Remove Graphics ]," type="string" cy:type="String"/>
      <att name="NODE_CUSTOMGRAPHICS_POSITION_1" value="C,C,c,0.00,0.00" type="string" cy:type="String"/>
      <att name="NODE_LABEL_FONT_SIZE" value="12" type="string" cy:type="String"/>
      <att name="NODE_CUSTOMGRAPHICS_1" value="org.cytoscape.ding.customgraphics.NullCustomGraphics,0,[ Remove Graphics ]," type="string" cy:type="String"/>
      <att name="NODE_LABEL_POSITION" value="C,C,c,0.00,0.00" type="string" cy:type="String"/>
      <att name="NODE_CUSTOMGRAPHICS_SIZE_6" value="15.0" type="string" cy:type="String"/>
      <att name="NODE_BORDER_TRANSPARENCY" value="255" type="string" cy:type="String"/>
      <att name="NODE_CUSTOMGRAPHICS_6" value="org.cytoscape.ding.customgraphics.NullCustomGraphics,0,[ Remove Graphics ]," type="string" cy:type="String"/>
      <att name="NODE_NESTED_NETWORK_IMAGE_VISIBLE" value="true" type="string" cy:type="String"/>
      <att name="NODE_CUSTOMGRAPHICS_3" value="org.cytoscape.ding.customgraphics.NullCustomGraphics,0,[ Remove Graphics ]," type="string" cy:type="String"/>
      <att name="NODE_CUSTOMGRAPHICS_7" value="org.cytoscape.ding.customgraphics.NullCustomGraphics,0,[ Remove Graphics ]," type="string" cy:type="String"/>
      <att name="NODE_CUSTOMGRAPHICS_POSITION_6" value="C,C,c,0.00,0.00" type="string" cy:type="String"/>
      <att name="NODE_LABEL" value="CHITIN CATABOLIC PROCESS" type="string" cy:type="String"/>
      <att name="NODE_TRANSPARENCY" value="255" type="string" cy:type="String"/>
      <att name="NODE_LABEL_FONT_FACE" value="SansSerif.plain,plain,12" type="string" cy:type="String"/>
      <att name="NODE_CUSTOMGRAPHICS_SIZE_5" value="15.0" type="string" cy:type="String"/>
    </graphics>
  </node>
  <node id="128" label="&amp;quot;ECDYSIS, CHITIN-BASED CUTICLE&amp;quot;">
    <att name="shared name" value="&quot;ECDYSIS, CHITIN-BASED CUTICLE&quot;" type="string" cy:type="String"/>
    <att name="name" value="&quot;ECDYSIS, CHITIN-BASED CUTICLE&quot;" type="string" cy:type="String"/>
    <att name="selected" value="0" type="boolean" cy:type="Boolean"/>
    <att name="EM1_GS_DESCR" value="GOTERM_BP_FAT" type="string" cy:type="String"/>
    <att name="EM1_Formatted_name" value="&quot;ECDYSIS, \nCHITIN-BASED \nCUTICLE&quot; " type="string" cy:type="String"/>
    <att name="EM1_Name" value="&quot;ECDYSIS, CHITIN-BASED CUTICLE&quot;" type="string" cy:type="String"/>
    <att name="EM1_GS_Source" value="none" type="string" cy:type="String"/>
    <att name="EM1_GS_Type" value="ENR" type="string" cy:type="String"/>
    <att name="EM1_Genes" type="list" cy:type="List" cy:elementType="String">
      <att name="EM1_Genes" value="FBGN0034580" type="string" cy:type="String"/>
      <att name="EM1_Genes" value="FBGN0034582" type="string" cy:type="String"/>
      <att name="EM1_Genes" value="FBGN0026415" type="string" cy:type="String"/>
      <att name="EM1_Genes" value="&quot;FBGN0038180" type="string" cy:type="String"/>
      <att name="EM1_Genes" value="FBGN0013763&quot;" type="string" cy:type="String"/>
    </att>
    <att name="EM1_pvalue_dataset1" type="real" cy:type="Double"/>
    <att name="EM1_Colouring_dataset1" type="real" cy:type="Double"/>
    <att name="EM1_ES_dataset1" type="real" cy:type="Double"/>
    <att name="EM1_NES_dataset1" type="real" cy:type="Double"/>
    <att name="EM1_fdr_qvalue_dataset1" type="real" cy:type="Double"/>
    <att name="EM1_fwer_qvalue_dataset1" type="real" cy:type="Double"/>
    <att name="EM1_gs_size_dataset1" type="integer" cy:type="Integer"/>
    <att name="EM1_pvalue_dataset2" value="5.26E-4" type="real" cy:type="Double"/>
    <att name="EM1_Colouring_dataset2" value="0.999474" type="real" cy:type="Double"/>
    <att name="EM1_ES_dataset2" type="real" cy:type="Double"/>
    <att name="EM1_NES_dataset2" type="real" cy:type="Double"/>
    <att name="EM1_fdr_qvalue_dataset2" value="0.057958862" type="real" cy:type="Double"/>
    <att name="EM1_fwer_qvalue_dataset2" type="real" cy:type="Double"/>
    <att name="EM1_gs_size_dataset2" value="5" type="integer" cy:type="Integer"/>
    <graphics x="-613.0532290417823" h="15.0" width="4.0" y="405.9479746611545" outline="#B2182B" type="ELLIPSE" z="0.0" w="15.0" fill="#BEBEBE">
      <att name="NODE_LABEL_WIDTH" value="200.0" type="string" cy:type="String"/>
      <att name="NODE_CUSTOMGRAPHICS_POSITION_5" value="C,C,c,0.00,0.00" type="string" cy:type="String"/>
      <att name="NODE_CUSTOMGRAPHICS_SIZE_2" value="15.0" type="string" cy:type="String"/>
      <att name="NODE_DEPTH" value="0.0" type="string" cy:type="String"/>
      <att name="NODE_CUSTOMGRAPHICS_POSITION_9" value="C,C,c,0.00,0.00" type="string" cy:type="String"/>
      <att name="NODE_CUSTOMGRAPHICS_5" value="org.cytoscape.ding.customgraphics.NullCustomGraphics,0,[ Remove Graphics ]," type="string" cy:type="String"/>
      <att name="COMPOUND_NODE_PADDING" value="10.0" type="string" cy:type="String"/>
      <att name="NODE_CUSTOMGRAPHICS_POSITION_2" value="C,C,c,0.00,0.00" type="string" cy:type="String"/>
      <att name="NODE_SELECTED" value="false" type="string" cy:type="String"/>
      <att name="NODE_CUSTOMGRAPHICS_SIZE_8" value="15.0" type="string" cy:type="String"/>
      <att name="NODE_CUSTOMGRAPHICS_POSITION_3" value="C,C,c,0.00,0.00" type="string" cy:type="String"/>
      <att name="NODE_CUSTOMGRAPHICS_SIZE_7" value="15.0" type="string" cy:type="String"/>
      <att name="NODE_CUSTOMGRAPHICS_2" value="org.cytoscape.ding.customgraphics.NullCustomGraphics,0,[ Remove Graphics ]," type="string" cy:type="String"/>
      <att name="NODE_CUSTOMGRAPHICS_POSITION_8" value="C,C,c,0.00,0.00" type="string" cy:type="String"/>
      <att name="NODE_VISIBLE" value="true" type="string" cy:type="String"/>
      <att name="NODE_BORDER_STROKE" value="SOLID" type="string" cy:type="String"/>
      <att name="NODE_CUSTOMGRAPHICS_SIZE_1" value="15.0" type="string" cy:type="String"/>
      <att name="NODE_CUSTOMGRAPHICS_SIZE_9" value="15.0" type="string" cy:type="String"/>
      <att name="NODE_CUSTOMGRAPHICS_POSITION_4" value="C,C,c,0.00,0.00" type="string" cy:type="String"/>
      <att name="NODE_LABEL_COLOR" value="#000000" type="string" cy:type="String"/>
      <att name="NODE_CUSTOMGRAPHICS_SIZE_3" value="15.0" type="string" cy:type="String"/>
      <att name="COMPOUND_NODE_SHAPE" value="ROUND_RECTANGLE" type="string" cy:type="String"/>
      <att name="NODE_CUSTOMGRAPHICS_4" value="org.cytoscape.ding.customgraphics.NullCustomGraphics,0,[ Remove Graphics ]," type="string" cy:type="String"/>
      <att name="NODE_TOOLTIP" value="" type="string" cy:type="String"/>
      <att name="NODE_CUSTOMGRAPHICS_SIZE_4" value="15.0" type="string" cy:type="String"/>
      <att name="NODE_LABEL_TRANSPARENCY" value="255" type="string" cy:type="String"/>
      <att name="NODE_SELECTED_PAINT" value="#FFFF00" type="string" cy:type="String"/>
      <att name="NODE_CUSTOMGRAPHICS_8" value="org.cytoscape.ding.customgraphics.NullCustomGraphics,0,[ Remove Graphics ]," type="string" cy:type="String"/>
      <att name="NODE_CUSTOMGRAPHICS_POSITION_7" value="C,C,c,0.00,0.00" type="string" cy:type="String"/>
      <att name="NODE_CUSTOMGRAPHICS_9" value="org.cytoscape.ding.customgraphics.NullCustomGraphics,0,[ Remove Graphics ]," type="string" cy:type="String"/>
      <att name="NODE_CUSTOMGRAPHICS_POSITION_1" value="C,C,c,0.00,0.00" type="string" cy:type="String"/>
      <att name="NODE_LABEL_FONT_SIZE" value="12" type="string" cy:type="String"/>
      <att name="NODE_CUSTOMGRAPHICS_1" value="org.cytoscape.ding.customgraphics.NullCustomGraphics,0,[ Remove Graphics ]," type="string" cy:type="String"/>
      <att name="NODE_LABEL_POSITION" value="C,C,c,0.00,0.00" type="string" cy:type="String"/>
      <att name="NODE_CUSTOMGRAPHICS_SIZE_6" value="15.0" type="string" cy:type="String"/>
      <att name="NODE_BORDER_TRANSPARENCY" value="255" type="string" cy:type="String"/>
      <att name="NODE_CUSTOMGRAPHICS_6" value="org.cytoscape.ding.customgraphics.NullCustomGraphics,0,[ Remove Graphics ]," type="string" cy:type="String"/>
      <att name="NODE_NESTED_NETWORK_IMAGE_VISIBLE" value="true" type="string" cy:type="String"/>
      <att name="NODE_CUSTOMGRAPHICS_3" value="org.cytoscape.ding.customgraphics.NullCustomGraphics,0,[ Remove Graphics ]," type="string" cy:type="String"/>
      <att name="NODE_CUSTOMGRAPHICS_7" value="org.cytoscape.ding.customgraphics.NullCustomGraphics,0,[ Remove Graphics ]," type="string" cy:type="String"/>
      <att name="NODE_CUSTOMGRAPHICS_POSITION_6" value="C,C,c,0.00,0.00" type="string" cy:type="String"/>
      <att name="NODE_LABEL" value="&quot;ECDYSIS, CHITIN-BASED CUTICLE&quot;" type="string" cy:type="String"/>
      <att name="NODE_TRANSPARENCY" value="255" type="string" cy:type="String"/>
      <att name="NODE_LABEL_FONT_FACE" value="SansSerif.plain,plain,12" type="string" cy:type="String"/>
      <att name="NODE_CUSTOMGRAPHICS_SIZE_5" value="15.0" type="string" cy:type="String"/>
    </graphics>
  </node>
  <node id="127" label="CARBOHYDRATE METABOLIC PROCESS">
    <att name="shared name" value="CARBOHYDRATE METABOLIC PROCESS" type="string" cy:type="String"/>
    <att name="name" value="CARBOHYDRATE METABOLIC PROCESS" type="string" cy:type="String"/>
    <att name="selected" value="0" type="boolean" cy:type="Boolean"/>
    <att name="EM1_GS_DESCR" value="GOTERM_BP_FAT" type="string" cy:type="String"/>
    <att name="EM1_Formatted_name" value="CARBOHYDRATE \nMETABOLIC \nPROCESS " type="string" cy:type="String"/>
    <att name="EM1_Name" value="CARBOHYDRATE METABOLIC PROCESS" type="string" cy:type="String"/>
    <att name="EM1_GS_Source" value="none" type="string" cy:type="String"/>
    <att name="EM1_GS_Type" value="ENR" type="string" cy:type="String"/>
    <att name="EM1_Genes" type="list" cy:type="List" cy:elementType="String">
      <att name="EM1_Genes" value="FBGN0033296" type="string" cy:type="String"/>
      <att name="EM1_Genes" value="FBGN0014417" type="string" cy:type="String"/>
      <att name="EM1_Genes" value="FBGN0036428" type="string" cy:type="String"/>
      <att name="EM1_Genes" value="FBGN0038180" type="string" cy:type="String"/>
      <att name="EM1_Genes" value="FBGN0034580" type="string" cy:type="String"/>
      <att name="EM1_Genes" value="FBGN0002526" type="string" cy:type="String"/>
      <att name="EM1_Genes" value="FBGN0040321" type="string" cy:type="String"/>
      <att name="EM1_Genes" value="FBGN0034582" type="string" cy:type="String"/>
      <att name="EM1_Genes" value="FBGN0000078" type="string" cy:type="String"/>
      <att name="EM1_Genes" value="FBGN0026415" type="string" cy:type="String"/>
      <att name="EM1_Genes" value="FBGN0036046" type="string" cy:type="String"/>
      <att name="EM1_Genes" value="FBGN0013763" type="string" cy:type="String"/>
      <att name="EM1_Genes" value="FBGN0011701" type="string" cy:type="String"/>
      <att name="EM1_Genes" value="FBGN0044048" type="string" cy:type="String"/>
      <att name="EM1_Genes" value="FBGN0002570&quot;" type="string" cy:type="String"/>
      <att name="EM1_Genes" value="FBGN0036169" type="string" cy:type="String"/>
      <att name="EM1_Genes" value="&quot;FBGN0050360" type="string" cy:type="String"/>
      <att name="EM1_Genes" value="FBGN0004552" type="string" cy:type="String"/>
      <att name="EM1_Genes" value="FBGN0043783" type="string" cy:type="String"/>
      <att name="EM1_Genes" value="FBGN0262656" type="string" cy:type="String"/>
      <att name="EM1_Genes" value="FBGN0036659" type="string" cy:type="String"/>
      <att name="EM1_Genes" value="FBGN0002567" type="string" cy:type="String"/>
      <att name="EM1_Genes" value="FBGN0027611" type="string" cy:type="String"/>
    </att>
    <att name="EM1_pvalue_dataset1" type="real" cy:type="Double"/>
    <att name="EM1_Colouring_dataset1" type="real" cy:type="Double"/>
    <att name="EM1_ES_dataset1" type="real" cy:type="Double"/>
    <att name="EM1_NES_dataset1" type="real" cy:type="Double"/>
    <att name="EM1_fdr_qvalue_dataset1" type="real" cy:type="Double"/>
    <att name="EM1_fwer_qvalue_dataset1" type="real" cy:type="Double"/>
    <att name="EM1_gs_size_dataset1" type="integer" cy:type="Integer"/>
    <att name="EM1_pvalue_dataset2" value="1.04E-4" type="real" cy:type="Double"/>
    <att name="EM1_Colouring_dataset2" value="0.999896" type="real" cy:type="Double"/>
    <att name="EM1_ES_dataset2" type="real" cy:type="Double"/>
    <att name="EM1_NES_dataset2" type="real" cy:type="Double"/>
    <att name="EM1_fdr_qvalue_dataset2" value="0.027124722" type="real" cy:type="Double"/>
    <att name="EM1_fwer_qvalue_dataset2" type="real" cy:type="Double"/>
    <att name="EM1_gs_size_dataset2" value="23" type="integer" cy:type="Integer"/>
    <graphics x="-577.2120754250451" h="15.0" width="4.308189655172414" y="701.1264313589915" outline="#B2182B" type="ELLIPSE" z="0.0" w="15.0" fill="#BEBEBE">
      <att name="NODE_LABEL_WIDTH" value="200.0" type="string" cy:type="String"/>
      <att name="NODE_CUSTOMGRAPHICS_POSITION_5" value="C,C,c,0.00,0.00" type="string" cy:type="String"/>
      <att name="NODE_CUSTOMGRAPHICS_SIZE_2" value="15.0" type="string" cy:type="String"/>
      <att name="NODE_DEPTH" value="0.0" type="string" cy:type="String"/>
      <att name="NODE_CUSTOMGRAPHICS_POSITION_9" value="C,C,c,0.00,0.00" type="string" cy:type="String"/>
      <att name="NODE_CUSTOMGRAPHICS_5" value="org.cytoscape.ding.customgraphics.NullCustomGraphics,0,[ Remove Graphics ]," type="string" cy:type="String"/>
      <att name="COMPOUND_NODE_PADDING" value="10.0" type="string" cy:type="String"/>
      <att name="NODE_CUSTOMGRAPHICS_POSITION_2" value="C,C,c,0.00,0.00" type="string" cy:type="String"/>
      <att name="NODE_SELECTED" value="false" type="string" cy:type="String"/>
      <att name="NODE_CUSTOMGRAPHICS_SIZE_8" value="15.0" type="string" cy:type="String"/>
      <att name="NODE_CUSTOMGRAPHICS_POSITION_3" value="C,C,c,0.00,0.00" type="string" cy:type="String"/>
      <att name="NODE_CUSTOMGRAPHICS_SIZE_7" value="15.0" type="string" cy:type="String"/>
      <att name="NODE_CUSTOMGRAPHICS_2" value="org.cytoscape.ding.customgraphics.NullCustomGraphics,0,[ Remove Graphics ]," type="string" cy:type="String"/>
      <att name="NODE_CUSTOMGRAPHICS_POSITION_8" value="C,C,c,0.00,0.00" type="string" cy:type="String"/>
      <att name="NODE_VISIBLE" value="true" type="string" cy:type="String"/>
      <att name="NODE_BORDER_STROKE" value="SOLID" type="string" cy:type="String"/>
      <att name="NODE_CUSTOMGRAPHICS_SIZE_1" value="15.0" type="string" cy:type="String"/>
      <att name="NODE_CUSTOMGRAPHICS_SIZE_9" value="15.0" type="string" cy:type="String"/>
      <att name="NODE_CUSTOMGRAPHICS_POSITION_4" value="C,C,c,0.00,0.00" type="string" cy:type="String"/>
      <att name="NODE_LABEL_COLOR" value="#000000" type="string" cy:type="String"/>
      <att name="NODE_CUSTOMGRAPHICS_SIZE_3" value="15.0" type="string" cy:type="String"/>
      <att name="COMPOUND_NODE_SHAPE" value="ROUND_RECTANGLE" type="string" cy:type="String"/>
      <att name="NODE_CUSTOMGRAPHICS_4" value="org.cytoscape.ding.customgraphics.NullCustomGraphics,0,[ Remove Graphics ]," type="string" cy:type="String"/>
      <att name="NODE_TOOLTIP" value="" type="string" cy:type="String"/>
      <att name="NODE_CUSTOMGRAPHICS_SIZE_4" value="15.0" type="string" cy:type="String"/>
      <att name="NODE_LABEL_TRANSPARENCY" value="255" type="string" cy:type="String"/>
      <att name="NODE_SELECTED_PAINT" value="#FFFF00" type="string" cy:type="String"/>
      <att name="NODE_CUSTOMGRAPHICS_8" value="org.cytoscape.ding.customgraphics.NullCustomGraphics,0,[ Remove Graphics ]," type="string" cy:type="String"/>
      <att name="NODE_CUSTOMGRAPHICS_POSITION_7" value="C,C,c,0.00,0.00" type="string" cy:type="String"/>
      <att name="NODE_CUSTOMGRAPHICS_9" value="org.cytoscape.ding.customgraphics.NullCustomGraphics,0,[ Remove Graphics ]," type="string" cy:type="String"/>
      <att name="NODE_CUSTOMGRAPHICS_POSITION_1" value="C,C,c,0.00,0.00" type="string" cy:type="String"/>
      <att name="NODE_LABEL_FONT_SIZE" value="12" type="string" cy:type="String"/>
      <att name="NODE_CUSTOMGRAPHICS_1" value="org.cytoscape.ding.customgraphics.NullCustomGraphics,0,[ Remove Graphics ]," type="string" cy:type="String"/>
      <att name="NODE_LABEL_POSITION" value="C,C,c,0.00,0.00" type="string" cy:type="String"/>
      <att name="NODE_CUSTOMGRAPHICS_SIZE_6" value="15.0" type="string" cy:type="String"/>
      <att name="NODE_BORDER_TRANSPARENCY" value="255" type="string" cy:type="String"/>
      <att name="NODE_CUSTOMGRAPHICS_6" value="org.cytoscape.ding.customgraphics.NullCustomGraphics,0,[ Remove Graphics ]," type="string" cy:type="String"/>
      <att name="NODE_NESTED_NETWORK_IMAGE_VISIBLE" value="true" type="string" cy:type="String"/>
      <att name="NODE_CUSTOMGRAPHICS_3" value="org.cytoscape.ding.customgraphics.NullCustomGraphics,0,[ Remove Graphics ]," type="string" cy:type="String"/>
      <att name="NODE_CUSTOMGRAPHICS_7" value="org.cytoscape.ding.customgraphics.NullCustomGraphics,0,[ Remove Graphics ]," type="string" cy:type="String"/>
      <att name="NODE_CUSTOMGRAPHICS_POSITION_6" value="C,C,c,0.00,0.00" type="string" cy:type="String"/>
      <att name="NODE_LABEL" value="CARBOHYDRATE METABOLIC PROCESS" type="string" cy:type="String"/>
      <att name="NODE_TRANSPARENCY" value="255" type="string" cy:type="String"/>
      <att name="NODE_LABEL_FONT_FACE" value="SansSerif.plain,plain,12" type="string" cy:type="String"/>
      <att name="NODE_CUSTOMGRAPHICS_SIZE_5" value="15.0" type="string" cy:type="String"/>
    </graphics>
  </node>
  <node id="126" label="AMINO SUGAR METABOLIC PROCESS">
    <att name="shared name" value="AMINO SUGAR METABOLIC PROCESS" type="string" cy:type="String"/>
    <att name="name" value="AMINO SUGAR METABOLIC PROCESS" type="string" cy:type="String"/>
    <att name="selected" value="0" type="boolean" cy:type="Boolean"/>
    <att name="EM1_GS_DESCR" value="GOTERM_BP_FAT" type="string" cy:type="String"/>
    <att name="EM1_Formatted_name" value="AMINO SUGAR \nMETABOLIC \nPROCESS " type="string" cy:type="String"/>
    <att name="EM1_Name" value="AMINO SUGAR METABOLIC PROCESS" type="string" cy:type="String"/>
    <att name="EM1_GS_Source" value="none" type="string" cy:type="String"/>
    <att name="EM1_GS_Type" value="ENR" type="string" cy:type="String"/>
    <att name="EM1_Genes" type="list" cy:type="List" cy:elementType="String">
      <att name="EM1_Genes" value="&quot;FBGN0030999" type="string" cy:type="String"/>
      <att name="EM1_Genes" value="FBGN0038180" type="string" cy:type="String"/>
      <att name="EM1_Genes" value="FBGN0085249" type="string" cy:type="String"/>
      <att name="EM1_Genes" value="FBGN0034580" type="string" cy:type="String"/>
      <att name="EM1_Genes" value="FBGN0040601" type="string" cy:type="String"/>
      <att name="EM1_Genes" value="FBGN0085353" type="string" cy:type="String"/>
      <att name="EM1_Genes" value="FBGN0040687" type="string" cy:type="String"/>
      <att name="EM1_Genes" value="FBGN0034582" type="string" cy:type="String"/>
      <att name="EM1_Genes" value="FBGN0026415" type="string" cy:type="String"/>
      <att name="EM1_Genes" value="FBGN0036203&quot;" type="string" cy:type="String"/>
      <att name="EM1_Genes" value="FBGN0013763" type="string" cy:type="String"/>
    </att>
    <att name="EM1_pvalue_dataset1" type="real" cy:type="Double"/>
    <att name="EM1_Colouring_dataset1" type="real" cy:type="Double"/>
    <att name="EM1_ES_dataset1" type="real" cy:type="Double"/>
    <att name="EM1_NES_dataset1" type="real" cy:type="Double"/>
    <att name="EM1_fdr_qvalue_dataset1" type="real" cy:type="Double"/>
    <att name="EM1_fwer_qvalue_dataset1" type="real" cy:type="Double"/>
    <att name="EM1_gs_size_dataset1" type="integer" cy:type="Integer"/>
    <att name="EM1_pvalue_dataset2" value="2.32E-4" type="real" cy:type="Double"/>
    <att name="EM1_Colouring_dataset2" value="0.999768" type="real" cy:type="Double"/>
    <att name="EM1_ES_dataset2" type="real" cy:type="Double"/>
    <att name="EM1_NES_dataset2" type="real" cy:type="Double"/>
    <att name="EM1_fdr_qvalue_dataset2" value="0.036265682" type="real" cy:type="Double"/>
    <att name="EM1_fwer_qvalue_dataset2" type="real" cy:type="Double"/>
    <att name="EM1_gs_size_dataset2" value="11" type="integer" cy:type="Integer"/>
    <graphics x="-640.2540353115545" h="15.0" width="4.023706896551724" y="445.35514581222026" outline="#B2182B" type="ELLIPSE" z="0.0" w="15.0" fill="#BEBEBE">
      <att name="NODE_LABEL_WIDTH" value="200.0" type="string" cy:type="String"/>
      <att name="NODE_CUSTOMGRAPHICS_POSITION_5" value="C,C,c,0.00,0.00" type="string" cy:type="String"/>
      <att name="NODE_CUSTOMGRAPHICS_SIZE_2" value="15.0" type="string" cy:type="String"/>
      <att name="NODE_DEPTH" value="0.0" type="string" cy:type="String"/>
      <att name="NODE_CUSTOMGRAPHICS_POSITION_9" value="C,C,c,0.00,0.00" type="string" cy:type="String"/>
      <att name="NODE_CUSTOMGRAPHICS_5" value="org.cytoscape.ding.customgraphics.NullCustomGraphics,0,[ Remove Graphics ]," type="string" cy:type="String"/>
      <att name="COMPOUND_NODE_PADDING" value="10.0" type="string" cy:type="String"/>
      <att name="NODE_CUSTOMGRAPHICS_POSITION_2" value="C,C,c,0.00,0.00" type="string" cy:type="String"/>
      <att name="NODE_SELECTED" value="false" type="string" cy:type="String"/>
      <att name="NODE_CUSTOMGRAPHICS_SIZE_8" value="15.0" type="string" cy:type="String"/>
      <att name="NODE_CUSTOMGRAPHICS_POSITION_3" value="C,C,c,0.00,0.00" type="string" cy:type="String"/>
      <att name="NODE_CUSTOMGRAPHICS_SIZE_7" value="15.0" type="string" cy:type="String"/>
      <att name="NODE_CUSTOMGRAPHICS_2" value="org.cytoscape.ding.customgraphics.NullCustomGraphics,0,[ Remove Graphics ]," type="string" cy:type="String"/>
      <att name="NODE_CUSTOMGRAPHICS_POSITION_8" value="C,C,c,0.00,0.00" type="string" cy:type="String"/>
      <att name="NODE_VISIBLE" value="true" type="string" cy:type="String"/>
      <att name="NODE_BORDER_STROKE" value="SOLID" type="string" cy:type="String"/>
      <att name="NODE_CUSTOMGRAPHICS_SIZE_1" value="15.0" type="string" cy:type="String"/>
      <att name="NODE_CUSTOMGRAPHICS_SIZE_9" value="15.0" type="string" cy:type="String"/>
      <att name="NODE_CUSTOMGRAPHICS_POSITION_4" value="C,C,c,0.00,0.00" type="string" cy:type="String"/>
      <att name="NODE_LABEL_COLOR" value="#000000" type="string" cy:type="String"/>
      <att name="NODE_CUSTOMGRAPHICS_SIZE_3" value="15.0" type="string" cy:type="String"/>
      <att name="COMPOUND_NODE_SHAPE" value="ROUND_RECTANGLE" type="string" cy:type="String"/>
      <att name="NODE_CUSTOMGRAPHICS_4" value="org.cytoscape.ding.customgraphics.NullCustomGraphics,0,[ Remove Graphics ]," type="string" cy:type="String"/>
      <att name="NODE_TOOLTIP" value="" type="string" cy:type="String"/>
      <att name="NODE_CUSTOMGRAPHICS_SIZE_4" value="15.0" type="string" cy:type="String"/>
      <att name="NODE_LABEL_TRANSPARENCY" value="255" type="string" cy:type="String"/>
      <att name="NODE_SELECTED_PAINT" value="#FFFF00" type="string" cy:type="String"/>
      <att name="NODE_CUSTOMGRAPHICS_8" value="org.cytoscape.ding.customgraphics.NullCustomGraphics,0,[ Remove Graphics ]," type="string" cy:type="String"/>
      <att name="NODE_CUSTOMGRAPHICS_POSITION_7" value="C,C,c,0.00,0.00" type="string" cy:type="String"/>
      <att name="NODE_CUSTOMGRAPHICS_9" value="org.cytoscape.ding.customgraphics.NullCustomGraphics,0,[ Remove Graphics ]," type="string" cy:type="String"/>
      <att name="NODE_CUSTOMGRAPHICS_POSITION_1" value="C,C,c,0.00,0.00" type="string" cy:type="String"/>
      <att name="NODE_LABEL_FONT_SIZE" value="12" type="string" cy:type="String"/>
      <att name="NODE_CUSTOMGRAPHICS_1" value="org.cytoscape.ding.customgraphics.NullCustomGraphics,0,[ Remove Graphics ]," type="string" cy:type="String"/>
      <att name="NODE_LABEL_POSITION" value="C,C,c,0.00,0.00" type="string" cy:type="String"/>
      <att name="NODE_CUSTOMGRAPHICS_SIZE_6" value="15.0" type="string" cy:type="String"/>
      <att name="NODE_BORDER_TRANSPARENCY" value="255" type="string" cy:type="String"/>
      <att name="NODE_CUSTOMGRAPHICS_6" value="org.cytoscape.ding.customgraphics.NullCustomGraphics,0,[ Remove Graphics ]," type="string" cy:type="String"/>
      <att name="NODE_NESTED_NETWORK_IMAGE_VISIBLE" value="true" type="string" cy:type="String"/>
      <att name="NODE_CUSTOMGRAPHICS_3" value="org.cytoscape.ding.customgraphics.NullCustomGraphics,0,[ Remove Graphics ]," type="string" cy:type="String"/>
      <att name="NODE_CUSTOMGRAPHICS_7" value="org.cytoscape.ding.customgraphics.NullCustomGraphics,0,[ Remove Graphics ]," type="string" cy:type="String"/>
      <att name="NODE_CUSTOMGRAPHICS_POSITION_6" value="C,C,c,0.00,0.00" type="string" cy:type="String"/>
      <att name="NODE_LABEL" value="AMINO SUGAR METABOLIC PROCESS" type="string" cy:type="String"/>
      <att name="NODE_TRANSPARENCY" value="255" type="string" cy:type="String"/>
      <att name="NODE_LABEL_FONT_FACE" value="SansSerif.plain,plain,12" type="string" cy:type="String"/>
      <att name="NODE_CUSTOMGRAPHICS_SIZE_5" value="15.0" type="string" cy:type="String"/>
    </graphics>
  </node>
  <node id="125" label="CELL VOLUME HOMEOSTASIS">
    <att name="shared name" value="CELL VOLUME HOMEOSTASIS" type="string" cy:type="String"/>
    <att name="name" value="CELL VOLUME HOMEOSTASIS" type="string" cy:type="String"/>
    <att name="selected" value="0" type="boolean" cy:type="Boolean"/>
    <att name="EM1_GS_DESCR" value="GOTERM_BP_FAT" type="string" cy:type="String"/>
    <att name="EM1_Formatted_name" value="CELL VOLUME \nHOMEOSTASIS " type="string" cy:type="String"/>
    <att name="EM1_Name" value="CELL VOLUME HOMEOSTASIS" type="string" cy:type="String"/>
    <att name="EM1_GS_Source" value="none" type="string" cy:type="String"/>
    <att name="EM1_GS_Type" value="ENR" type="string" cy:type="String"/>
    <att name="EM1_Genes" type="list" cy:type="List" cy:elementType="String">
      <att name="EM1_Genes" value="FBGN0015872&quot;" type="string" cy:type="String"/>
      <att name="EM1_Genes" value="FBGN0033635" type="string" cy:type="String"/>
      <att name="EM1_Genes" value="&quot;FBGN0034885" type="string" cy:type="String"/>
    </att>
    <att name="EM1_pvalue_dataset1" type="real" cy:type="Double"/>
    <att name="EM1_Colouring_dataset1" type="real" cy:type="Double"/>
    <att name="EM1_ES_dataset1" type="real" cy:type="Double"/>
    <att name="EM1_NES_dataset1" type="real" cy:type="Double"/>
    <att name="EM1_fdr_qvalue_dataset1" type="real" cy:type="Double"/>
    <att name="EM1_fwer_qvalue_dataset1" type="real" cy:type="Double"/>
    <att name="EM1_gs_size_dataset1" type="integer" cy:type="Integer"/>
    <att name="EM1_pvalue_dataset2" value="0.011194466" type="real" cy:type="Double"/>
    <att name="EM1_Colouring_dataset2" value="0.988805534" type="real" cy:type="Double"/>
    <att name="EM1_ES_dataset2" type="real" cy:type="Double"/>
    <att name="EM1_NES_dataset2" type="real" cy:type="Double"/>
    <att name="EM1_fdr_qvalue_dataset2" value="0.375463335" type="real" cy:type="Double"/>
    <att name="EM1_fwer_qvalue_dataset2" type="real" cy:type="Double"/>
    <att name="EM1_gs_size_dataset2" value="3" type="integer" cy:type="Integer"/>
    <graphics x="-381.9599350094981" h="15.0" width="4.0" y="864.6098840912772" outline="#D6604D" type="ELLIPSE" z="0.0" w="15.0" fill="#BEBEBE">
      <att name="NODE_LABEL_WIDTH" value="200.0" type="string" cy:type="String"/>
      <att name="NODE_CUSTOMGRAPHICS_POSITION_5" value="C,C,c,0.00,0.00" type="string" cy:type="String"/>
      <att name="NODE_CUSTOMGRAPHICS_SIZE_2" value="15.0" type="string" cy:type="String"/>
      <att name="NODE_DEPTH" value="0.0" type="string" cy:type="String"/>
      <att name="NODE_CUSTOMGRAPHICS_POSITION_9" value="C,C,c,0.00,0.00" type="string" cy:type="String"/>
      <att name="NODE_CUSTOMGRAPHICS_5" value="org.cytoscape.ding.customgraphics.NullCustomGraphics,0,[ Remove Graphics ]," type="string" cy:type="String"/>
      <att name="COMPOUND_NODE_PADDING" value="10.0" type="string" cy:type="String"/>
      <att name="NODE_CUSTOMGRAPHICS_POSITION_2" value="C,C,c,0.00,0.00" type="string" cy:type="String"/>
      <att name="NODE_SELECTED" value="false" type="string" cy:type="String"/>
      <att name="NODE_CUSTOMGRAPHICS_SIZE_8" value="15.0" type="string" cy:type="String"/>
      <att name="NODE_CUSTOMGRAPHICS_POSITION_3" value="C,C,c,0.00,0.00" type="string" cy:type="String"/>
      <att name="NODE_CUSTOMGRAPHICS_SIZE_7" value="15.0" type="string" cy:type="String"/>
      <att name="NODE_CUSTOMGRAPHICS_2" value="org.cytoscape.ding.customgraphics.NullCustomGraphics,0,[ Remove Graphics ]," type="string" cy:type="String"/>
      <att name="NODE_CUSTOMGRAPHICS_POSITION_8" value="C,C,c,0.00,0.00" type="string" cy:type="String"/>
      <att name="NODE_VISIBLE" value="true" type="string" cy:type="String"/>
      <att name="NODE_BORDER_STROKE" value="SOLID" type="string" cy:type="String"/>
      <att name="NODE_CUSTOMGRAPHICS_SIZE_1" value="15.0" type="string" cy:type="String"/>
      <att name="NODE_CUSTOMGRAPHICS_SIZE_9" value="15.0" type="string" cy:type="String"/>
      <att name="NODE_CUSTOMGRAPHICS_POSITION_4" value="C,C,c,0.00,0.00" type="string" cy:type="String"/>
      <att name="NODE_LABEL_COLOR" value="#000000" type="string" cy:type="String"/>
      <att name="NODE_CUSTOMGRAPHICS_SIZE_3" value="15.0" type="string" cy:type="String"/>
      <att name="COMPOUND_NODE_SHAPE" value="ROUND_RECTANGLE" type="string" cy:type="String"/>
      <att name="NODE_CUSTOMGRAPHICS_4" value="org.cytoscape.ding.customgraphics.NullCustomGraphics,0,[ Remove Graphics ]," type="string" cy:type="String"/>
      <att name="NODE_TOOLTIP" value="" type="string" cy:type="String"/>
      <att name="NODE_CUSTOMGRAPHICS_SIZE_4" value="15.0" type="string" cy:type="String"/>
      <att name="NODE_LABEL_TRANSPARENCY" value="255" type="string" cy:type="String"/>
      <att name="NODE_SELECTED_PAINT" value="#FFFF00" type="string" cy:type="String"/>
      <att name="NODE_CUSTOMGRAPHICS_8" value="org.cytoscape.ding.customgraphics.NullCustomGraphics,0,[ Remove Graphics ]," type="string" cy:type="String"/>
      <att name="NODE_CUSTOMGRAPHICS_POSITION_7" value="C,C,c,0.00,0.00" type="string" cy:type="String"/>
      <att name="NODE_CUSTOMGRAPHICS_9" value="org.cytoscape.ding.customgraphics.NullCustomGraphics,0,[ Remove Graphics ]," type="string" cy:type="String"/>
      <att name="NODE_CUSTOMGRAPHICS_POSITION_1" value="C,C,c,0.00,0.00" type="string" cy:type="String"/>
      <att name="NODE_LABEL_FONT_SIZE" value="12" type="string" cy:type="String"/>
      <att name="NODE_CUSTOMGRAPHICS_1" value="org.cytoscape.ding.customgraphics.NullCustomGraphics,0,[ Remove Graphics ]," type="string" cy:type="String"/>
      <att name="NODE_LABEL_POSITION" value="C,C,c,0.00,0.00" type="string" cy:type="String"/>
      <att name="NODE_CUSTOMGRAPHICS_SIZE_6" value="15.0" type="string" cy:type="String"/>
      <att name="NODE_BORDER_TRANSPARENCY" value="255" type="string" cy:type="String"/>
      <att name="NODE_CUSTOMGRAPHICS_6" value="org.cytoscape.ding.customgraphics.NullCustomGraphics,0,[ Remove Graphics ]," type="string" cy:type="String"/>
      <att name="NODE_NESTED_NETWORK_IMAGE_VISIBLE" value="true" type="string" cy:type="String"/>
      <att name="NODE_CUSTOMGRAPHICS_3" value="org.cytoscape.ding.customgraphics.NullCustomGraphics,0,[ Remove Graphics ]," type="string" cy:type="String"/>
      <att name="NODE_CUSTOMGRAPHICS_7" value="org.cytoscape.ding.customgraphics.NullCustomGraphics,0,[ Remove Graphics ]," type="string" cy:type="String"/>
      <att name="NODE_CUSTOMGRAPHICS_POSITION_6" value="C,C,c,0.00,0.00" type="string" cy:type="String"/>
      <att name="NODE_LABEL" value="CELL VOLUME HOMEOSTASIS" type="string" cy:type="String"/>
      <att name="NODE_TRANSPARENCY" value="255" type="string" cy:type="String"/>
      <att name="NODE_LABEL_FONT_FACE" value="SansSerif.plain,plain,12" type="string" cy:type="String"/>
      <att name="NODE_CUSTOMGRAPHICS_SIZE_5" value="15.0" type="string" cy:type="String"/>
    </graphics>
  </node>
  <node id="124" label="LIPID LOCALIZATION">
    <att name="shared name" value="LIPID LOCALIZATION" type="string" cy:type="String"/>
    <att name="name" value="LIPID LOCALIZATION" type="string" cy:type="String"/>
    <att name="selected" value="0" type="boolean" cy:type="Boolean"/>
    <att name="EM1_GS_DESCR" value="GOTERM_BP_FAT" type="string" cy:type="String"/>
    <att name="EM1_Formatted_name" value="LIPID \nLOCALIZATION " type="string" cy:type="String"/>
    <att name="EM1_Name" value="LIPID LOCALIZATION" type="string" cy:type="String"/>
    <att name="EM1_GS_Source" value="none" type="string" cy:type="String"/>
    <att name="EM1_GS_Type" value="ENR" type="string" cy:type="String"/>
    <att name="EM1_Genes" type="list" cy:type="List" cy:elementType="String">
      <att name="EM1_Genes" value="FBGN0039801" type="string" cy:type="String"/>
      <att name="EM1_Genes" value="FBGN0039800" type="string" cy:type="String"/>
      <att name="EM1_Genes" value="&quot;FBGN0083956" type="string" cy:type="String"/>
      <att name="EM1_Genes" value="FBGN0087002" type="string" cy:type="String"/>
      <att name="EM1_Genes" value="FBGN0032136" type="string" cy:type="String"/>
      <att name="EM1_Genes" value="FBGN0015575" type="string" cy:type="String"/>
      <att name="EM1_Genes" value="FBGN0039114" type="string" cy:type="String"/>
      <att name="EM1_Genes" value="FBGN0265048" type="string" cy:type="String"/>
      <att name="EM1_Genes" value="FBGN0001257&quot;" type="string" cy:type="String"/>
    </att>
    <att name="EM1_pvalue_dataset1" type="real" cy:type="Double"/>
    <att name="EM1_Colouring_dataset1" type="real" cy:type="Double"/>
    <att name="EM1_ES_dataset1" type="real" cy:type="Double"/>
    <att name="EM1_NES_dataset1" type="real" cy:type="Double"/>
    <att name="EM1_fdr_qvalue_dataset1" type="real" cy:type="Double"/>
    <att name="EM1_fwer_qvalue_dataset1" type="real" cy:type="Double"/>
    <att name="EM1_gs_size_dataset1" type="integer" cy:type="Integer"/>
    <att name="EM1_pvalue_dataset2" value="3.59E-4" type="real" cy:type="Double"/>
    <att name="EM1_Colouring_dataset2" value="0.999641" type="real" cy:type="Double"/>
    <att name="EM1_ES_dataset2" type="real" cy:type="Double"/>
    <att name="EM1_NES_dataset2" type="real" cy:type="Double"/>
    <att name="EM1_fdr_qvalue_dataset2" value="0.046476335" type="real" cy:type="Double"/>
    <att name="EM1_fwer_qvalue_dataset2" type="real" cy:type="Double"/>
    <att name="EM1_gs_size_dataset2" value="9" type="integer" cy:type="Integer"/>
    <graphics x="-354.10176398556484" h="15.0" width="4.0" y="260.8834417130307" outline="#B2182B" type="ELLIPSE" z="0.0" w="15.0" fill="#BEBEBE">
      <att name="NODE_LABEL_WIDTH" value="200.0" type="string" cy:type="String"/>
      <att name="NODE_CUSTOMGRAPHICS_POSITION_5" value="C,C,c,0.00,0.00" type="string" cy:type="String"/>
      <att name="NODE_CUSTOMGRAPHICS_SIZE_2" value="15.0" type="string" cy:type="String"/>
      <att name="NODE_DEPTH" value="0.0" type="string" cy:type="String"/>
      <att name="NODE_CUSTOMGRAPHICS_POSITION_9" value="C,C,c,0.00,0.00" type="string" cy:type="String"/>
      <att name="NODE_CUSTOMGRAPHICS_5" value="org.cytoscape.ding.customgraphics.NullCustomGraphics,0,[ Remove Graphics ]," type="string" cy:type="String"/>
      <att name="COMPOUND_NODE_PADDING" value="10.0" type="string" cy:type="String"/>
      <att name="NODE_CUSTOMGRAPHICS_POSITION_2" value="C,C,c,0.00,0.00" type="string" cy:type="String"/>
      <att name="NODE_SELECTED" value="false" type="string" cy:type="String"/>
      <att name="NODE_CUSTOMGRAPHICS_SIZE_8" value="15.0" type="string" cy:type="String"/>
      <att name="NODE_CUSTOMGRAPHICS_POSITION_3" value="C,C,c,0.00,0.00" type="string" cy:type="String"/>
      <att name="NODE_CUSTOMGRAPHICS_SIZE_7" value="15.0" type="string" cy:type="String"/>
      <att name="NODE_CUSTOMGRAPHICS_2" value="org.cytoscape.ding.customgraphics.NullCustomGraphics,0,[ Remove Graphics ]," type="string" cy:type="String"/>
      <att name="NODE_CUSTOMGRAPHICS_POSITION_8" value="C,C,c,0.00,0.00" type="string" cy:type="String"/>
      <att name="NODE_VISIBLE" value="true" type="string" cy:type="String"/>
      <att name="NODE_BORDER_STROKE" value="SOLID" type="string" cy:type="String"/>
      <att name="NODE_CUSTOMGRAPHICS_SIZE_1" value="15.0" type="string" cy:type="String"/>
      <att name="NODE_CUSTOMGRAPHICS_SIZE_9" value="15.0" type="string" cy:type="String"/>
      <att name="NODE_CUSTOMGRAPHICS_POSITION_4" value="C,C,c,0.00,0.00" type="string" cy:type="String"/>
      <att name="NODE_LABEL_COLOR" value="#000000" type="string" cy:type="String"/>
      <att name="NODE_CUSTOMGRAPHICS_SIZE_3" value="15.0" type="string" cy:type="String"/>
      <att name="COMPOUND_NODE_SHAPE" value="ROUND_RECTANGLE" type="string" cy:type="String"/>
      <att name="NODE_CUSTOMGRAPHICS_4" value="org.cytoscape.ding.customgraphics.NullCustomGraphics,0,[ Remove Graphics ]," type="string" cy:type="String"/>
      <att name="NODE_TOOLTIP" value="" type="string" cy:type="String"/>
      <att name="NODE_CUSTOMGRAPHICS_SIZE_4" value="15.0" type="string" cy:type="String"/>
      <att name="NODE_LABEL_TRANSPARENCY" value="255" type="string" cy:type="String"/>
      <att name="NODE_SELECTED_PAINT" value="#FFFF00" type="string" cy:type="String"/>
      <att name="NODE_CUSTOMGRAPHICS_8" value="org.cytoscape.ding.customgraphics.NullCustomGraphics,0,[ Remove Graphics ]," type="string" cy:type="String"/>
      <att name="NODE_CUSTOMGRAPHICS_POSITION_7" value="C,C,c,0.00,0.00" type="string" cy:type="String"/>
      <att name="NODE_CUSTOMGRAPHICS_9" value="org.cytoscape.ding.customgraphics.NullCustomGraphics,0,[ Remove Graphics ]," type="string" cy:type="String"/>
      <att name="NODE_CUSTOMGRAPHICS_POSITION_1" value="C,C,c,0.00,0.00" type="string" cy:type="String"/>
      <att name="NODE_LABEL_FONT_SIZE" value="12" type="string" cy:type="String"/>
      <att name="NODE_CUSTOMGRAPHICS_1" value="org.cytoscape.ding.customgraphics.NullCustomGraphics,0,[ Remove Graphics ]," type="string" cy:type="String"/>
      <att name="NODE_LABEL_POSITION" value="C,C,c,0.00,0.00" type="string" cy:type="String"/>
      <att name="NODE_CUSTOMGRAPHICS_SIZE_6" value="15.0" type="string" cy:type="String"/>
      <att name="NODE_BORDER_TRANSPARENCY" value="255" type="string" cy:type="String"/>
      <att name="NODE_CUSTOMGRAPHICS_6" value="org.cytoscape.ding.customgraphics.NullCustomGraphics,0,[ Remove Graphics ]," type="string" cy:type="String"/>
      <att name="NODE_NESTED_NETWORK_IMAGE_VISIBLE" value="true" type="string" cy:type="String"/>
      <att name="NODE_CUSTOMGRAPHICS_3" value="org.cytoscape.ding.customgraphics.NullCustomGraphics,0,[ Remove Graphics ]," type="string" cy:type="String"/>
      <att name="NODE_CUSTOMGRAPHICS_7" value="org.cytoscape.ding.customgraphics.NullCustomGraphics,0,[ Remove Graphics ]," type="string" cy:type="String"/>
      <att name="NODE_CUSTOMGRAPHICS_POSITION_6" value="C,C,c,0.00,0.00" type="string" cy:type="String"/>
      <att name="NODE_LABEL" value="LIPID LOCALIZATION" type="string" cy:type="String"/>
      <att name="NODE_TRANSPARENCY" value="255" type="string" cy:type="String"/>
      <att name="NODE_LABEL_FONT_FACE" value="SansSerif.plain,plain,12" type="string" cy:type="String"/>
      <att name="NODE_CUSTOMGRAPHICS_SIZE_5" value="15.0" type="string" cy:type="String"/>
    </graphics>
  </node>
  <node id="123" label="WATER HOMEOSTASIS">
    <att name="shared name" value="WATER HOMEOSTASIS" type="string" cy:type="String"/>
    <att name="name" value="WATER HOMEOSTASIS" type="string" cy:type="String"/>
    <att name="selected" value="0" type="boolean" cy:type="Boolean"/>
    <att name="EM1_GS_DESCR" value="GOTERM_BP_FAT" type="string" cy:type="String"/>
    <att name="EM1_Formatted_name" value="WATER \nHOMEOSTASIS " type="string" cy:type="String"/>
    <att name="EM1_Name" value="WATER HOMEOSTASIS" type="string" cy:type="String"/>
    <att name="EM1_GS_Source" value="none" type="string" cy:type="String"/>
    <att name="EM1_GS_Type" value="ENR" type="string" cy:type="String"/>
    <att name="EM1_Genes" type="list" cy:type="List" cy:elementType="String">
      <att name="EM1_Genes" value="FBGN0011603&quot;" type="string" cy:type="String"/>
      <att name="EM1_Genes" value="FBGN0033635" type="string" cy:type="String"/>
      <att name="EM1_Genes" value="&quot;FBGN0034885" type="string" cy:type="String"/>
      <att name="EM1_Genes" value="FBGN0015872" type="string" cy:type="String"/>
    </att>
    <att name="EM1_pvalue_dataset1" type="real" cy:type="Double"/>
    <att name="EM1_Colouring_dataset1" type="real" cy:type="Double"/>
    <att name="EM1_ES_dataset1" type="real" cy:type="Double"/>
    <att name="EM1_NES_dataset1" type="real" cy:type="Double"/>
    <att name="EM1_fdr_qvalue_dataset1" type="real" cy:type="Double"/>
    <att name="EM1_fwer_qvalue_dataset1" type="real" cy:type="Double"/>
    <att name="EM1_gs_size_dataset1" type="integer" cy:type="Integer"/>
    <att name="EM1_pvalue_dataset2" value="9.15E-4" type="real" cy:type="Double"/>
    <att name="EM1_Colouring_dataset2" value="0.999085" type="real" cy:type="Double"/>
    <att name="EM1_ES_dataset2" type="real" cy:type="Double"/>
    <att name="EM1_NES_dataset2" type="real" cy:type="Double"/>
    <att name="EM1_fdr_qvalue_dataset2" value="0.082002046" type="real" cy:type="Double"/>
    <att name="EM1_fwer_qvalue_dataset2" type="real" cy:type="Double"/>
    <att name="EM1_gs_size_dataset2" value="4" type="integer" cy:type="Integer"/>
    <graphics x="-416.3374027173475" h="15.0" width="4.0" y="884.4577243264617" outline="#B2182B" type="ELLIPSE" z="0.0" w="15.0" fill="#BEBEBE">
      <att name="NODE_LABEL_WIDTH" value="200.0" type="string" cy:type="String"/>
      <att name="NODE_CUSTOMGRAPHICS_POSITION_5" value="C,C,c,0.00,0.00" type="string" cy:type="String"/>
      <att name="NODE_CUSTOMGRAPHICS_SIZE_2" value="15.0" type="string" cy:type="String"/>
      <att name="NODE_DEPTH" value="0.0" type="string" cy:type="String"/>
      <att name="NODE_CUSTOMGRAPHICS_POSITION_9" value="C,C,c,0.00,0.00" type="string" cy:type="String"/>
      <att name="NODE_CUSTOMGRAPHICS_5" value="org.cytoscape.ding.customgraphics.NullCustomGraphics,0,[ Remove Graphics ]," type="string" cy:type="String"/>
      <att name="COMPOUND_NODE_PADDING" value="10.0" type="string" cy:type="String"/>
      <att name="NODE_CUSTOMGRAPHICS_POSITION_2" value="C,C,c,0.00,0.00" type="string" cy:type="String"/>
      <att name="NODE_SELECTED" value="false" type="string" cy:type="String"/>
      <att name="NODE_CUSTOMGRAPHICS_SIZE_8" value="15.0" type="string" cy:type="String"/>
      <att name="NODE_CUSTOMGRAPHICS_POSITION_3" value="C,C,c,0.00,0.00" type="string" cy:type="String"/>
      <att name="NODE_CUSTOMGRAPHICS_SIZE_7" value="15.0" type="string" cy:type="String"/>
      <att name="NODE_CUSTOMGRAPHICS_2" value="org.cytoscape.ding.customgraphics.NullCustomGraphics,0,[ Remove Graphics ]," type="string" cy:type="String"/>
      <att name="NODE_CUSTOMGRAPHICS_POSITION_8" value="C,C,c,0.00,0.00" type="string" cy:type="String"/>
      <att name="NODE_VISIBLE" value="true" type="string" cy:type="String"/>
      <att name="NODE_BORDER_STROKE" value="SOLID" type="string" cy:type="String"/>
      <att name="NODE_CUSTOMGRAPHICS_SIZE_1" value="15.0" type="string" cy:type="String"/>
      <att name="NODE_CUSTOMGRAPHICS_SIZE_9" value="15.0" type="string" cy:type="String"/>
      <att name="NODE_CUSTOMGRAPHICS_POSITION_4" value="C,C,c,0.00,0.00" type="string" cy:type="String"/>
      <att name="NODE_LABEL_COLOR" value="#000000" type="string" cy:type="String"/>
      <att name="NODE_CUSTOMGRAPHICS_SIZE_3" value="15.0" type="string" cy:type="String"/>
      <att name="COMPOUND_NODE_SHAPE" value="ROUND_RECTANGLE" type="string" cy:type="String"/>
      <att name="NODE_CUSTOMGRAPHICS_4" value="org.cytoscape.ding.customgraphics.NullCustomGraphics,0,[ Remove Graphics ]," type="string" cy:type="String"/>
      <att name="NODE_TOOLTIP" value="" type="string" cy:type="String"/>
      <att name="NODE_CUSTOMGRAPHICS_SIZE_4" value="15.0" type="string" cy:type="String"/>
      <att name="NODE_LABEL_TRANSPARENCY" value="255" type="string" cy:type="String"/>
      <att name="NODE_SELECTED_PAINT" value="#FFFF00" type="string" cy:type="String"/>
      <att name="NODE_CUSTOMGRAPHICS_8" value="org.cytoscape.ding.customgraphics.NullCustomGraphics,0,[ Remove Graphics ]," type="string" cy:type="String"/>
      <att name="NODE_CUSTOMGRAPHICS_POSITION_7" value="C,C,c,0.00,0.00" type="string" cy:type="String"/>
      <att name="NODE_CUSTOMGRAPHICS_9" value="org.cytoscape.ding.customgraphics.NullCustomGraphics,0,[ Remove Graphics ]," type="string" cy:type="String"/>
      <att name="NODE_CUSTOMGRAPHICS_POSITION_1" value="C,C,c,0.00,0.00" type="string" cy:type="String"/>
      <att name="NODE_LABEL_FONT_SIZE" value="12" type="string" cy:type="String"/>
      <att name="NODE_CUSTOMGRAPHICS_1" value="org.cytoscape.ding.customgraphics.NullCustomGraphics,0,[ Remove Graphics ]," type="string" cy:type="String"/>
      <att name="NODE_LABEL_POSITION" value="C,C,c,0.00,0.00" type="string" cy:type="String"/>
      <att name="NODE_CUSTOMGRAPHICS_SIZE_6" value="15.0" type="string" cy:type="String"/>
      <att name="NODE_BORDER_TRANSPARENCY" value="255" type="string" cy:type="String"/>
      <att name="NODE_CUSTOMGRAPHICS_6" value="org.cytoscape.ding.customgraphics.NullCustomGraphics,0,[ Remove Graphics ]," type="string" cy:type="String"/>
      <att name="NODE_NESTED_NETWORK_IMAGE_VISIBLE" value="true" type="string" cy:type="String"/>
      <att name="NODE_CUSTOMGRAPHICS_3" value="org.cytoscape.ding.customgraphics.NullCustomGraphics,0,[ Remove Graphics ]," type="string" cy:type="String"/>
      <att name="NODE_CUSTOMGRAPHICS_7" value="org.cytoscape.ding.customgraphics.NullCustomGraphics,0,[ Remove Graphics ]," type="string" cy:type="String"/>
      <att name="NODE_CUSTOMGRAPHICS_POSITION_6" value="C,C,c,0.00,0.00" type="string" cy:type="String"/>
      <att name="NODE_LABEL" value="WATER HOMEOSTASIS" type="string" cy:type="String"/>
      <att name="NODE_TRANSPARENCY" value="255" type="string" cy:type="String"/>
      <att name="NODE_LABEL_FONT_FACE" value="SansSerif.plain,plain,12" type="string" cy:type="String"/>
      <att name="NODE_CUSTOMGRAPHICS_SIZE_5" value="15.0" type="string" cy:type="String"/>
    </graphics>
  </node>
  <node id="122" label="AMINOGLYCAN METABOLIC PROCESS">
    <att name="shared name" value="AMINOGLYCAN METABOLIC PROCESS" type="string" cy:type="String"/>
    <att name="name" value="AMINOGLYCAN METABOLIC PROCESS" type="string" cy:type="String"/>
    <att name="selected" value="0" type="boolean" cy:type="Boolean"/>
    <att name="EM1_GS_DESCR" value="GOTERM_BP_FAT" type="string" cy:type="String"/>
    <att name="EM1_Formatted_name" value="AMINOGLYCAN \nMETABOLIC \nPROCESS " type="string" cy:type="String"/>
    <att name="EM1_Name" value="AMINOGLYCAN METABOLIC PROCESS" type="string" cy:type="String"/>
    <att name="EM1_GS_Source" value="none" type="string" cy:type="String"/>
    <att name="EM1_GS_Type" value="ENR" type="string" cy:type="String"/>
    <att name="EM1_Genes" type="list" cy:type="List" cy:elementType="String">
      <att name="EM1_Genes" value="FBGN0038180" type="string" cy:type="String"/>
      <att name="EM1_Genes" value="FBGN0034580" type="string" cy:type="String"/>
      <att name="EM1_Genes" value="FBGN0034582" type="string" cy:type="String"/>
      <att name="EM1_Genes" value="FBGN0026415" type="string" cy:type="String"/>
      <att name="EM1_Genes" value="FBGN0013763" type="string" cy:type="String"/>
      <att name="EM1_Genes" value="FBGN0036169" type="string" cy:type="String"/>
      <att name="EM1_Genes" value="FBGN0043578" type="string" cy:type="String"/>
      <att name="EM1_Genes" value="&quot;FBGN0030999" type="string" cy:type="String"/>
      <att name="EM1_Genes" value="FBGN0085249" type="string" cy:type="String"/>
      <att name="EM1_Genes" value="FBGN0040601" type="string" cy:type="String"/>
      <att name="EM1_Genes" value="FBGN0085353" type="string" cy:type="String"/>
      <att name="EM1_Genes" value="FBGN0040687" type="string" cy:type="String"/>
      <att name="EM1_Genes" value="FBGN0036203&quot;" type="string" cy:type="String"/>
    </att>
    <att name="EM1_pvalue_dataset1" type="real" cy:type="Double"/>
    <att name="EM1_Colouring_dataset1" type="real" cy:type="Double"/>
    <att name="EM1_ES_dataset1" type="real" cy:type="Double"/>
    <att name="EM1_NES_dataset1" type="real" cy:type="Double"/>
    <att name="EM1_fdr_qvalue_dataset1" type="real" cy:type="Double"/>
    <att name="EM1_fwer_qvalue_dataset1" type="real" cy:type="Double"/>
    <att name="EM1_gs_size_dataset1" type="integer" cy:type="Integer"/>
    <att name="EM1_pvalue_dataset2" value="3.72E-5" type="real" cy:type="Double"/>
    <att name="EM1_Colouring_dataset2" value="0.9999628" type="real" cy:type="Double"/>
    <att name="EM1_ES_dataset2" type="real" cy:type="Double"/>
    <att name="EM1_NES_dataset2" type="real" cy:type="Double"/>
    <att name="EM1_fdr_qvalue_dataset2" value="0.014654055" type="real" cy:type="Double"/>
    <att name="EM1_fwer_qvalue_dataset2" type="real" cy:type="Double"/>
    <att name="EM1_gs_size_dataset2" value="13" type="integer" cy:type="Integer"/>
    <graphics x="-657.2336822448704" h="15.0" width="4.071120689655173" y="490.12679521086363" outline="#B2182B" type="ELLIPSE" z="0.0" w="15.0" fill="#BEBEBE">
      <att name="NODE_LABEL_WIDTH" value="200.0" type="string" cy:type="String"/>
      <att name="NODE_CUSTOMGRAPHICS_POSITION_5" value="C,C,c,0.00,0.00" type="string" cy:type="String"/>
      <att name="NODE_CUSTOMGRAPHICS_SIZE_2" value="15.0" type="string" cy:type="String"/>
      <att name="NODE_DEPTH" value="0.0" type="string" cy:type="String"/>
      <att name="NODE_CUSTOMGRAPHICS_POSITION_9" value="C,C,c,0.00,0.00" type="string" cy:type="String"/>
      <att name="NODE_CUSTOMGRAPHICS_5" value="org.cytoscape.ding.customgraphics.NullCustomGraphics,0,[ Remove Graphics ]," type="string" cy:type="String"/>
      <att name="COMPOUND_NODE_PADDING" value="10.0" type="string" cy:type="String"/>
      <att name="NODE_CUSTOMGRAPHICS_POSITION_2" value="C,C,c,0.00,0.00" type="string" cy:type="String"/>
      <att name="NODE_SELECTED" value="false" type="string" cy:type="String"/>
      <att name="NODE_CUSTOMGRAPHICS_SIZE_8" value="15.0" type="string" cy:type="String"/>
      <att name="NODE_CUSTOMGRAPHICS_POSITION_3" value="C,C,c,0.00,0.00" type="string" cy:type="String"/>
      <att name="NODE_CUSTOMGRAPHICS_SIZE_7" value="15.0" type="string" cy:type="String"/>
      <att name="NODE_CUSTOMGRAPHICS_2" value="org.cytoscape.ding.customgraphics.NullCustomGraphics,0,[ Remove Graphics ]," type="string" cy:type="String"/>
      <att name="NODE_CUSTOMGRAPHICS_POSITION_8" value="C,C,c,0.00,0.00" type="string" cy:type="String"/>
      <att name="NODE_VISIBLE" value="true" type="string" cy:type="String"/>
      <att name="NODE_BORDER_STROKE" value="SOLID" type="string" cy:type="String"/>
      <att name="NODE_CUSTOMGRAPHICS_SIZE_1" value="15.0" type="string" cy:type="String"/>
      <att name="NODE_CUSTOMGRAPHICS_SIZE_9" value="15.0" type="string" cy:type="String"/>
      <att name="NODE_CUSTOMGRAPHICS_POSITION_4" value="C,C,c,0.00,0.00" type="string" cy:type="String"/>
      <att name="NODE_LABEL_COLOR" value="#000000" type="string" cy:type="String"/>
      <att name="NODE_CUSTOMGRAPHICS_SIZE_3" value="15.0" type="string" cy:type="String"/>
      <att name="COMPOUND_NODE_SHAPE" value="ROUND_RECTANGLE" type="string" cy:type="String"/>
      <att name="NODE_CUSTOMGRAPHICS_4" value="org.cytoscape.ding.customgraphics.NullCustomGraphics,0,[ Remove Graphics ]," type="string" cy:type="String"/>
      <att name="NODE_TOOLTIP" value="" type="string" cy:type="String"/>
      <att name="NODE_CUSTOMGRAPHICS_SIZE_4" value="15.0" type="string" cy:type="String"/>
      <att name="NODE_LABEL_TRANSPARENCY" value="255" type="string" cy:type="String"/>
      <att name="NODE_SELECTED_PAINT" value="#FFFF00" type="string" cy:type="String"/>
      <att name="NODE_CUSTOMGRAPHICS_8" value="org.cytoscape.ding.customgraphics.NullCustomGraphics,0,[ Remove Graphics ]," type="string" cy:type="String"/>
      <att name="NODE_CUSTOMGRAPHICS_POSITION_7" value="C,C,c,0.00,0.00" type="string" cy:type="String"/>
      <att name="NODE_CUSTOMGRAPHICS_9" value="org.cytoscape.ding.customgraphics.NullCustomGraphics,0,[ Remove Graphics ]," type="string" cy:type="String"/>
      <att name="NODE_CUSTOMGRAPHICS_POSITION_1" value="C,C,c,0.00,0.00" type="string" cy:type="String"/>
      <att name="NODE_LABEL_FONT_SIZE" value="12" type="string" cy:type="String"/>
      <att name="NODE_CUSTOMGRAPHICS_1" value="org.cytoscape.ding.customgraphics.NullCustomGraphics,0,[ Remove Graphics ]," type="string" cy:type="String"/>
      <att name="NODE_LABEL_POSITION" value="C,C,c,0.00,0.00" type="string" cy:type="String"/>
      <att name="NODE_CUSTOMGRAPHICS_SIZE_6" value="15.0" type="string" cy:type="String"/>
      <att name="NODE_BORDER_TRANSPARENCY" value="255" type="string" cy:type="String"/>
      <att name="NODE_CUSTOMGRAPHICS_6" value="org.cytoscape.ding.customgraphics.NullCustomGraphics,0,[ Remove Graphics ]," type="string" cy:type="String"/>
      <att name="NODE_NESTED_NETWORK_IMAGE_VISIBLE" value="true" type="string" cy:type="String"/>
      <att name="NODE_CUSTOMGRAPHICS_3" value="org.cytoscape.ding.customgraphics.NullCustomGraphics,0,[ Remove Graphics ]," type="string" cy:type="String"/>
      <att name="NODE_CUSTOMGRAPHICS_7" value="org.cytoscape.ding.customgraphics.NullCustomGraphics,0,[ Remove Graphics ]," type="string" cy:type="String"/>
      <att name="NODE_CUSTOMGRAPHICS_POSITION_6" value="C,C,c,0.00,0.00" type="string" cy:type="String"/>
      <att name="NODE_LABEL" value="AMINOGLYCAN METABOLIC PROCESS" type="string" cy:type="String"/>
      <att name="NODE_TRANSPARENCY" value="255" type="string" cy:type="String"/>
      <att name="NODE_LABEL_FONT_FACE" value="SansSerif.plain,plain,12" type="string" cy:type="String"/>
      <att name="NODE_CUSTOMGRAPHICS_SIZE_5" value="15.0" type="string" cy:type="String"/>
    </graphics>
  </node>
  <node id="121" label="SLEEP">
    <att name="shared name" value="SLEEP" type="string" cy:type="String"/>
    <att name="name" value="SLEEP" type="string" cy:type="String"/>
    <att name="selected" value="0" type="boolean" cy:type="Boolean"/>
    <att name="EM1_GS_DESCR" value="GOTERM_BP_FAT" type="string" cy:type="String"/>
    <att name="EM1_Formatted_name" value="SLEEP\n" type="string" cy:type="String"/>
    <att name="EM1_Name" value="SLEEP" type="string" cy:type="String"/>
    <att name="EM1_GS_Source" value="none" type="string" cy:type="String"/>
    <att name="EM1_GS_Type" value="ENR" type="string" cy:type="String"/>
    <att name="EM1_Genes" type="list" cy:type="List" cy:elementType="String">
      <att name="EM1_Genes" value="FBGN0043364" type="string" cy:type="String"/>
      <att name="EM1_Genes" value="FBGN0023129" type="string" cy:type="String"/>
      <att name="EM1_Genes" value="&quot;FBGN0019643" type="string" cy:type="String"/>
      <att name="EM1_Genes" value="FBGN0040732" type="string" cy:type="String"/>
      <att name="EM1_Genes" value="FBGN0036046" type="string" cy:type="String"/>
      <att name="EM1_Genes" value="FBGN0027348" type="string" cy:type="String"/>
      <att name="EM1_Genes" value="FBGN0044048&quot;" type="string" cy:type="String"/>
      <att name="EM1_Genes" value="FBGN0035985" type="string" cy:type="String"/>
    </att>
    <att name="EM1_pvalue_dataset1" value="0.478321992" type="real" cy:type="Double"/>
    <att name="EM1_Colouring_dataset1" value="0.5216780080000001" type="real" cy:type="Double"/>
    <att name="EM1_ES_dataset1" type="real" cy:type="Double"/>
    <att name="EM1_NES_dataset1" type="real" cy:type="Double"/>
    <att name="EM1_fdr_qvalue_dataset1" value="0.968693882" type="real" cy:type="Double"/>
    <att name="EM1_fwer_qvalue_dataset1" type="real" cy:type="Double"/>
    <att name="EM1_gs_size_dataset1" value="4" type="integer" cy:type="Integer"/>
    <att name="EM1_pvalue_dataset2" value="0.013438439" type="real" cy:type="Double"/>
    <att name="EM1_Colouring_dataset2" value="0.986561561" type="real" cy:type="Double"/>
    <att name="EM1_ES_dataset2" type="real" cy:type="Double"/>
    <att name="EM1_NES_dataset2" type="real" cy:type="Double"/>
    <att name="EM1_fdr_qvalue_dataset2" value="0.393447582" type="real" cy:type="Double"/>
    <att name="EM1_fwer_qvalue_dataset2" type="real" cy:type="Double"/>
    <att name="EM1_gs_size_dataset2" value="8" type="integer" cy:type="Integer"/>
    <graphics x="422.6832458376698" h="20.0" width="4.0" y="834.8381237385005" outline="#D6604D" type="ELLIPSE" z="0.0" w="20.0" fill="#F7F7F7">
      <att name="NODE_LABEL_WIDTH" value="200.0" type="string" cy:type="String"/>
      <att name="NODE_CUSTOMGRAPHICS_POSITION_5" value="C,C,c,0.00,0.00" type="string" cy:type="String"/>
      <att name="NODE_CUSTOMGRAPHICS_SIZE_2" value="20.0" type="string" cy:type="String"/>
      <att name="NODE_DEPTH" value="0.0" type="string" cy:type="String"/>
      <att name="NODE_CUSTOMGRAPHICS_POSITION_9" value="C,C,c,0.00,0.00" type="string" cy:type="String"/>
      <att name="NODE_CUSTOMGRAPHICS_5" value="org.cytoscape.ding.customgraphics.NullCustomGraphics,0,[ Remove Graphics ]," type="string" cy:type="String"/>
      <att name="COMPOUND_NODE_PADDING" value="10.0" type="string" cy:type="String"/>
      <att name="NODE_CUSTOMGRAPHICS_POSITION_2" value="C,C,c,0.00,0.00" type="string" cy:type="String"/>
      <att name="NODE_SELECTED" value="false" type="string" cy:type="String"/>
      <att name="NODE_CUSTOMGRAPHICS_SIZE_8" value="20.0" type="string" cy:type="String"/>
      <att name="NODE_CUSTOMGRAPHICS_POSITION_3" value="C,C,c,0.00,0.00" type="string" cy:type="String"/>
      <att name="NODE_CUSTOMGRAPHICS_SIZE_7" value="20.0" type="string" cy:type="String"/>
      <att name="NODE_CUSTOMGRAPHICS_2" value="org.cytoscape.ding.customgraphics.NullCustomGraphics,0,[ Remove Graphics ]," type="string" cy:type="String"/>
      <att name="NODE_CUSTOMGRAPHICS_POSITION_8" value="C,C,c,0.00,0.00" type="string" cy:type="String"/>
      <att name="NODE_VISIBLE" value="true" type="string" cy:type="String"/>
      <att name="NODE_BORDER_STROKE" value="SOLID" type="string" cy:type="String"/>
      <att name="NODE_CUSTOMGRAPHICS_SIZE_1" value="20.0" type="string" cy:type="String"/>
      <att name="NODE_CUSTOMGRAPHICS_SIZE_9" value="20.0" type="string" cy:type="String"/>
      <att name="NODE_CUSTOMGRAPHICS_POSITION_4" value="C,C,c,0.00,0.00" type="string" cy:type="String"/>
      <att name="NODE_LABEL_COLOR" value="#000000" type="string" cy:type="String"/>
      <att name="NODE_CUSTOMGRAPHICS_SIZE_3" value="20.0" type="string" cy:type="String"/>
      <att name="COMPOUND_NODE_SHAPE" value="ROUND_RECTANGLE" type="string" cy:type="String"/>
      <att name="NODE_CUSTOMGRAPHICS_4" value="org.cytoscape.ding.customgraphics.NullCustomGraphics,0,[ Remove Graphics ]," type="string" cy:type="String"/>
      <att name="NODE_TOOLTIP" value="" type="string" cy:type="String"/>
      <att name="NODE_CUSTOMGRAPHICS_SIZE_4" value="20.0" type="string" cy:type="String"/>
      <att name="NODE_LABEL_TRANSPARENCY" value="255" type="string" cy:type="String"/>
      <att name="NODE_SELECTED_PAINT" value="#FFFF00" type="string" cy:type="String"/>
      <att name="NODE_CUSTOMGRAPHICS_8" value="org.cytoscape.ding.customgraphics.NullCustomGraphics,0,[ Remove Graphics ]," type="string" cy:type="String"/>
      <att name="NODE_CUSTOMGRAPHICS_POSITION_7" value="C,C,c,0.00,0.00" type="string" cy:type="String"/>
      <att name="NODE_CUSTOMGRAPHICS_9" value="org.cytoscape.ding.customgraphics.NullCustomGraphics,0,[ Remove Graphics ]," type="string" cy:type="String"/>
      <att name="NODE_CUSTOMGRAPHICS_POSITION_1" value="C,C,c,0.00,0.00" type="string" cy:type="String"/>
      <att name="NODE_LABEL_FONT_SIZE" value="12" type="string" cy:type="String"/>
      <att name="NODE_CUSTOMGRAPHICS_1" value="org.cytoscape.ding.customgraphics.NullCustomGraphics,0,[ Remove Graphics ]," type="string" cy:type="String"/>
      <att name="NODE_LABEL_POSITION" value="C,C,c,0.00,0.00" type="string" cy:type="String"/>
      <att name="NODE_CUSTOMGRAPHICS_SIZE_6" value="20.0" type="string" cy:type="String"/>
      <att name="NODE_BORDER_TRANSPARENCY" value="255" type="string" cy:type="String"/>
      <att name="NODE_CUSTOMGRAPHICS_6" value="org.cytoscape.ding.customgraphics.NullCustomGraphics,0,[ Remove Graphics ]," type="string" cy:type="String"/>
      <att name="NODE_NESTED_NETWORK_IMAGE_VISIBLE" value="true" type="string" cy:type="String"/>
      <att name="NODE_CUSTOMGRAPHICS_3" value="org.cytoscape.ding.customgraphics.NullCustomGraphics,0,[ Remove Graphics ]," type="string" cy:type="String"/>
      <att name="NODE_CUSTOMGRAPHICS_7" value="org.cytoscape.ding.customgraphics.NullCustomGraphics,0,[ Remove Graphics ]," type="string" cy:type="String"/>
      <att name="NODE_CUSTOMGRAPHICS_POSITION_6" value="C,C,c,0.00,0.00" type="string" cy:type="String"/>
      <att name="NODE_LABEL" value="SLEEP" type="string" cy:type="String"/>
      <att name="NODE_TRANSPARENCY" value="255" type="string" cy:type="String"/>
      <att name="NODE_LABEL_FONT_FACE" value="SansSerif.plain,plain,12" type="string" cy:type="String"/>
      <att name="NODE_CUSTOMGRAPHICS_SIZE_5" value="20.0" type="string" cy:type="String"/>
    </graphics>
  </node>
  <node id="120" label="REGULATION OF BODY FLUID LEVELS">
    <att name="shared name" value="REGULATION OF BODY FLUID LEVELS" type="string" cy:type="String"/>
    <att name="name" value="REGULATION OF BODY FLUID LEVELS" type="string" cy:type="String"/>
    <att name="selected" value="0" type="boolean" cy:type="Boolean"/>
    <att name="EM1_GS_DESCR" value="GOTERM_BP_FAT" type="string" cy:type="String"/>
    <att name="EM1_Formatted_name" value="REGULATION OF \nBODY FLUID LEVELS " type="string" cy:type="String"/>
    <att name="EM1_Name" value="REGULATION OF BODY FLUID LEVELS" type="string" cy:type="String"/>
    <att name="EM1_GS_Source" value="none" type="string" cy:type="String"/>
    <att name="EM1_GS_Type" value="ENR" type="string" cy:type="String"/>
    <att name="EM1_Genes" type="list" cy:type="List" cy:elementType="String">
      <att name="EM1_Genes" value="&quot;FBGN0031975" type="string" cy:type="String"/>
      <att name="EM1_Genes" value="FBGN0011603&quot;" type="string" cy:type="String"/>
      <att name="EM1_Genes" value="FBGN0039798" type="string" cy:type="String"/>
      <att name="EM1_Genes" value="FBGN0039801" type="string" cy:type="String"/>
      <att name="EM1_Genes" value="FBGN0039800" type="string" cy:type="String"/>
    </att>
    <att name="EM1_pvalue_dataset1" value="0.3163243" type="real" cy:type="Double"/>
    <att name="EM1_Colouring_dataset1" value="0.6836757" type="real" cy:type="Double"/>
    <att name="EM1_ES_dataset1" type="real" cy:type="Double"/>
    <att name="EM1_NES_dataset1" type="real" cy:type="Double"/>
    <att name="EM1_fdr_qvalue_dataset1" value="0.936001817" type="real" cy:type="Double"/>
    <att name="EM1_fwer_qvalue_dataset1" type="real" cy:type="Double"/>
    <att name="EM1_gs_size_dataset1" value="2" type="integer" cy:type="Integer"/>
    <att name="EM1_pvalue_dataset2" value="4.32E-4" type="real" cy:type="Double"/>
    <att name="EM1_Colouring_dataset2" value="0.999568" type="real" cy:type="Double"/>
    <att name="EM1_ES_dataset2" type="real" cy:type="Double"/>
    <att name="EM1_NES_dataset2" type="real" cy:type="Double"/>
    <att name="EM1_fdr_qvalue_dataset2" value="0.0514365" type="real" cy:type="Double"/>
    <att name="EM1_fwer_qvalue_dataset2" type="real" cy:type="Double"/>
    <att name="EM1_gs_size_dataset2" value="5" type="integer" cy:type="Integer"/>
    <graphics x="-265.7546365231001" h="20.0" width="4.0" y="537.6609573323591" outline="#B2182B" type="ELLIPSE" z="0.0" w="20.0" fill="#F7F7F7">
      <att name="NODE_LABEL_WIDTH" value="200.0" type="string" cy:type="String"/>
      <att name="NODE_CUSTOMGRAPHICS_POSITION_5" value="C,C,c,0.00,0.00" type="string" cy:type="String"/>
      <att name="NODE_CUSTOMGRAPHICS_SIZE_2" value="20.0" type="string" cy:type="String"/>
      <att name="NODE_DEPTH" value="0.0" type="string" cy:type="String"/>
      <att name="NODE_CUSTOMGRAPHICS_POSITION_9" value="C,C,c,0.00,0.00" type="string" cy:type="String"/>
      <att name="NODE_CUSTOMGRAPHICS_5" value="org.cytoscape.ding.customgraphics.NullCustomGraphics,0,[ Remove Graphics ]," type="string" cy:type="String"/>
      <att name="COMPOUND_NODE_PADDING" value="10.0" type="string" cy:type="String"/>
      <att name="NODE_CUSTOMGRAPHICS_POSITION_2" value="C,C,c,0.00,0.00" type="string" cy:type="String"/>
      <att name="NODE_SELECTED" value="false" type="string" cy:type="String"/>
      <att name="NODE_CUSTOMGRAPHICS_SIZE_8" value="20.0" type="string" cy:type="String"/>
      <att name="NODE_CUSTOMGRAPHICS_POSITION_3" value="C,C,c,0.00,0.00" type="string" cy:type="String"/>
      <att name="NODE_CUSTOMGRAPHICS_SIZE_7" value="20.0" type="string" cy:type="String"/>
      <att name="NODE_CUSTOMGRAPHICS_2" value="org.cytoscape.ding.customgraphics.NullCustomGraphics,0,[ Remove Graphics ]," type="string" cy:type="String"/>
      <att name="NODE_CUSTOMGRAPHICS_POSITION_8" value="C,C,c,0.00,0.00" type="string" cy:type="String"/>
      <att name="NODE_VISIBLE" value="true" type="string" cy:type="String"/>
      <att name="NODE_BORDER_STROKE" value="SOLID" type="string" cy:type="String"/>
      <att name="NODE_CUSTOMGRAPHICS_SIZE_1" value="20.0" type="string" cy:type="String"/>
      <att name="NODE_CUSTOMGRAPHICS_SIZE_9" value="20.0" type="string" cy:type="String"/>
      <att name="NODE_CUSTOMGRAPHICS_POSITION_4" value="C,C,c,0.00,0.00" type="string" cy:type="String"/>
      <att name="NODE_LABEL_COLOR" value="#000000" type="string" cy:type="String"/>
      <att name="NODE_CUSTOMGRAPHICS_SIZE_3" value="20.0" type="string" cy:type="String"/>
      <att name="COMPOUND_NODE_SHAPE" value="ROUND_RECTANGLE" type="string" cy:type="String"/>
      <att name="NODE_CUSTOMGRAPHICS_4" value="org.cytoscape.ding.customgraphics.NullCustomGraphics,0,[ Remove Graphics ]," type="string" cy:type="String"/>
      <att name="NODE_TOOLTIP" value="" type="string" cy:type="String"/>
      <att name="NODE_CUSTOMGRAPHICS_SIZE_4" value="20.0" type="string" cy:type="String"/>
      <att name="NODE_LABEL_TRANSPARENCY" value="255" type="string" cy:type="String"/>
      <att name="NODE_SELECTED_PAINT" value="#FFFF00" type="string" cy:type="String"/>
      <att name="NODE_CUSTOMGRAPHICS_8" value="org.cytoscape.ding.customgraphics.NullCustomGraphics,0,[ Remove Graphics ]," type="string" cy:type="String"/>
      <att name="NODE_CUSTOMGRAPHICS_POSITION_7" value="C,C,c,0.00,0.00" type="string" cy:type="String"/>
      <att name="NODE_CUSTOMGRAPHICS_9" value="org.cytoscape.ding.customgraphics.NullCustomGraphics,0,[ Remove Graphics ]," type="string" cy:type="String"/>
      <att name="NODE_CUSTOMGRAPHICS_POSITION_1" value="C,C,c,0.00,0.00" type="string" cy:type="String"/>
      <att name="NODE_LABEL_FONT_SIZE" value="12" type="string" cy:type="String"/>
      <att name="NODE_CUSTOMGRAPHICS_1" value="org.cytoscape.ding.customgraphics.NullCustomGraphics,0,[ Remove Graphics ]," type="string" cy:type="String"/>
      <att name="NODE_LABEL_POSITION" value="C,C,c,0.00,0.00" type="string" cy:type="String"/>
      <att name="NODE_CUSTOMGRAPHICS_SIZE_6" value="20.0" type="string" cy:type="String"/>
      <att name="NODE_BORDER_TRANSPARENCY" value="255" type="string" cy:type="String"/>
      <att name="NODE_CUSTOMGRAPHICS_6" value="org.cytoscape.ding.customgraphics.NullCustomGraphics,0,[ Remove Graphics ]," type="string" cy:type="String"/>
      <att name="NODE_NESTED_NETWORK_IMAGE_VISIBLE" value="true" type="string" cy:type="String"/>
      <att name="NODE_CUSTOMGRAPHICS_3" value="org.cytoscape.ding.customgraphics.NullCustomGraphics,0,[ Remove Graphics ]," type="string" cy:type="String"/>
      <att name="NODE_CUSTOMGRAPHICS_7" value="org.cytoscape.ding.customgraphics.NullCustomGraphics,0,[ Remove Graphics ]," type="string" cy:type="String"/>
      <att name="NODE_CUSTOMGRAPHICS_POSITION_6" value="C,C,c,0.00,0.00" type="string" cy:type="String"/>
      <att name="NODE_LABEL" value="REGULATION OF BODY FLUID LEVELS" type="string" cy:type="String"/>
      <att name="NODE_TRANSPARENCY" value="255" type="string" cy:type="String"/>
      <att name="NODE_LABEL_FONT_FACE" value="SansSerif.plain,plain,12" type="string" cy:type="String"/>
      <att name="NODE_CUSTOMGRAPHICS_SIZE_5" value="20.0" type="string" cy:type="String"/>
    </graphics>
  </node>
  <node id="119" label="NEURON CELL-CELL ADHESION">
    <att name="shared name" value="NEURON CELL-CELL ADHESION" type="string" cy:type="String"/>
    <att name="name" value="NEURON CELL-CELL ADHESION" type="string" cy:type="String"/>
    <att name="selected" value="0" type="boolean" cy:type="Boolean"/>
    <att name="EM1_GS_DESCR" value="GOTERM_BP_FAT" type="string" cy:type="String"/>
    <att name="EM1_Formatted_name" value="NEURON CELL-CELL \nADHESION " type="string" cy:type="String"/>
    <att name="EM1_Name" value="NEURON CELL-CELL ADHESION" type="string" cy:type="String"/>
    <att name="EM1_GS_Source" value="none" type="string" cy:type="String"/>
    <att name="EM1_GS_Type" value="ENR" type="string" cy:type="String"/>
    <att name="EM1_Genes" type="list" cy:type="List" cy:elementType="String">
      <att name="EM1_Genes" value="FBGN0001114" type="string" cy:type="String"/>
      <att name="EM1_Genes" value="&quot;FBGN0015575" type="string" cy:type="String"/>
      <att name="EM1_Genes" value="FBGN0015568" type="string" cy:type="String"/>
      <att name="EM1_Genes" value="FBGN0027584" type="string" cy:type="String"/>
      <att name="EM1_Genes" value="FBGN0001987&quot;" type="string" cy:type="String"/>
    </att>
    <att name="EM1_pvalue_dataset1" type="real" cy:type="Double"/>
    <att name="EM1_Colouring_dataset1" type="real" cy:type="Double"/>
    <att name="EM1_ES_dataset1" type="real" cy:type="Double"/>
    <att name="EM1_NES_dataset1" type="real" cy:type="Double"/>
    <att name="EM1_fdr_qvalue_dataset1" type="real" cy:type="Double"/>
    <att name="EM1_fwer_qvalue_dataset1" type="real" cy:type="Double"/>
    <att name="EM1_gs_size_dataset1" type="integer" cy:type="Integer"/>
    <att name="EM1_pvalue_dataset2" value="0.002697124" type="real" cy:type="Double"/>
    <att name="EM1_Colouring_dataset2" value="0.997302876" type="real" cy:type="Double"/>
    <att name="EM1_ES_dataset2" type="real" cy:type="Double"/>
    <att name="EM1_NES_dataset2" type="real" cy:type="Double"/>
    <att name="EM1_fdr_qvalue_dataset2" value="0.152155873" type="real" cy:type="Double"/>
    <att name="EM1_fwer_qvalue_dataset2" type="real" cy:type="Double"/>
    <att name="EM1_gs_size_dataset2" value="5" type="integer" cy:type="Integer"/>
    <graphics x="-113.80703599161563" h="15.0" width="4.0" y="419.53917080449185" outline="#B2182B" type="ELLIPSE" z="0.0" w="15.0" fill="#BEBEBE">
      <att name="NODE_LABEL_WIDTH" value="200.0" type="string" cy:type="String"/>
      <att name="NODE_CUSTOMGRAPHICS_POSITION_5" value="C,C,c,0.00,0.00" type="string" cy:type="String"/>
      <att name="NODE_CUSTOMGRAPHICS_SIZE_2" value="15.0" type="string" cy:type="String"/>
      <att name="NODE_DEPTH" value="0.0" type="string" cy:type="String"/>
      <att name="NODE_CUSTOMGRAPHICS_POSITION_9" value="C,C,c,0.00,0.00" type="string" cy:type="String"/>
      <att name="NODE_CUSTOMGRAPHICS_5" value="org.cytoscape.ding.customgraphics.NullCustomGraphics,0,[ Remove Graphics ]," type="string" cy:type="String"/>
      <att name="COMPOUND_NODE_PADDING" value="10.0" type="string" cy:type="String"/>
      <att name="NODE_CUSTOMGRAPHICS_POSITION_2" value="C,C,c,0.00,0.00" type="string" cy:type="String"/>
      <att name="NODE_SELECTED" value="false" type="string" cy:type="String"/>
      <att name="NODE_CUSTOMGRAPHICS_SIZE_8" value="15.0" type="string" cy:type="String"/>
      <att name="NODE_CUSTOMGRAPHICS_POSITION_3" value="C,C,c,0.00,0.00" type="string" cy:type="String"/>
      <att name="NODE_CUSTOMGRAPHICS_SIZE_7" value="15.0" type="string" cy:type="String"/>
      <att name="NODE_CUSTOMGRAPHICS_2" value="org.cytoscape.ding.customgraphics.NullCustomGraphics,0,[ Remove Graphics ]," type="string" cy:type="String"/>
      <att name="NODE_CUSTOMGRAPHICS_POSITION_8" value="C,C,c,0.00,0.00" type="string" cy:type="String"/>
      <att name="NODE_VISIBLE" value="true" type="string" cy:type="String"/>
      <att name="NODE_BORDER_STROKE" value="SOLID" type="string" cy:type="String"/>
      <att name="NODE_CUSTOMGRAPHICS_SIZE_1" value="15.0" type="string" cy:type="String"/>
      <att name="NODE_CUSTOMGRAPHICS_SIZE_9" value="15.0" type="string" cy:type="String"/>
      <att name="NODE_CUSTOMGRAPHICS_POSITION_4" value="C,C,c,0.00,0.00" type="string" cy:type="String"/>
      <att name="NODE_LABEL_COLOR" value="#000000" type="string" cy:type="String"/>
      <att name="NODE_CUSTOMGRAPHICS_SIZE_3" value="15.0" type="string" cy:type="String"/>
      <att name="COMPOUND_NODE_SHAPE" value="ROUND_RECTANGLE" type="string" cy:type="String"/>
      <att name="NODE_CUSTOMGRAPHICS_4" value="org.cytoscape.ding.customgraphics.NullCustomGraphics,0,[ Remove Graphics ]," type="string" cy:type="String"/>
      <att name="NODE_TOOLTIP" value="" type="string" cy:type="String"/>
      <att name="NODE_CUSTOMGRAPHICS_SIZE_4" value="15.0" type="string" cy:type="String"/>
      <att name="NODE_LABEL_TRANSPARENCY" value="255" type="string" cy:type="String"/>
      <att name="NODE_SELECTED_PAINT" value="#FFFF00" type="string" cy:type="String"/>
      <att name="NODE_CUSTOMGRAPHICS_8" value="org.cytoscape.ding.customgraphics.NullCustomGraphics,0,[ Remove Graphics ]," type="string" cy:type="String"/>
      <att name="NODE_CUSTOMGRAPHICS_POSITION_7" value="C,C,c,0.00,0.00" type="string" cy:type="String"/>
      <att name="NODE_CUSTOMGRAPHICS_9" value="org.cytoscape.ding.customgraphics.NullCustomGraphics,0,[ Remove Graphics ]," type="string" cy:type="String"/>
      <att name="NODE_CUSTOMGRAPHICS_POSITION_1" value="C,C,c,0.00,0.00" type="string" cy:type="String"/>
      <att name="NODE_LABEL_FONT_SIZE" value="12" type="string" cy:type="String"/>
      <att name="NODE_CUSTOMGRAPHICS_1" value="org.cytoscape.ding.customgraphics.NullCustomGraphics,0,[ Remove Graphics ]," type="string" cy:type="String"/>
      <att name="NODE_LABEL_POSITION" value="C,C,c,0.00,0.00" type="string" cy:type="String"/>
      <att name="NODE_CUSTOMGRAPHICS_SIZE_6" value="15.0" type="string" cy:type="String"/>
      <att name="NODE_BORDER_TRANSPARENCY" value="255" type="string" cy:type="String"/>
      <att name="NODE_CUSTOMGRAPHICS_6" value="org.cytoscape.ding.customgraphics.NullCustomGraphics,0,[ Remove Graphics ]," type="string" cy:type="String"/>
      <att name="NODE_NESTED_NETWORK_IMAGE_VISIBLE" value="true" type="string" cy:type="String"/>
      <att name="NODE_CUSTOMGRAPHICS_3" value="org.cytoscape.ding.customgraphics.NullCustomGraphics,0,[ Remove Graphics ]," type="string" cy:type="String"/>
      <att name="NODE_CUSTOMGRAPHICS_7" value="org.cytoscape.ding.customgraphics.NullCustomGraphics,0,[ Remove Graphics ]," type="string" cy:type="String"/>
      <att name="NODE_CUSTOMGRAPHICS_POSITION_6" value="C,C,c,0.00,0.00" type="string" cy:type="String"/>
      <att name="NODE_LABEL" value="NEURON CELL-CELL ADHESION" type="string" cy:type="String"/>
      <att name="NODE_TRANSPARENCY" value="255" type="string" cy:type="String"/>
      <att name="NODE_LABEL_FONT_FACE" value="SansSerif.plain,plain,12" type="string" cy:type="String"/>
      <att name="NODE_CUSTOMGRAPHICS_SIZE_5" value="15.0" type="string" cy:type="String"/>
    </graphics>
  </node>
  <node id="118" label="CYTOSKELETON ORGANIZATION">
    <att name="shared name" value="CYTOSKELETON ORGANIZATION" type="string" cy:type="String"/>
    <att name="name" value="CYTOSKELETON ORGANIZATION" type="string" cy:type="String"/>
    <att name="selected" value="0" type="boolean" cy:type="Boolean"/>
    <att name="EM1_GS_DESCR" value="GOTERM_BP_FAT" type="string" cy:type="String"/>
    <att name="EM1_Formatted_name" value="CYTOSKELETON \nORGANIZATION " type="string" cy:type="String"/>
    <att name="EM1_Name" value="CYTOSKELETON ORGANIZATION" type="string" cy:type="String"/>
    <att name="EM1_GS_Source" value="none" type="string" cy:type="String"/>
    <att name="EM1_GS_Type" value="ENR" type="string" cy:type="String"/>
    <att name="EM1_Genes" type="list" cy:type="List" cy:elementType="String">
      <att name="EM1_Genes" value="FBGN0029687" type="string" cy:type="String"/>
      <att name="EM1_Genes" value="FBGN0011272" type="string" cy:type="String"/>
      <att name="EM1_Genes" value="FBGN0002938" type="string" cy:type="String"/>
      <att name="EM1_Genes" value="FBGN0013325" type="string" cy:type="String"/>
      <att name="EM1_Genes" value="FBGN0025641" type="string" cy:type="String"/>
      <att name="EM1_Genes" value="FBGN0039857" type="string" cy:type="String"/>
      <att name="EM1_Genes" value="FBGN0002607&quot;" type="string" cy:type="String"/>
      <att name="EM1_Genes" value="FBGN0265356" type="string" cy:type="String"/>
      <att name="EM1_Genes" value="FBGN0001105" type="string" cy:type="String"/>
      <att name="EM1_Genes" value="FBGN0010620" type="string" cy:type="String"/>
      <att name="EM1_Genes" value="FBGN0027655" type="string" cy:type="String"/>
      <att name="EM1_Genes" value="FBGN0020278" type="string" cy:type="String"/>
      <att name="EM1_Genes" value="FBGN0032812" type="string" cy:type="String"/>
      <att name="EM1_Genes" value="FBGN0004397" type="string" cy:type="String"/>
      <att name="EM1_Genes" value="FBGN0004174" type="string" cy:type="String"/>
      <att name="EM1_Genes" value="FBGN0010225" type="string" cy:type="String"/>
      <att name="EM1_Genes" value="FBGN0003149" type="string" cy:type="String"/>
      <att name="EM1_Genes" value="&quot;FBGN0032518" type="string" cy:type="String"/>
      <att name="EM1_Genes" value="FBGN0000244" type="string" cy:type="String"/>
      <att name="EM1_Genes" value="FBGN0000163" type="string" cy:type="String"/>
      <att name="EM1_Genes" value="FBGN0025391" type="string" cy:type="String"/>
      <att name="EM1_Genes" value="FBGN0264695" type="string" cy:type="String"/>
      <att name="EM1_Genes" value="FBGN0037351" type="string" cy:type="String"/>
    </att>
    <att name="EM1_pvalue_dataset1" value="0.005281626" type="real" cy:type="Double"/>
    <att name="EM1_Colouring_dataset1" value="0.994718374" type="real" cy:type="Double"/>
    <att name="EM1_ES_dataset1" type="real" cy:type="Double"/>
    <att name="EM1_NES_dataset1" type="real" cy:type="Double"/>
    <att name="EM1_fdr_qvalue_dataset1" value="0.256512683" type="real" cy:type="Double"/>
    <att name="EM1_fwer_qvalue_dataset1" type="real" cy:type="Double"/>
    <att name="EM1_gs_size_dataset1" value="23" type="integer" cy:type="Integer"/>
    <att name="EM1_pvalue_dataset2" type="real" cy:type="Double"/>
    <att name="EM1_Colouring_dataset2" type="real" cy:type="Double"/>
    <att name="EM1_ES_dataset2" type="real" cy:type="Double"/>
    <att name="EM1_NES_dataset2" type="real" cy:type="Double"/>
    <att name="EM1_fdr_qvalue_dataset2" type="real" cy:type="Double"/>
    <att name="EM1_fwer_qvalue_dataset2" type="real" cy:type="Double"/>
    <att name="EM1_gs_size_dataset2" type="integer" cy:type="Integer"/>
    <graphics x="625.8467921206976" h="21.260775862068964" width="15.0" y="-506.85395636648303" outline="#BEBEBE" type="ELLIPSE" z="0.0" w="21.260775862068964" fill="#D6604D">
      <att name="NODE_LABEL_WIDTH" value="200.0" type="string" cy:type="String"/>
      <att name="NODE_CUSTOMGRAPHICS_POSITION_5" value="C,C,c,0.00,0.00" type="string" cy:type="String"/>
      <att name="NODE_CUSTOMGRAPHICS_SIZE_2" value="21.260775862068964" type="string" cy:type="String"/>
      <att name="NODE_DEPTH" value="0.0" type="string" cy:type="String"/>
      <att name="NODE_CUSTOMGRAPHICS_POSITION_9" value="C,C,c,0.00,0.00" type="string" cy:type="String"/>
      <att name="NODE_CUSTOMGRAPHICS_5" value="org.cytoscape.ding.customgraphics.NullCustomGraphics,0,[ Remove Graphics ]," type="string" cy:type="String"/>
      <att name="COMPOUND_NODE_PADDING" value="10.0" type="string" cy:type="String"/>
      <att name="NODE_CUSTOMGRAPHICS_POSITION_2" value="C,C,c,0.00,0.00" type="string" cy:type="String"/>
      <att name="NODE_SELECTED" value="false" type="string" cy:type="String"/>
      <att name="NODE_CUSTOMGRAPHICS_SIZE_8" value="21.260775862068964" type="string" cy:type="String"/>
      <att name="NODE_CUSTOMGRAPHICS_POSITION_3" value="C,C,c,0.00,0.00" type="string" cy:type="String"/>
      <att name="NODE_CUSTOMGRAPHICS_SIZE_7" value="21.260775862068964" type="string" cy:type="String"/>
      <att name="NODE_CUSTOMGRAPHICS_2" value="org.cytoscape.ding.customgraphics.NullCustomGraphics,0,[ Remove Graphics ]," type="string" cy:type="String"/>
      <att name="NODE_CUSTOMGRAPHICS_POSITION_8" value="C,C,c,0.00,0.00" type="string" cy:type="String"/>
      <att name="NODE_VISIBLE" value="true" type="string" cy:type="String"/>
      <att name="NODE_BORDER_STROKE" value="SOLID" type="string" cy:type="String"/>
      <att name="NODE_CUSTOMGRAPHICS_SIZE_1" value="21.260775862068964" type="string" cy:type="String"/>
      <att name="NODE_CUSTOMGRAPHICS_SIZE_9" value="21.260775862068964" type="string" cy:type="String"/>
      <att name="NODE_CUSTOMGRAPHICS_POSITION_4" value="C,C,c,0.00,0.00" type="string" cy:type="String"/>
      <att name="NODE_LABEL_COLOR" value="#000000" type="string" cy:type="String"/>
      <att name="NODE_CUSTOMGRAPHICS_SIZE_3" value="21.260775862068964" type="string" cy:type="String"/>
      <att name="COMPOUND_NODE_SHAPE" value="ROUND_RECTANGLE" type="string" cy:type="String"/>
      <att name="NODE_CUSTOMGRAPHICS_4" value="org.cytoscape.ding.customgraphics.NullCustomGraphics,0,[ Remove Graphics ]," type="string" cy:type="String"/>
      <att name="NODE_TOOLTIP" value="" type="string" cy:type="String"/>
      <att name="NODE_CUSTOMGRAPHICS_SIZE_4" value="21.260775862068964" type="string" cy:type="String"/>
      <att name="NODE_LABEL_TRANSPARENCY" value="255" type="string" cy:type="String"/>
      <att name="NODE_SELECTED_PAINT" value="#FFFF00" type="string" cy:type="String"/>
      <att name="NODE_CUSTOMGRAPHICS_8" value="org.cytoscape.ding.customgraphics.NullCustomGraphics,0,[ Remove Graphics ]," type="string" cy:type="String"/>
      <att name="NODE_CUSTOMGRAPHICS_POSITION_7" value="C,C,c,0.00,0.00" type="string" cy:type="String"/>
      <att name="NODE_CUSTOMGRAPHICS_9" value="org.cytoscape.ding.customgraphics.NullCustomGraphics,0,[ Remove Graphics ]," type="string" cy:type="String"/>
      <att name="NODE_CUSTOMGRAPHICS_POSITION_1" value="C,C,c,0.00,0.00" type="string" cy:type="String"/>
      <att name="NODE_LABEL_FONT_SIZE" value="12" type="string" cy:type="String"/>
      <att name="NODE_CUSTOMGRAPHICS_1" value="org.cytoscape.ding.customgraphics.NullCustomGraphics,0,[ Remove Graphics ]," type="string" cy:type="String"/>
      <att name="NODE_LABEL_POSITION" value="C,C,c,0.00,0.00" type="string" cy:type="String"/>
      <att name="NODE_CUSTOMGRAPHICS_SIZE_6" value="21.260775862068964" type="string" cy:type="String"/>
      <att name="NODE_BORDER_TRANSPARENCY" value="255" type="string" cy:type="String"/>
      <att name="NODE_CUSTOMGRAPHICS_6" value="org.cytoscape.ding.customgraphics.NullCustomGraphics,0,[ Remove Graphics ]," type="string" cy:type="String"/>
      <att name="NODE_NESTED_NETWORK_IMAGE_VISIBLE" value="true" type="string" cy:type="String"/>
      <att name="NODE_CUSTOMGRAPHICS_3" value="org.cytoscape.ding.customgraphics.NullCustomGraphics,0,[ Remove Graphics ]," type="string" cy:type="String"/>
      <att name="NODE_CUSTOMGRAPHICS_7" value="org.cytoscape.ding.customgraphics.NullCustomGraphics,0,[ Remove Graphics ]," type="string" cy:type="String"/>
      <att name="NODE_CUSTOMGRAPHICS_POSITION_6" value="C,C,c,0.00,0.00" type="string" cy:type="String"/>
      <att name="NODE_LABEL" value="CYTOSKELETON ORGANIZATION" type="string" cy:type="String"/>
      <att name="NODE_TRANSPARENCY" value="255" type="string" cy:type="String"/>
      <att name="NODE_LABEL_FONT_FACE" value="SansSerif.plain,plain,12" type="string" cy:type="String"/>
      <att name="NODE_CUSTOMGRAPHICS_SIZE_5" value="21.260775862068964" type="string" cy:type="String"/>
    </graphics>
  </node>
  <node id="117" label="ADAPTATION OF RHODOPSIN MEDIATED SIGNALING">
    <att name="shared name" value="ADAPTATION OF RHODOPSIN MEDIATED SIGNALING" type="string" cy:type="String"/>
    <att name="name" value="ADAPTATION OF RHODOPSIN MEDIATED SIGNALING" type="string" cy:type="String"/>
    <att name="selected" value="0" type="boolean" cy:type="Boolean"/>
    <att name="EM1_GS_DESCR" value="GOTERM_BP_FAT" type="string" cy:type="String"/>
    <att name="EM1_Formatted_name" value="ADAPTATION OF \nRHODOPSIN \nMEDIATED \nSIGNALING " type="string" cy:type="String"/>
    <att name="EM1_Name" value="ADAPTATION OF RHODOPSIN MEDIATED SIGNALING" type="string" cy:type="String"/>
    <att name="EM1_GS_Source" value="none" type="string" cy:type="String"/>
    <att name="EM1_GS_Type" value="ENR" type="string" cy:type="String"/>
    <att name="EM1_Genes" type="list" cy:type="List" cy:elementType="String">
      <att name="EM1_Genes" value="FBGN0000121" type="string" cy:type="String"/>
      <att name="EM1_Genes" value="&quot;FBGN0002938" type="string" cy:type="String"/>
      <att name="EM1_Genes" value="FBGN0004784&quot;" type="string" cy:type="String"/>
    </att>
    <att name="EM1_pvalue_dataset1" value="0.002062186" type="real" cy:type="Double"/>
    <att name="EM1_Colouring_dataset1" value="0.997937814" type="real" cy:type="Double"/>
    <att name="EM1_ES_dataset1" type="real" cy:type="Double"/>
    <att name="EM1_NES_dataset1" type="real" cy:type="Double"/>
    <att name="EM1_fdr_qvalue_dataset1" value="0.126109147" type="real" cy:type="Double"/>
    <att name="EM1_fwer_qvalue_dataset1" type="real" cy:type="Double"/>
    <att name="EM1_gs_size_dataset1" value="3" type="integer" cy:type="Integer"/>
    <att name="EM1_pvalue_dataset2" type="real" cy:type="Double"/>
    <att name="EM1_Colouring_dataset2" type="real" cy:type="Double"/>
    <att name="EM1_ES_dataset2" type="real" cy:type="Double"/>
    <att name="EM1_NES_dataset2" type="real" cy:type="Double"/>
    <att name="EM1_fdr_qvalue_dataset2" type="real" cy:type="Double"/>
    <att name="EM1_fwer_qvalue_dataset2" type="real" cy:type="Double"/>
    <att name="EM1_gs_size_dataset2" type="integer" cy:type="Integer"/>
    <graphics x="211.3332614850168" h="20.0" width="15.0" y="-368.505728987447" outline="#BEBEBE" type="ELLIPSE" z="0.0" w="20.0" fill="#B2182B">
      <att name="NODE_LABEL_WIDTH" value="200.0" type="string" cy:type="String"/>
      <att name="NODE_CUSTOMGRAPHICS_POSITION_5" value="C,C,c,0.00,0.00" type="string" cy:type="String"/>
      <att name="NODE_CUSTOMGRAPHICS_SIZE_2" value="20.0" type="string" cy:type="String"/>
      <att name="NODE_DEPTH" value="0.0" type="string" cy:type="String"/>
      <att name="NODE_CUSTOMGRAPHICS_POSITION_9" value="C,C,c,0.00,0.00" type="string" cy:type="String"/>
      <att name="NODE_CUSTOMGRAPHICS_5" value="org.cytoscape.ding.customgraphics.NullCustomGraphics,0,[ Remove Graphics ]," type="string" cy:type="String"/>
      <att name="COMPOUND_NODE_PADDING" value="10.0" type="string" cy:type="String"/>
      <att name="NODE_CUSTOMGRAPHICS_POSITION_2" value="C,C,c,0.00,0.00" type="string" cy:type="String"/>
      <att name="NODE_SELECTED" value="false" type="string" cy:type="String"/>
      <att name="NODE_CUSTOMGRAPHICS_SIZE_8" value="20.0" type="string" cy:type="String"/>
      <att name="NODE_CUSTOMGRAPHICS_POSITION_3" value="C,C,c,0.00,0.00" type="string" cy:type="String"/>
      <att name="NODE_CUSTOMGRAPHICS_SIZE_7" value="20.0" type="string" cy:type="String"/>
      <att name="NODE_CUSTOMGRAPHICS_2" value="org.cytoscape.ding.customgraphics.NullCustomGraphics,0,[ Remove Graphics ]," type="string" cy:type="String"/>
      <att name="NODE_CUSTOMGRAPHICS_POSITION_8" value="C,C,c,0.00,0.00" type="string" cy:type="String"/>
      <att name="NODE_VISIBLE" value="true" type="string" cy:type="String"/>
      <att name="NODE_BORDER_STROKE" value="SOLID" type="string" cy:type="String"/>
      <att name="NODE_CUSTOMGRAPHICS_SIZE_1" value="20.0" type="string" cy:type="String"/>
      <att name="NODE_CUSTOMGRAPHICS_SIZE_9" value="20.0" type="string" cy:type="String"/>
      <att name="NODE_CUSTOMGRAPHICS_POSITION_4" value="C,C,c,0.00,0.00" type="string" cy:type="String"/>
      <att name="NODE_LABEL_COLOR" value="#000000" type="string" cy:type="String"/>
      <att name="NODE_CUSTOMGRAPHICS_SIZE_3" value="20.0" type="string" cy:type="String"/>
      <att name="COMPOUND_NODE_SHAPE" value="ROUND_RECTANGLE" type="string" cy:type="String"/>
      <att name="NODE_CUSTOMGRAPHICS_4" value="org.cytoscape.ding.customgraphics.NullCustomGraphics,0,[ Remove Graphics ]," type="string" cy:type="String"/>
      <att name="NODE_TOOLTIP" value="" type="string" cy:type="String"/>
      <att name="NODE_CUSTOMGRAPHICS_SIZE_4" value="20.0" type="string" cy:type="String"/>
      <att name="NODE_LABEL_TRANSPARENCY" value="255" type="string" cy:type="String"/>
      <att name="NODE_SELECTED_PAINT" value="#FFFF00" type="string" cy:type="String"/>
      <att name="NODE_CUSTOMGRAPHICS_8" value="org.cytoscape.ding.customgraphics.NullCustomGraphics,0,[ Remove Graphics ]," type="string" cy:type="String"/>
      <att name="NODE_CUSTOMGRAPHICS_POSITION_7" value="C,C,c,0.00,0.00" type="string" cy:type="String"/>
      <att name="NODE_CUSTOMGRAPHICS_9" value="org.cytoscape.ding.customgraphics.NullCustomGraphics,0,[ Remove Graphics ]," type="string" cy:type="String"/>
      <att name="NODE_CUSTOMGRAPHICS_POSITION_1" value="C,C,c,0.00,0.00" type="string" cy:type="String"/>
      <att name="NODE_LABEL_FONT_SIZE" value="12" type="string" cy:type="String"/>
      <att name="NODE_CUSTOMGRAPHICS_1" value="org.cytoscape.ding.customgraphics.NullCustomGraphics,0,[ Remove Graphics ]," type="string" cy:type="String"/>
      <att name="NODE_LABEL_POSITION" value="C,C,c,0.00,0.00" type="string" cy:type="String"/>
      <att name="NODE_CUSTOMGRAPHICS_SIZE_6" value="20.0" type="string" cy:type="String"/>
      <att name="NODE_BORDER_TRANSPARENCY" value="255" type="string" cy:type="String"/>
      <att name="NODE_CUSTOMGRAPHICS_6" value="org.cytoscape.ding.customgraphics.NullCustomGraphics,0,[ Remove Graphics ]," type="string" cy:type="String"/>
      <att name="NODE_NESTED_NETWORK_IMAGE_VISIBLE" value="true" type="string" cy:type="String"/>
      <att name="NODE_CUSTOMGRAPHICS_3" value="org.cytoscape.ding.customgraphics.NullCustomGraphics,0,[ Remove Graphics ]," type="string" cy:type="String"/>
      <att name="NODE_CUSTOMGRAPHICS_7" value="org.cytoscape.ding.customgraphics.NullCustomGraphics,0,[ Remove Graphics ]," type="string" cy:type="String"/>
      <att name="NODE_CUSTOMGRAPHICS_POSITION_6" value="C,C,c,0.00,0.00" type="string" cy:type="String"/>
      <att name="NODE_LABEL" value="ADAPTATION OF RHODOPSIN MEDIATED SIGNALING" type="string" cy:type="String"/>
      <att name="NODE_TRANSPARENCY" value="255" type="string" cy:type="String"/>
      <att name="NODE_LABEL_FONT_FACE" value="SansSerif.plain,plain,12" type="string" cy:type="String"/>
      <att name="NODE_CUSTOMGRAPHICS_SIZE_5" value="20.0" type="string" cy:type="String"/>
    </graphics>
  </node>
  <node id="116" label="MUSCLE CONTRACTION">
    <att name="shared name" value="MUSCLE CONTRACTION" type="string" cy:type="String"/>
    <att name="name" value="MUSCLE CONTRACTION" type="string" cy:type="String"/>
    <att name="selected" value="0" type="boolean" cy:type="Boolean"/>
    <att name="EM1_GS_DESCR" value="GOTERM_BP_FAT" type="string" cy:type="String"/>
    <att name="EM1_Formatted_name" value="MUSCLE \nCONTRACTION " type="string" cy:type="String"/>
    <att name="EM1_Name" value="MUSCLE CONTRACTION" type="string" cy:type="String"/>
    <att name="EM1_GS_Source" value="none" type="string" cy:type="String"/>
    <att name="EM1_GS_Type" value="ENR" type="string" cy:type="String"/>
    <att name="EM1_Genes" type="list" cy:type="List" cy:elementType="String">
      <att name="EM1_Genes" value="&quot;FBGN0264695" type="string" cy:type="String"/>
      <att name="EM1_Genes" value="FBGN0026439" type="string" cy:type="String"/>
      <att name="EM1_Genes" value="FBGN0265356&quot;" type="string" cy:type="String"/>
      <att name="EM1_Genes" value="FBGN0011581" type="string" cy:type="String"/>
    </att>
    <att name="EM1_pvalue_dataset1" value="0.006801003" type="real" cy:type="Double"/>
    <att name="EM1_Colouring_dataset1" value="0.993198997" type="real" cy:type="Double"/>
    <att name="EM1_ES_dataset1" type="real" cy:type="Double"/>
    <att name="EM1_NES_dataset1" type="real" cy:type="Double"/>
    <att name="EM1_fdr_qvalue_dataset1" value="0.30324093" type="real" cy:type="Double"/>
    <att name="EM1_fwer_qvalue_dataset1" type="real" cy:type="Double"/>
    <att name="EM1_gs_size_dataset1" value="4" type="integer" cy:type="Integer"/>
    <att name="EM1_pvalue_dataset2" type="real" cy:type="Double"/>
    <att name="EM1_Colouring_dataset2" type="real" cy:type="Double"/>
    <att name="EM1_ES_dataset2" type="real" cy:type="Double"/>
    <att name="EM1_NES_dataset2" type="real" cy:type="Double"/>
    <att name="EM1_fdr_qvalue_dataset2" type="real" cy:type="Double"/>
    <att name="EM1_fwer_qvalue_dataset2" type="real" cy:type="Double"/>
    <att name="EM1_gs_size_dataset2" type="integer" cy:type="Integer"/>
    <graphics x="422.5215257703828" h="20.0" width="15.0" y="-606.8880007146108" outline="#BEBEBE" type="ELLIPSE" z="0.0" w="20.0" fill="#D6604D">
      <att name="NODE_LABEL_WIDTH" value="200.0" type="string" cy:type="String"/>
      <att name="NODE_CUSTOMGRAPHICS_POSITION_5" value="C,C,c,0.00,0.00" type="string" cy:type="String"/>
      <att name="NODE_CUSTOMGRAPHICS_SIZE_2" value="20.0" type="string" cy:type="String"/>
      <att name="NODE_DEPTH" value="0.0" type="string" cy:type="String"/>
      <att name="NODE_CUSTOMGRAPHICS_POSITION_9" value="C,C,c,0.00,0.00" type="string" cy:type="String"/>
      <att name="NODE_CUSTOMGRAPHICS_5" value="org.cytoscape.ding.customgraphics.NullCustomGraphics,0,[ Remove Graphics ]," type="string" cy:type="String"/>
      <att name="COMPOUND_NODE_PADDING" value="10.0" type="string" cy:type="String"/>
      <att name="NODE_CUSTOMGRAPHICS_POSITION_2" value="C,C,c,0.00,0.00" type="string" cy:type="String"/>
      <att name="NODE_SELECTED" value="false" type="string" cy:type="String"/>
      <att name="NODE_CUSTOMGRAPHICS_SIZE_8" value="20.0" type="string" cy:type="String"/>
      <att name="NODE_CUSTOMGRAPHICS_POSITION_3" value="C,C,c,0.00,0.00" type="string" cy:type="String"/>
      <att name="NODE_CUSTOMGRAPHICS_SIZE_7" value="20.0" type="string" cy:type="String"/>
      <att name="NODE_CUSTOMGRAPHICS_2" value="org.cytoscape.ding.customgraphics.NullCustomGraphics,0,[ Remove Graphics ]," type="string" cy:type="String"/>
      <att name="NODE_CUSTOMGRAPHICS_POSITION_8" value="C,C,c,0.00,0.00" type="string" cy:type="String"/>
      <att name="NODE_VISIBLE" value="true" type="string" cy:type="String"/>
      <att name="NODE_BORDER_STROKE" value="SOLID" type="string" cy:type="String"/>
      <att name="NODE_CUSTOMGRAPHICS_SIZE_1" value="20.0" type="string" cy:type="String"/>
      <att name="NODE_CUSTOMGRAPHICS_SIZE_9" value="20.0" type="string" cy:type="String"/>
      <att name="NODE_CUSTOMGRAPHICS_POSITION_4" value="C,C,c,0.00,0.00" type="string" cy:type="String"/>
      <att name="NODE_LABEL_COLOR" value="#000000" type="string" cy:type="String"/>
      <att name="NODE_CUSTOMGRAPHICS_SIZE_3" value="20.0" type="string" cy:type="String"/>
      <att name="COMPOUND_NODE_SHAPE" value="ROUND_RECTANGLE" type="string" cy:type="String"/>
      <att name="NODE_CUSTOMGRAPHICS_4" value="org.cytoscape.ding.customgraphics.NullCustomGraphics,0,[ Remove Graphics ]," type="string" cy:type="String"/>
      <att name="NODE_TOOLTIP" value="" type="string" cy:type="String"/>
      <att name="NODE_CUSTOMGRAPHICS_SIZE_4" value="20.0" type="string" cy:type="String"/>
      <att name="NODE_LABEL_TRANSPARENCY" value="255" type="string" cy:type="String"/>
      <att name="NODE_SELECTED_PAINT" value="#FFFF00" type="string" cy:type="String"/>
      <att name="NODE_CUSTOMGRAPHICS_8" value="org.cytoscape.ding.customgraphics.NullCustomGraphics,0,[ Remove Graphics ]," type="string" cy:type="String"/>
      <att name="NODE_CUSTOMGRAPHICS_POSITION_7" value="C,C,c,0.00,0.00" type="string" cy:type="String"/>
      <att name="NODE_CUSTOMGRAPHICS_9" value="org.cytoscape.ding.customgraphics.NullCustomGraphics,0,[ Remove Graphics ]," type="string" cy:type="String"/>
      <att name="NODE_CUSTOMGRAPHICS_POSITION_1" value="C,C,c,0.00,0.00" type="string" cy:type="String"/>
      <att name="NODE_LABEL_FONT_SIZE" value="12" type="string" cy:type="String"/>
      <att name="NODE_CUSTOMGRAPHICS_1" value="org.cytoscape.ding.customgraphics.NullCustomGraphics,0,[ Remove Graphics ]," type="string" cy:type="String"/>
      <att name="NODE_LABEL_POSITION" value="C,C,c,0.00,0.00" type="string" cy:type="String"/>
      <att name="NODE_CUSTOMGRAPHICS_SIZE_6" value="20.0" type="string" cy:type="String"/>
      <att name="NODE_BORDER_TRANSPARENCY" value="255" type="string" cy:type="String"/>
      <att name="NODE_CUSTOMGRAPHICS_6" value="org.cytoscape.ding.customgraphics.NullCustomGraphics,0,[ Remove Graphics ]," type="string" cy:type="String"/>
      <att name="NODE_NESTED_NETWORK_IMAGE_VISIBLE" value="true" type="string" cy:type="String"/>
      <att name="NODE_CUSTOMGRAPHICS_3" value="org.cytoscape.ding.customgraphics.NullCustomGraphics,0,[ Remove Graphics ]," type="string" cy:type="String"/>
      <att name="NODE_CUSTOMGRAPHICS_7" value="org.cytoscape.ding.customgraphics.NullCustomGraphics,0,[ Remove Graphics ]," type="string" cy:type="String"/>
      <att name="NODE_CUSTOMGRAPHICS_POSITION_6" value="C,C,c,0.00,0.00" type="string" cy:type="String"/>
      <att name="NODE_LABEL" value="MUSCLE CONTRACTION" type="string" cy:type="String"/>
      <att name="NODE_TRANSPARENCY" value="255" type="string" cy:type="String"/>
      <att name="NODE_LABEL_FONT_FACE" value="SansSerif.plain,plain,12" type="string" cy:type="String"/>
      <att name="NODE_CUSTOMGRAPHICS_SIZE_5" value="20.0" type="string" cy:type="String"/>
    </graphics>
  </node>
  <node id="115" label="CYTOPLASMIC TRANSLATION">
    <att name="shared name" value="CYTOPLASMIC TRANSLATION" type="string" cy:type="String"/>
    <att name="name" value="CYTOPLASMIC TRANSLATION" type="string" cy:type="String"/>
    <att name="selected" value="0" type="boolean" cy:type="Boolean"/>
    <att name="EM1_GS_DESCR" value="GOTERM_BP_FAT" type="string" cy:type="String"/>
    <att name="EM1_Formatted_name" value="CYTOPLASMIC \nTRANSLATION " type="string" cy:type="String"/>
    <att name="EM1_Name" value="CYTOPLASMIC TRANSLATION" type="string" cy:type="String"/>
    <att name="EM1_GS_Source" value="none" type="string" cy:type="String"/>
    <att name="EM1_GS_Type" value="ENR" type="string" cy:type="String"/>
    <att name="EM1_Genes" type="list" cy:type="List" cy:elementType="String">
      <att name="EM1_Genes" value="FBGN0010412" type="string" cy:type="String"/>
      <att name="EM1_Genes" value="FBGN0011272" type="string" cy:type="String"/>
      <att name="EM1_Genes" value="FBGN0013325" type="string" cy:type="String"/>
      <att name="EM1_Genes" value="FBGN0039857" type="string" cy:type="String"/>
      <att name="EM1_Genes" value="FBGN0002607&quot;" type="string" cy:type="String"/>
      <att name="EM1_Genes" value="&quot;FBGN0032518" type="string" cy:type="String"/>
      <att name="EM1_Genes" value="FBGN0037328" type="string" cy:type="String"/>
      <att name="EM1_Genes" value="FBGN0261597" type="string" cy:type="String"/>
      <att name="EM1_Genes" value="FBGN0015288" type="string" cy:type="String"/>
      <att name="EM1_Genes" value="FBGN0037351" type="string" cy:type="String"/>
      <att name="EM1_Genes" value="FBGN0002593" type="string" cy:type="String"/>
      <att name="EM1_Genes" value="FBGN0035753" type="string" cy:type="String"/>
    </att>
    <att name="EM1_pvalue_dataset1" value="7.98E-6" type="real" cy:type="Double"/>
    <att name="EM1_Colouring_dataset1" value="0.99999202" type="real" cy:type="Double"/>
    <att name="EM1_ES_dataset1" type="real" cy:type="Double"/>
    <att name="EM1_NES_dataset1" type="real" cy:type="Double"/>
    <att name="EM1_fdr_qvalue_dataset1" value="0.002603518" type="real" cy:type="Double"/>
    <att name="EM1_fwer_qvalue_dataset1" type="real" cy:type="Double"/>
    <att name="EM1_gs_size_dataset1" value="12" type="integer" cy:type="Integer"/>
    <att name="EM1_pvalue_dataset2" type="real" cy:type="Double"/>
    <att name="EM1_Colouring_dataset2" type="real" cy:type="Double"/>
    <att name="EM1_ES_dataset2" type="real" cy:type="Double"/>
    <att name="EM1_NES_dataset2" type="real" cy:type="Double"/>
    <att name="EM1_fdr_qvalue_dataset2" type="real" cy:type="Double"/>
    <att name="EM1_fwer_qvalue_dataset2" type="real" cy:type="Double"/>
    <att name="EM1_gs_size_dataset2" type="integer" cy:type="Integer"/>
    <graphics x="694.8633243405134" h="20.19396551724138" width="15.0" y="-486.34253807444065" outline="#BEBEBE" type="ELLIPSE" z="0.0" w="20.19396551724138" fill="#B2182B">
      <att name="NODE_LABEL_WIDTH" value="200.0" type="string" cy:type="String"/>
      <att name="NODE_CUSTOMGRAPHICS_POSITION_5" value="C,C,c,0.00,0.00" type="string" cy:type="String"/>
      <att name="NODE_CUSTOMGRAPHICS_SIZE_2" value="20.19396551724138" type="string" cy:type="String"/>
      <att name="NODE_DEPTH" value="0.0" type="string" cy:type="String"/>
      <att name="NODE_CUSTOMGRAPHICS_POSITION_9" value="C,C,c,0.00,0.00" type="string" cy:type="String"/>
      <att name="NODE_CUSTOMGRAPHICS_5" value="org.cytoscape.ding.customgraphics.NullCustomGraphics,0,[ Remove Graphics ]," type="string" cy:type="String"/>
      <att name="COMPOUND_NODE_PADDING" value="10.0" type="string" cy:type="String"/>
      <att name="NODE_CUSTOMGRAPHICS_POSITION_2" value="C,C,c,0.00,0.00" type="string" cy:type="String"/>
      <att name="NODE_SELECTED" value="false" type="string" cy:type="String"/>
      <att name="NODE_CUSTOMGRAPHICS_SIZE_8" value="20.19396551724138" type="string" cy:type="String"/>
      <att name="NODE_CUSTOMGRAPHICS_POSITION_3" value="C,C,c,0.00,0.00" type="string" cy:type="String"/>
      <att name="NODE_CUSTOMGRAPHICS_SIZE_7" value="20.19396551724138" type="string" cy:type="String"/>
      <att name="NODE_CUSTOMGRAPHICS_2" value="org.cytoscape.ding.customgraphics.NullCustomGraphics,0,[ Remove Graphics ]," type="string" cy:type="String"/>
      <att name="NODE_CUSTOMGRAPHICS_POSITION_8" value="C,C,c,0.00,0.00" type="string" cy:type="String"/>
      <att name="NODE_VISIBLE" value="true" type="string" cy:type="String"/>
      <att name="NODE_BORDER_STROKE" value="SOLID" type="string" cy:type="String"/>
      <att name="NODE_CUSTOMGRAPHICS_SIZE_1" value="20.19396551724138" type="string" cy:type="String"/>
      <att name="NODE_CUSTOMGRAPHICS_SIZE_9" value="20.19396551724138" type="string" cy:type="String"/>
      <att name="NODE_CUSTOMGRAPHICS_POSITION_4" value="C,C,c,0.00,0.00" type="string" cy:type="String"/>
      <att name="NODE_LABEL_COLOR" value="#000000" type="string" cy:type="String"/>
      <att name="NODE_CUSTOMGRAPHICS_SIZE_3" value="20.19396551724138" type="string" cy:type="String"/>
      <att name="COMPOUND_NODE_SHAPE" value="ROUND_RECTANGLE" type="string" cy:type="String"/>
      <att name="NODE_CUSTOMGRAPHICS_4" value="org.cytoscape.ding.customgraphics.NullCustomGraphics,0,[ Remove Graphics ]," type="string" cy:type="String"/>
      <att name="NODE_TOOLTIP" value="" type="string" cy:type="String"/>
      <att name="NODE_CUSTOMGRAPHICS_SIZE_4" value="20.19396551724138" type="string" cy:type="String"/>
      <att name="NODE_LABEL_TRANSPARENCY" value="255" type="string" cy:type="String"/>
      <att name="NODE_SELECTED_PAINT" value="#FFFF00" type="string" cy:type="String"/>
      <att name="NODE_CUSTOMGRAPHICS_8" value="org.cytoscape.ding.customgraphics.NullCustomGraphics,0,[ Remove Graphics ]," type="string" cy:type="String"/>
      <att name="NODE_CUSTOMGRAPHICS_POSITION_7" value="C,C,c,0.00,0.00" type="string" cy:type="String"/>
      <att name="NODE_CUSTOMGRAPHICS_9" value="org.cytoscape.ding.customgraphics.NullCustomGraphics,0,[ Remove Graphics ]," type="string" cy:type="String"/>
      <att name="NODE_CUSTOMGRAPHICS_POSITION_1" value="C,C,c,0.00,0.00" type="string" cy:type="String"/>
      <att name="NODE_LABEL_FONT_SIZE" value="12" type="string" cy:type="String"/>
      <att name="NODE_CUSTOMGRAPHICS_1" value="org.cytoscape.ding.customgraphics.NullCustomGraphics,0,[ Remove Graphics ]," type="string" cy:type="String"/>
      <att name="NODE_LABEL_POSITION" value="C,C,c,0.00,0.00" type="string" cy:type="String"/>
      <att name="NODE_CUSTOMGRAPHICS_SIZE_6" value="20.19396551724138" type="string" cy:type="String"/>
      <att name="NODE_BORDER_TRANSPARENCY" value="255" type="string" cy:type="String"/>
      <att name="NODE_CUSTOMGRAPHICS_6" value="org.cytoscape.ding.customgraphics.NullCustomGraphics,0,[ Remove Graphics ]," type="string" cy:type="String"/>
      <att name="NODE_NESTED_NETWORK_IMAGE_VISIBLE" value="true" type="string" cy:type="String"/>
      <att name="NODE_CUSTOMGRAPHICS_3" value="org.cytoscape.ding.customgraphics.NullCustomGraphics,0,[ Remove Graphics ]," type="string" cy:type="String"/>
      <att name="NODE_CUSTOMGRAPHICS_7" value="org.cytoscape.ding.customgraphics.NullCustomGraphics,0,[ Remove Graphics ]," type="string" cy:type="String"/>
      <att name="NODE_CUSTOMGRAPHICS_POSITION_6" value="C,C,c,0.00,0.00" type="string" cy:type="String"/>
      <att name="NODE_LABEL" value="CYTOPLASMIC TRANSLATION" type="string" cy:type="String"/>
      <att name="NODE_TRANSPARENCY" value="255" type="string" cy:type="String"/>
      <att name="NODE_LABEL_FONT_FACE" value="SansSerif.plain,plain,12" type="string" cy:type="String"/>
      <att name="NODE_CUSTOMGRAPHICS_SIZE_5" value="20.19396551724138" type="string" cy:type="String"/>
    </graphics>
  </node>
  <node id="114" label="REGULATION OF G-PROTEIN COUPLED RECEPTOR PROTEIN SIGNALING PATHWAY">
    <att name="shared name" value="REGULATION OF G-PROTEIN COUPLED RECEPTOR PROTEIN SIGNALING PATHWAY" type="string" cy:type="String"/>
    <att name="name" value="REGULATION OF G-PROTEIN COUPLED RECEPTOR PROTEIN SIGNALING PATHWAY" type="string" cy:type="String"/>
    <att name="selected" value="0" type="boolean" cy:type="Boolean"/>
    <att name="EM1_GS_DESCR" value="GOTERM_BP_FAT" type="string" cy:type="String"/>
    <att name="EM1_Formatted_name" value="REGULATION OF \nG-PROTEIN \nCOUPLED RECEPTOR \nPROTEIN \nSIGNALING \nPATHWAY " type="string" cy:type="String"/>
    <att name="EM1_Name" value="REGULATION OF G-PROTEIN COUPLED RECEPTOR PROTEIN SIGNALING PATHWAY" type="string" cy:type="String"/>
    <att name="EM1_GS_Source" value="none" type="string" cy:type="String"/>
    <att name="EM1_GS_Type" value="ENR" type="string" cy:type="String"/>
    <att name="EM1_Genes" type="list" cy:type="List" cy:elementType="String">
      <att name="EM1_Genes" value="FBGN0000120" type="string" cy:type="String"/>
      <att name="EM1_Genes" value="FBGN0020278" type="string" cy:type="String"/>
      <att name="EM1_Genes" value="FBGN0000121" type="string" cy:type="String"/>
      <att name="EM1_Genes" value="FBGN0004623" type="string" cy:type="String"/>
      <att name="EM1_Genes" value="&quot;FBGN0002938" type="string" cy:type="String"/>
      <att name="EM1_Genes" value="FBGN0004784&quot;" type="string" cy:type="String"/>
    </att>
    <att name="EM1_pvalue_dataset1" value="1.07E-4" type="real" cy:type="Double"/>
    <att name="EM1_Colouring_dataset1" value="0.999893" type="real" cy:type="Double"/>
    <att name="EM1_ES_dataset1" type="real" cy:type="Double"/>
    <att name="EM1_NES_dataset1" type="real" cy:type="Double"/>
    <att name="EM1_fdr_qvalue_dataset1" value="0.014873364" type="real" cy:type="Double"/>
    <att name="EM1_fwer_qvalue_dataset1" type="real" cy:type="Double"/>
    <att name="EM1_gs_size_dataset1" value="6" type="integer" cy:type="Integer"/>
    <att name="EM1_pvalue_dataset2" type="real" cy:type="Double"/>
    <att name="EM1_Colouring_dataset2" type="real" cy:type="Double"/>
    <att name="EM1_ES_dataset2" type="real" cy:type="Double"/>
    <att name="EM1_NES_dataset2" type="real" cy:type="Double"/>
    <att name="EM1_fdr_qvalue_dataset2" type="real" cy:type="Double"/>
    <att name="EM1_fwer_qvalue_dataset2" type="real" cy:type="Double"/>
    <att name="EM1_gs_size_dataset2" type="integer" cy:type="Integer"/>
    <graphics x="256.1655191255866" h="20.0" width="15.0" y="-385.5083615950231" outline="#BEBEBE" type="ELLIPSE" z="0.0" w="20.0" fill="#B2182B">
      <att name="NODE_LABEL_WIDTH" value="200.0" type="string" cy:type="String"/>
      <att name="NODE_CUSTOMGRAPHICS_POSITION_5" value="C,C,c,0.00,0.00" type="string" cy:type="String"/>
      <att name="NODE_CUSTOMGRAPHICS_SIZE_2" value="20.0" type="string" cy:type="String"/>
      <att name="NODE_DEPTH" value="0.0" type="string" cy:type="String"/>
      <att name="NODE_CUSTOMGRAPHICS_POSITION_9" value="C,C,c,0.00,0.00" type="string" cy:type="String"/>
      <att name="NODE_CUSTOMGRAPHICS_5" value="org.cytoscape.ding.customgraphics.NullCustomGraphics,0,[ Remove Graphics ]," type="string" cy:type="String"/>
      <att name="COMPOUND_NODE_PADDING" value="10.0" type="string" cy:type="String"/>
      <att name="NODE_CUSTOMGRAPHICS_POSITION_2" value="C,C,c,0.00,0.00" type="string" cy:type="String"/>
      <att name="NODE_SELECTED" value="false" type="string" cy:type="String"/>
      <att name="NODE_CUSTOMGRAPHICS_SIZE_8" value="20.0" type="string" cy:type="String"/>
      <att name="NODE_CUSTOMGRAPHICS_POSITION_3" value="C,C,c,0.00,0.00" type="string" cy:type="String"/>
      <att name="NODE_CUSTOMGRAPHICS_SIZE_7" value="20.0" type="string" cy:type="String"/>
      <att name="NODE_CUSTOMGRAPHICS_2" value="org.cytoscape.ding.customgraphics.NullCustomGraphics,0,[ Remove Graphics ]," type="string" cy:type="String"/>
      <att name="NODE_CUSTOMGRAPHICS_POSITION_8" value="C,C,c,0.00,0.00" type="string" cy:type="String"/>
      <att name="NODE_VISIBLE" value="true" type="string" cy:type="String"/>
      <att name="NODE_BORDER_STROKE" value="SOLID" type="string" cy:type="String"/>
      <att name="NODE_CUSTOMGRAPHICS_SIZE_1" value="20.0" type="string" cy:type="String"/>
      <att name="NODE_CUSTOMGRAPHICS_SIZE_9" value="20.0" type="string" cy:type="String"/>
      <att name="NODE_CUSTOMGRAPHICS_POSITION_4" value="C,C,c,0.00,0.00" type="string" cy:type="String"/>
      <att name="NODE_LABEL_COLOR" value="#000000" type="string" cy:type="String"/>
      <att name="NODE_CUSTOMGRAPHICS_SIZE_3" value="20.0" type="string" cy:type="String"/>
      <att name="COMPOUND_NODE_SHAPE" value="ROUND_RECTANGLE" type="string" cy:type="String"/>
      <att name="NODE_CUSTOMGRAPHICS_4" value="org.cytoscape.ding.customgraphics.NullCustomGraphics,0,[ Remove Graphics ]," type="string" cy:type="String"/>
      <att name="NODE_TOOLTIP" value="" type="string" cy:type="String"/>
      <att name="NODE_CUSTOMGRAPHICS_SIZE_4" value="20.0" type="string" cy:type="String"/>
      <att name="NODE_LABEL_TRANSPARENCY" value="255" type="string" cy:type="String"/>
      <att name="NODE_SELECTED_PAINT" value="#FFFF00" type="string" cy:type="String"/>
      <att name="NODE_CUSTOMGRAPHICS_8" value="org.cytoscape.ding.customgraphics.NullCustomGraphics,0,[ Remove Graphics ]," type="string" cy:type="String"/>
      <att name="NODE_CUSTOMGRAPHICS_POSITION_7" value="C,C,c,0.00,0.00" type="string" cy:type="String"/>
      <att name="NODE_CUSTOMGRAPHICS_9" value="org.cytoscape.ding.customgraphics.NullCustomGraphics,0,[ Remove Graphics ]," type="string" cy:type="String"/>
      <att name="NODE_CUSTOMGRAPHICS_POSITION_1" value="C,C,c,0.00,0.00" type="string" cy:type="String"/>
      <att name="NODE_LABEL_FONT_SIZE" value="12" type="string" cy:type="String"/>
      <att name="NODE_CUSTOMGRAPHICS_1" value="org.cytoscape.ding.customgraphics.NullCustomGraphics,0,[ Remove Graphics ]," type="string" cy:type="String"/>
      <att name="NODE_LABEL_POSITION" value="C,C,c,0.00,0.00" type="string" cy:type="String"/>
      <att name="NODE_CUSTOMGRAPHICS_SIZE_6" value="20.0" type="string" cy:type="String"/>
      <att name="NODE_BORDER_TRANSPARENCY" value="255" type="string" cy:type="String"/>
      <att name="NODE_CUSTOMGRAPHICS_6" value="org.cytoscape.ding.customgraphics.NullCustomGraphics,0,[ Remove Graphics ]," type="string" cy:type="String"/>
      <att name="NODE_NESTED_NETWORK_IMAGE_VISIBLE" value="true" type="string" cy:type="String"/>
      <att name="NODE_CUSTOMGRAPHICS_3" value="org.cytoscape.ding.customgraphics.NullCustomGraphics,0,[ Remove Graphics ]," type="string" cy:type="String"/>
      <att name="NODE_CUSTOMGRAPHICS_7" value="org.cytoscape.ding.customgraphics.NullCustomGraphics,0,[ Remove Graphics ]," type="string" cy:type="String"/>
      <att name="NODE_CUSTOMGRAPHICS_POSITION_6" value="C,C,c,0.00,0.00" type="string" cy:type="String"/>
      <att name="NODE_LABEL" value="REGULATION OF G-PROTEIN COUPLED RECEPTOR PROTEIN SIGNALING PATHWAY" type="string" cy:type="String"/>
      <att name="NODE_TRANSPARENCY" value="255" type="string" cy:type="String"/>
      <att name="NODE_LABEL_FONT_FACE" value="SansSerif.plain,plain,12" type="string" cy:type="String"/>
      <att name="NODE_CUSTOMGRAPHICS_SIZE_5" value="20.0" type="string" cy:type="String"/>
    </graphics>
  </node>
  <node id="113" label="DETECTION OF EXTERNAL STIMULUS">
    <att name="shared name" value="DETECTION OF EXTERNAL STIMULUS" type="string" cy:type="String"/>
    <att name="name" value="DETECTION OF EXTERNAL STIMULUS" type="string" cy:type="String"/>
    <att name="selected" value="0" type="boolean" cy:type="Boolean"/>
    <att name="EM1_GS_DESCR" value="GOTERM_BP_FAT" type="string" cy:type="String"/>
    <att name="EM1_Formatted_name" value="DETECTION OF \nEXTERNAL \nSTIMULUS " type="string" cy:type="String"/>
    <att name="EM1_Name" value="DETECTION OF EXTERNAL STIMULUS" type="string" cy:type="String"/>
    <att name="EM1_GS_Source" value="none" type="string" cy:type="String"/>
    <att name="EM1_GS_Type" value="ENR" type="string" cy:type="String"/>
    <att name="EM1_Genes" type="list" cy:type="List" cy:elementType="String">
      <att name="EM1_Genes" value="FBGN0000120" type="string" cy:type="String"/>
      <att name="EM1_Genes" value="FBGN0003248" type="string" cy:type="String"/>
      <att name="EM1_Genes" value="FBGN0000121" type="string" cy:type="String"/>
      <att name="EM1_Genes" value="FBGN0004623" type="string" cy:type="String"/>
      <att name="EM1_Genes" value="FBGN0003861" type="string" cy:type="String"/>
      <att name="EM1_Genes" value="FBGN0019940" type="string" cy:type="String"/>
      <att name="EM1_Genes" value="&quot;FBGN0002938" type="string" cy:type="String"/>
      <att name="EM1_Genes" value="FBGN0005614" type="string" cy:type="String"/>
      <att name="EM1_Genes" value="FBGN0010415" type="string" cy:type="String"/>
      <att name="EM1_Genes" value="FBGN0004784&quot;" type="string" cy:type="String"/>
    </att>
    <att name="EM1_pvalue_dataset1" value="4.83E-4" type="real" cy:type="Double"/>
    <att name="EM1_Colouring_dataset1" value="0.999517" type="real" cy:type="Double"/>
    <att name="EM1_ES_dataset1" type="real" cy:type="Double"/>
    <att name="EM1_NES_dataset1" type="real" cy:type="Double"/>
    <att name="EM1_fdr_qvalue_dataset1" value="0.040315789" type="real" cy:type="Double"/>
    <att name="EM1_fwer_qvalue_dataset1" type="real" cy:type="Double"/>
    <att name="EM1_gs_size_dataset1" value="10" type="integer" cy:type="Integer"/>
    <att name="EM1_pvalue_dataset2" value="0.188422799" type="real" cy:type="Double"/>
    <att name="EM1_Colouring_dataset2" value="0.811577201" type="real" cy:type="Double"/>
    <att name="EM1_ES_dataset2" type="real" cy:type="Double"/>
    <att name="EM1_NES_dataset2" type="real" cy:type="Double"/>
    <att name="EM1_fdr_qvalue_dataset2" value="0.880754216" type="real" cy:type="Double"/>
    <att name="EM1_fwer_qvalue_dataset2" type="real" cy:type="Double"/>
    <att name="EM1_gs_size_dataset2" value="5" type="integer" cy:type="Integer"/>
    <graphics x="297.68979672982647" h="20.0" width="4.0" y="-409.4824144477358" outline="#F7F7F7" type="ELLIPSE" z="0.0" w="20.0" fill="#B2182B">
      <att name="NODE_LABEL_WIDTH" value="200.0" type="string" cy:type="String"/>
      <att name="NODE_CUSTOMGRAPHICS_POSITION_5" value="C,C,c,0.00,0.00" type="string" cy:type="String"/>
      <att name="NODE_CUSTOMGRAPHICS_SIZE_2" value="20.0" type="string" cy:type="String"/>
      <att name="NODE_DEPTH" value="0.0" type="string" cy:type="String"/>
      <att name="NODE_CUSTOMGRAPHICS_POSITION_9" value="C,C,c,0.00,0.00" type="string" cy:type="String"/>
      <att name="NODE_CUSTOMGRAPHICS_5" value="org.cytoscape.ding.customgraphics.NullCustomGraphics,0,[ Remove Graphics ]," type="string" cy:type="String"/>
      <att name="COMPOUND_NODE_PADDING" value="10.0" type="string" cy:type="String"/>
      <att name="NODE_CUSTOMGRAPHICS_POSITION_2" value="C,C,c,0.00,0.00" type="string" cy:type="String"/>
      <att name="NODE_SELECTED" value="false" type="string" cy:type="String"/>
      <att name="NODE_CUSTOMGRAPHICS_SIZE_8" value="20.0" type="string" cy:type="String"/>
      <att name="NODE_CUSTOMGRAPHICS_POSITION_3" value="C,C,c,0.00,0.00" type="string" cy:type="String"/>
      <att name="NODE_CUSTOMGRAPHICS_SIZE_7" value="20.0" type="string" cy:type="String"/>
      <att name="NODE_CUSTOMGRAPHICS_2" value="org.cytoscape.ding.customgraphics.NullCustomGraphics,0,[ Remove Graphics ]," type="string" cy:type="String"/>
      <att name="NODE_CUSTOMGRAPHICS_POSITION_8" value="C,C,c,0.00,0.00" type="string" cy:type="String"/>
      <att name="NODE_VISIBLE" value="true" type="string" cy:type="String"/>
      <att name="NODE_BORDER_STROKE" value="SOLID" type="string" cy:type="String"/>
      <att name="NODE_CUSTOMGRAPHICS_SIZE_1" value="20.0" type="string" cy:type="String"/>
      <att name="NODE_CUSTOMGRAPHICS_SIZE_9" value="20.0" type="string" cy:type="String"/>
      <att name="NODE_CUSTOMGRAPHICS_POSITION_4" value="C,C,c,0.00,0.00" type="string" cy:type="String"/>
      <att name="NODE_LABEL_COLOR" value="#000000" type="string" cy:type="String"/>
      <att name="NODE_CUSTOMGRAPHICS_SIZE_3" value="20.0" type="string" cy:type="String"/>
      <att name="COMPOUND_NODE_SHAPE" value="ROUND_RECTANGLE" type="string" cy:type="String"/>
      <att name="NODE_CUSTOMGRAPHICS_4" value="org.cytoscape.ding.customgraphics.NullCustomGraphics,0,[ Remove Graphics ]," type="string" cy:type="String"/>
      <att name="NODE_TOOLTIP" value="" type="string" cy:type="String"/>
      <att name="NODE_CUSTOMGRAPHICS_SIZE_4" value="20.0" type="string" cy:type="String"/>
      <att name="NODE_LABEL_TRANSPARENCY" value="255" type="string" cy:type="String"/>
      <att name="NODE_SELECTED_PAINT" value="#FFFF00" type="string" cy:type="String"/>
      <att name="NODE_CUSTOMGRAPHICS_8" value="org.cytoscape.ding.customgraphics.NullCustomGraphics,0,[ Remove Graphics ]," type="string" cy:type="String"/>
      <att name="NODE_CUSTOMGRAPHICS_POSITION_7" value="C,C,c,0.00,0.00" type="string" cy:type="String"/>
      <att name="NODE_CUSTOMGRAPHICS_9" value="org.cytoscape.ding.customgraphics.NullCustomGraphics,0,[ Remove Graphics ]," type="string" cy:type="String"/>
      <att name="NODE_CUSTOMGRAPHICS_POSITION_1" value="C,C,c,0.00,0.00" type="string" cy:type="String"/>
      <att name="NODE_LABEL_FONT_SIZE" value="12" type="string" cy:type="String"/>
      <att name="NODE_CUSTOMGRAPHICS_1" value="org.cytoscape.ding.customgraphics.NullCustomGraphics,0,[ Remove Graphics ]," type="string" cy:type="String"/>
      <att name="NODE_LABEL_POSITION" value="C,C,c,0.00,0.00" type="string" cy:type="String"/>
      <att name="NODE_CUSTOMGRAPHICS_SIZE_6" value="20.0" type="string" cy:type="String"/>
      <att name="NODE_BORDER_TRANSPARENCY" value="255" type="string" cy:type="String"/>
      <att name="NODE_CUSTOMGRAPHICS_6" value="org.cytoscape.ding.customgraphics.NullCustomGraphics,0,[ Remove Graphics ]," type="string" cy:type="String"/>
      <att name="NODE_NESTED_NETWORK_IMAGE_VISIBLE" value="true" type="string" cy:type="String"/>
      <att name="NODE_CUSTOMGRAPHICS_3" value="org.cytoscape.ding.customgraphics.NullCustomGraphics,0,[ Remove Graphics ]," type="string" cy:type="String"/>
[truncated: 2,447,113 more chars]
